# Supplementary material for: Co-inoculation of broilers by Campylobacter and Salmonella: effect on colonization, cecal microbiota, and serum metabolome
Source: Microbiol Spectr. 2026 Feb 6;14(3):e01102-25. doi: 10.1128/spectrum.01102-25 (PMC12955424; doi:10.1128/spectrum.01102-25)
Supplement: Supplemental tables — Tables S1 to S6. [file spectrum.01102-25-s0002.xlsx]

## Sheet: Table S1
Table S1: Relative abundance (after normalisation) and taxonomy of the ASVs identified in each animal (number) from each group for the 5 weeks. NI : non-inoculated control group ; C: Campylobacter challenged group; S: Salmonella Challenge group ; CS: Campylobacter + Salmonella inoculted
WEEK 1
	Taxonomy							NI									C								S									CS
ASV	Kingdom	Phylum	Class	Order	Family	Genus	Species	39	40	41	42	43	44	45	46	47	49	50	51	52	53	54	56	57	58	59	60	61	62	63	64	65	66	68	69	70	71	72	73	74
Cluster_3	Bacteria	Firmicutes	Bacilli	Erysipelotrichales	Erysipelatoclostridiaceae	Erysipelatoclostridium	Multi-affiliation	5.74941	8.25734	10.6761	10.9437	3.44964	8.19786	5.87827	13.6895	9.76408	11.6079	17.1094	7.33545	5.81879	2.11142	13.5012	14.4528	11.7367	6.35408	4.02458	8.8521	4.08406	5.4322	7.16693	4.34179	7.87074	7.89056	7.40484	8.80254	6.94885	4.48057	0	6.59199	2.88462
Cluster_72	Bacteria	Firmicutes	Bacilli	Lactobacillales	Lactobacillaceae	Limosilactobacillus	Lactobacillus pontis	1.82395	0.0495638	0	0	0.327121	0.0297383	1.57613	0.0594766	0	0	0	0	0.0198255	0	0	0.0198255	0	0	0	0	0.0198255	0	0	0	0	0	0.0198255	0.0594766	0.594766	0.0495638	0.128866	0	0
Cluster_9	Bacteria	Firmicutes	Bacilli	Erysipelotrichales	Erysipelatoclostridiaceae	Erysipelatoclostridium	Multi-affiliation	4.39136	2.10151	0.28747	1.62569	0.257732	1.63561	5.47185	0.82276	1.53648	1.54639	1.30849	1.11023	1.2391	0.0297383	3.07296	0.515464	1.06067	1.46709	1.67526	4.1931	2.23037	1.66534	0.802934	1.7843	2.07177	2.10151	1.57613	0.683981	0.832672	0.0297383	0	0.664155	0
Cluster_1	Bacteria	Firmicutes	Clostridia	Lachnospirales	Lachnospiraceae	[Ruminococcus] torques group	unknown species	18.4774	36.4988	35.7851	25.4262	13.6697	25.9318	21.1142	21.2331	22.6705	40.9794	22.4722	40.563	22.9778	16.9905	45.569	25.9814	42.3672	4.36162	24.8513	23.6519	34.7145	31.7506	0.0297383	18.5567	16.2272	25.3965	7.59318	1.04084	4.9663	17.6051	38.9175	4.76804	19.9346
Cluster_4	Bacteria	Firmicutes	Clostridia	Clostridiales	Clostridiaceae	Clostridium sensu stricto 1	human gut metagenome	10.3093	12.3216	9.0801	12.1828	16.9806	18.2692	13.1047	21.8973	18.4477	0.0892149	8.56463	0.0594766	0.0594766	31.136	0.654243	11.3303	2.07177	21.818	11.3006	7.73196	8.60428	13.3921	4.84734	21.0745	11.5484	4.09397	2.30967	2.7954	10.3489	0.565028	0	0.505551	5.74941
Cluster_10	Bacteria	Firmicutes	Clostridia	Oscillospirales	Butyricicoccaceae	Butyricicoccus	unknown species	4.48057	4.26249	4.37153	3.89572	4.97621	5.87827	5.4322	5.54124	4.70856	0	0	0	0	0	0	1.26883	0	0	0	0	0	0	0	0	0	0	0	0	3.89572	0	0	0	0.00991277
Cluster_42	Bacteria	Firmicutes	Bacilli	Erysipelotrichales	Erysipelatoclostridiaceae	Erysipelatoclostridium	Multi-affiliation	0.545202	0.188343	0.0693894	0.218081	0.0991277	0.138779	0.525377	0.17843	0.406423	0.28747	0.118953	0.0495638	0.0594766	0	0.436162	0.17843	0.247819	0.128866	0.138779	0.386598	0.138779	0.158604	0.0693894	0.208168	0.198255	0.218081	0.138779	0.0793021	0.118953	0	0	0.0594766	0
Cluster_2	Bacteria	Proteobacteria	Gammaproteobacteria	Enterobacterales	Enterobacteriaceae	Escherichia-Shigella	Multi-affiliation	26.1994	17.9025	17.6051	23.186	18.18	19.3596	21.0547	20.8565	25.4262	13.2732	16.2074	18.2098	15.4342	12.8569	15.6027	18.8442	21.1638	23.8402	24.4052	28.0333	19.2803	25.456	38.7292	26.1895	27.6665	28.9651	13.6201	27.7657	17.615	28.8759	35.2201	28.291	14.9187
Cluster_95	Bacteria	Proteobacteria	Gammaproteobacteria	Enterobacterales	Morganellaceae	Proteus	Multi-affiliation	0.17843	0.198255	0.0693894	0.118953	0.00991277	0.0793021	0.237906	0.00991277	0.0991277	0.0297383	0.0396511	0.148692	0.0495638	0	0.0693894	0.0396511	0.128866	0.0495638	0.227994	0.0396511	0.0991277	0.188343	0.346947	0.0693894	0.0594766	0.317209	0.0495638	0.118953	0.218081	0	0.0892149	0.0297383	0.188343
Cluster_325	Bacteria	Firmicutes	Bacilli	Erysipelotrichales	Erysipelatoclostridiaceae	Erysipelatoclostridium	Multi-affiliation	0.297383	0	0.128866	0.0693894	0.426249	0	0	0.00991277	0	0	0	0	0	0	0	0	0	0	0	0	0	0	0	0	0	0	0	0	0	0	0	0	0
Cluster_142	Bacteria	Firmicutes	Clostridia	Lachnospirales	Lachnospiraceae	unknown genus	unknown species	0.406423	0.0594766	0.614592	0.0991277	0.416336	0.227994	0.227994	0	0.0198255	0	0	0	0	0	0	0.0594766	0	0	0	0	0	0	0	0.0396511	0	0	0	0	0	0	0	0	0
Cluster_794	Bacteria	Proteobacteria	Gammaproteobacteria	Enterobacterales	Enterobacteriaceae	Escherichia-Shigella	Escherichia sp.	0.0594766	0	0.00991277	0	0	0.00991277	0.0396511	0	0	0	0	0.0297383	0	0	0	0.0297383	0.0198255	0	0.0396511	0	0.00991277	0	0.0297383	0.00991277	0	0.00991277	0.0297383	0.0198255	0.00991277	0	0	0	0.00991277
Cluster_172	Bacteria	Firmicutes	Clostridia	Lachnospirales	Lachnospiraceae	[Ruminococcus] torques group	unknown species	0.366772	0.0495638	0.446075	0.0594766	0.446075	0.118953	0.218081	0	0.0495638	0	0	0	0	0	0	0	0	0	0	0	0	0	0	0.0198255	0	0	0	0	0	0	0	0	0
Cluster_20	Bacteria	Firmicutes	Clostridia	Lachnospirales	Lachnospiraceae	unknown genus	Multi-affiliation	2.07177	0.28747	2.53767	0.882236	6.09635	0.921887	1.0111	0	0.0594766	0	0.00991277	0	0	0.00991277	0	0.158604	0	0.0297383	0.00991277	0.0297383	0.138779	0.0198255	0	0.0198255	0.00991277	0	0	0	0	0	0	0	0
Cluster_343	Bacteria	Firmicutes	Clostridia	Oscillospirales	Oscillospiraceae	Flavonifractor	Multi-affiliation	0.0396511	0	0	0.0594766	0	0.00991277	0	0	0.0396511	0.00991277	0.0297383	0.0198255	0.0198255	0	0.0297383	0	0.0396511	0.0198255	0.0396511	0.0495638	0.00991277	0.00991277	0.0594766	0	0.0198255	0.00991277	0.00991277	0.0297383	0	0.00991277	0	0.00991277	0
Cluster_147	Bacteria	Firmicutes	Clostridia	Clostridiales	Clostridiaceae	Clostridium sensu stricto 1	human gut metagenome	0.0892149	0.218081	0.17843	0.128866	0.28747	0.227994	0.138779	0.17843	0.118953	0	0.118953	0	0	0.584853	0	0.158604	0.0198255	0.138779	0.247819	0.128866	0.208168	0.188343	0.0991277	0.237906	0.148692	0.0991277	0.10904	0.0396511	0.237906	0	0	0	0.158604
Cluster_389	Bacteria	Firmicutes	Clostridia	Oscillospirales	Oscillospiraceae	Flavonifractor	Multi-affiliation	0.0396511	0.00991277	0.0198255	0.0594766	0.00991277	0.00991277	0	0.00991277	0	0.0495638	0.0693894	0.0396511	0.00991277	0	0.0495638	0.00991277	0.0297383	0.00991277	0.0297383	0.0297383	0.00991277	0.00991277	0.00991277	0	0.0198255	0.0693894	0.00991277	0.0297383	0	0	0	0.0198255	0.00991277
Cluster_12	Bacteria	Proteobacteria	Gammaproteobacteria	Enterobacterales	Morganellaceae	Proteus	Multi-affiliation	2.31959	1.82395	0.634417	1.08049	0.0594766	0.842585	2.56741	0	1.35805	0.664155	1.63561	1.84377	1.22918	0.00991277	0.882236	0.604679	1.60587	0.872324	2.80531	0.991277	0.971451	2.53767	4.06423	0.703807	1.15979	3.33069	1.35805	2.86479	2.24029	0.267645	0.802934	0.396511	1.93299
Cluster_44	Bacteria	Firmicutes	Clostridia	Lachnospirales	Lachnospiraceae	unknown genus	unknown species	1.77439	0.257732	2.83505	0.773196	6.38382	0.852498	0.892149	0	0.128866	0	0	0	0.00991277	0	0	0.0991277	0	0	0	0	0.00991277	0	0	0.128866	0	0	0	0	0	0	0	0	0.00991277
Cluster_259	Bacteria	Firmicutes	Clostridia	Lachnospirales	Lachnospiraceae	[Ruminococcus] torques group	unknown species	0.0297383	0.0594766	0.0892149	0.188343	0.366772	0.0495638	0	0.128866	0	0	0	0	0	0	0	0.00991277	0	0	0	0	0	0	0	0	0	0	0	0	0	0	0	0	0
Cluster_156	Bacteria	Firmicutes	Clostridia	Lachnospirales	Lachnospiraceae	[Ruminococcus] torques group	Ruminococcus sp.	0.436162	0.00991277	0.545202	0.277557	0.555115	0.17843	0.17843	0	0.0198255	0	0	0	0	0	0	0.0396511	0	0	0	0	0	0	0	0.0495638	0	0	0	0	0.00991277	0	0	0	0
Cluster_5	Bacteria	Firmicutes	Clostridia	Oscillospirales	Oscillospiraceae	Flavonifractor	Multi-affiliation	5.19429	3.03331	2.47819	5.61063	1.26883	1.81404	4.06423	1.66534	5.58089	10.0912	4.18319	6.02696	2.83505	2.15107	5.66019	1.3977	5.82871	4.55987	9.07018	5.07534	6.12609	3.7272	2.55749	3.00357	5.31324	5.84853	5.81879	3.52895	3.59833	0.703807	0	2.4088	4.25258
Cluster_106	Bacteria	Firmicutes	Bacilli	Erysipelotrichales	Erysipelatoclostridiaceae	Erysipelatoclostridium	Multi-affiliation	0.317209	0.128866	0.0396511	0.118953	0	0.128866	0.327121	0.0396511	0.118953	0.0892149	0.0793021	0.138779	0.0991277	0	0.247819	0.0693894	0.0991277	0.0991277	0.148692	0.227994	0.138779	0.168517	0.0495638	0.128866	0.0793021	0.138779	0.0693894	0.0396511	0.0793021	0	0	0.0297383	0
Cluster_32	Bacteria	Firmicutes	Bacilli	Erysipelotrichales	Erysipelatoclostridiaceae	Erysipelatoclostridium	Multi-affiliation	0.634417	0.138779	1.05075	0.426249	6.94885	0.0793021	0.00991277	0	0.0297383	0	0	0	0	0	0	0.0198255	0	0	0	0	0	0	0	0	0	0	0	0	0	0	0	0	0
Cluster_459	Bacteria	Firmicutes	Clostridia	Oscillospirales	Ruminococcaceae	unknown genus	Multi-affiliation	0.307296	0	0	0	0	0	0	0	0	0	0	0	0	0	0	0	0	0	0.00991277	0	0	0	0	0	0	0	0	0	0	0	0	0	0
Cluster_337	Bacteria	Firmicutes	Clostridia	Oscillospirales	Oscillospiraceae	Flavonifractor	Multi-affiliation	0.138779	0.0991277	0.0892149	0.10904	0.0693894	0.0594766	0.0991277	0.0693894	0.0892149	0	0	0	0	0	0	0.00991277	0	0	0	0	0	0	0	0	0	0	0	0	0.0495638	0	0	0	0
Cluster_191	Bacteria	Firmicutes	Clostridia	Clostridiales	Clostridiaceae	Clostridium sensu stricto 1	human gut metagenome	0.10904	0.0793021	0.0297383	0.0396511	0.0594766	0.0495638	0.0793021	0.118953	0.148692	0	0.0396511	0	0	0.0693894	0.00991277	0.0495638	0.0198255	0.148692	0.0297383	0.0495638	0.0892149	0.138779	0.0495638	0.17843	0.0396511	0.0297383	0	0.0198255	0.0594766	0	0	0	0.0594766
Cluster_2020	Bacteria	Proteobacteria	Gammaproteobacteria	Enterobacterales	Enterobacteriaceae	Escherichia-Shigella	unknown species	0.0198255	0.00991277	0.00991277	0.0297383	0.0396511	0.0297383	0.00991277	0.00991277	0.0198255	0	0.00991277	0	0.00991277	0	0.00991277	0.0297383	0.00991277	0	0.0198255	0.0297383	0	0.0297383	0.0297383	0.0198255	0	0	0	0	0.0297383	0.00991277	0	0.0693894	0
Cluster_43	Bacteria	Firmicutes	Bacilli	Erysipelotrichales	Erysipelatoclostridiaceae	Erysipelatoclostridium	Multi-affiliation	0.664155	0.17843	0.0991277	0.35686	0.0297383	0.297383	0.634417	0.118953	0.307296	0.208168	0.0594766	0.198255	0.128866	0	0.475813	0.307296	0.267645	0.138779	0.168517	0.386598	0.138779	0.198255	0.138779	0.327121	0.208168	0.227994	0.148692	0.0594766	0.10904	0.0297383	0	0.128866	0
Cluster_36	Bacteria	Firmicutes	Clostridia	Oscillospirales	Ruminococcaceae	unknown genus	unknown species	0.267645	0.455987	0.0693894	0.535289	0	0.17843	0.28747	0	0.515464	0.416336	0.693894	0.208168	0.00991277	0.00991277	0.446075	0.218081	0.0991277	0	0.00991277	0	0	0.158604	0.00991277	0	0.0198255	0	0.227994	0.208168	0.317209	0.247819	0.337034	0.277557	0.386598
Cluster_1210	Bacteria	Firmicutes	Clostridia	Oscillospirales	Butyricicoccaceae	Butyricicoccus	unknown species	0.0495638	0	0	0.00991277	0.0297383	0	0.00991277	0.0693894	0.00991277	0	0	0	0	0	0	0.00991277	0	0	0	0	0	0	0	0	0	0	0	0	0	0	0	0	0
Cluster_302	Bacteria	Proteobacteria	Gammaproteobacteria	Enterobacterales	Enterobacteriaceae	Escherichia-Shigella	unknown species	0.0495638	0.0396511	0.0297383	0	0.0396511	0.0297383	0.0396511	0.0495638	0.0297383	0.0495638	0.0297383	0.00991277	0.0198255	0	0.0693894	0.0892149	0.0495638	0.00991277	0.0198255	0.00991277	0.0396511	0.00991277	0.0495638	0.00991277	0.00991277	0.0693894	0.0198255	0	0.00991277	0	0	0.0396511	0
Cluster_118	Bacteria	Firmicutes	Clostridia	Lachnospirales	Lachnospiraceae	[Ruminococcus] torques group	unknown species	0.376685	0.158604	0.475813	0.0892149	0.386598	0.267645	0.218081	0	0.0297383	0.198255	0.17843	0.317209	1.02102	0.555115	0.257732	0.565028	0.00991277	0	0	0	0.0198255	0	0	0.0991277	0	0.00991277	0	0	0.00991277	0	0	0	0.0198255
Cluster_24	Bacteria	Firmicutes	Clostridia	Peptostreptococcales-Tissierellales	Peptostreptococcaceae	Clostridioides	Multi-affiliation	1.33822	0.188343	0.0693894	0.485726	0	0.406423	2.01229	0.495638	1.04084	0	0	0	0	0	0	0.0892149	0	0	0.0198255	0	0.683981	0	0	0.604679	0	0	0	0	0	0	0	0.267645	0
Cluster_943	Bacteria	Firmicutes	Bacilli	Lactobacillales	Lactobacillaceae	Limosilactobacillus	Multi-affiliation	0.0297383	0.0297383	0	0.0198255	0	0.00991277	0	0	0	0.0198255	0	0	0.138779	0	0	0	0	0	0	0.0297383	0	0	0	0.00991277	0	0.00991277	0	0	0.0297383	0	0.0297383	0	0
Cluster_189	Bacteria	Firmicutes	Bacilli	Erysipelotrichales	Erysipelatoclostridiaceae	Erysipelatoclostridium	Multi-affiliation	0.158604	0.0495638	0	0.0495638	0	0.0495638	0.0892149	0.0693894	0.0892149	0.0297383	0.0495638	0.0594766	0.0297383	0	0.17843	0.0198255	0.0198255	0.0396511	0.0495638	0.0892149	0.0693894	0.0793021	0	0.0693894	0.0495638	0.0198255	0.00991277	0.00991277	0.0892149	0.00991277	0	0.0495638	0
Cluster_113	Bacteria	Firmicutes	Clostridia	Clostridiales	Clostridiaceae	Multi-affiliation	Multi-affiliation	0.0297383	0.0892149	0	0	0.0198255	0.0198255	0.0396511	0	0.0396511	0	0.0198255	0	0.307296	0	0	0.0198255	0	0.00991277	0.0594766	0.0396511	0.0594766	0.128866	1.08049	0	0.198255	0.00991277	0	0.574941	0.247819	0	0	0	0
Cluster_141	Bacteria	Firmicutes	Clostridia	Oscillospirales	Oscillospiraceae	Flavonifractor	Multi-affiliation	0.0594766	0.0198255	0.0495638	0.0594766	0	0.0297383	0.0495638	0.0198255	0.0396511	0.17843	0.0495638	0.158604	0.0495638	0.0297383	0.158604	0.0495638	0.0793021	0.00991277	0.0396511	0.0198255	0.128866	0.0793021	0.0396511	0.0198255	0.0495638	0.0594766	0.0892149	0.0198255	0.0594766	0.0297383	0	0.0495638	0.138779
Cluster_109	Bacteria	Firmicutes	Bacilli	Paenibacillales	Paenibacillaceae	Paenibacillus	Paenibacillus macerans	0.337034	0.128866	0	0.0396511	0.00991277	0.346947	0.0892149	0.128866	0.267645	0.128866	0.10904	0.118953	0.0396511	0.0594766	0.00991277	0.406423	0.00991277	1.37787	0	0	0.00991277	0.634417	2.12133	0.0793021	0.0991277	0.703807	0.208168	0.376685	0	0	0	1.3977	0.0793021
Cluster_107	Bacteria	Proteobacteria	Gammaproteobacteria	Enterobacterales	Enterobacteriaceae	Escherichia-Shigella	Multi-affiliation	0.168517	0.138779	0.28747	0.118953	0.237906	0.0594766	0.0991277	0.10904	0.0793021	0.0892149	0.0495638	0.277557	0.158604	0.17843	0.237906	0.188343	0.158604	0.0693894	0.10904	0.237906	0.128866	0.247819	0.0198255	0.148692	0.0991277	0.118953	0.148692	0.0793021	0.188343	0.28747	0.247819	0.337034	0.317209
Cluster_380	Bacteria	Firmicutes	Bacilli	Erysipelotrichales	Erysipelatoclostridiaceae	Erysipelatoclostridium	Multi-affiliation	0.0892149	0.0495638	0.208168	0.0693894	0.267645	0	0	0	0	0	0	0	0	0	0	0.00991277	0	0	0	0	0	0	0	0	0	0	0	0	0	0	0	0	0
Cluster_333	Bacteria	Firmicutes	Clostridia	Lachnospirales	Lachnospiraceae	Lachnoclostridium	unknown species	0.0693894	0.0396511	0.0991277	0	0	0.0297383	0	0.0297383	0.0396511	0.00991277	0	0.00991277	0	0	0	0.00991277	0	0.00991277	0.227994	0.327121	0.218081	0.168517	0	0.118953	0.0297383	0.0495638	0	0	0.00991277	0	0	0.00991277	0
Cluster_101	Bacteria	Firmicutes	Clostridia	Oscillospirales	Oscillospiraceae	Flavonifractor	unknown species	0.455987	0.168517	0	0.0991277	0.277557	0.218081	0.921887	0.0892149	0.0793021	0	0	0	0	0	0	0.0198255	0	0	0	0	0	0	0	0	0	0	0	0	0	0	0	0	0
Cluster_1002	Bacteria	Firmicutes	Clostridia	Oscillospirales	Oscillospiraceae	Flavonifractor	unknown species	0.0594766	0.00991277	0	0.0198255	0	0.0297383	0.0198255	0.00991277	0.0198255	0	0	0	0	0	0	0	0	0	0	0	0	0	0	0	0	0	0	0	0	0	0	0	0
Cluster_69	Bacteria	Firmicutes	Clostridia	Lachnospirales	Lachnospiraceae	unknown genus	unknown species	0.664155	0.0793021	0.674068	0.307296	1.81404	0.267645	0.525377	0	0.00991277	0	0	0	0	0	0	0.0594766	0	0	0	0	0	0	0	0	0	0	0	0	0	0	0	0	0
Cluster_3792	Bacteria	Firmicutes	Bacilli	Lactobacillales	Lactobacillaceae	Limosilactobacillus	Multi-affiliation	0.0495638	0	0	0	0	0	0.0396511	0	0	0	0	0	0	0	0	0	0	0	0	0	0	0	0	0	0	0	0	0	0.0396511	0	0	0	0
Cluster_258	Bacteria	Firmicutes	Clostridia	Oscillospirales	Butyricicoccaceae	Butyricicoccus	unknown species	0.168517	0.0693894	0.0693894	0.168517	0.0693894	0.0396511	0.118953	0.0892149	0.148692	0	0	0	0	0	0	0.0297383	0	0	0	0	0	0	0	0	0	0	0	0	0.0991277	0	0	0	0
Cluster_111	Bacteria	Firmicutes	Clostridia	Lachnospirales	Lachnospiraceae	unknown genus	unknown species	0.515464	0.0594766	0.565028	0.237906	1.05075	0.257732	0.188343	0	0.0396511	0.00991277	0	0	0	0	0	0.0693894	0.00991277	0	0	0	0.0594766	0.00991277	0	0.0198255	0	0	0	0	0	0	0	0	0
Cluster_16	Bacteria	Firmicutes	Clostridia	Lachnospirales	Lachnospiraceae	Eisenbergiella	unknown species	0.346947	0.584853	1.07058	1.80412	8.78271	1.64552	0.436162	0.862411	0	0	0	0	0	0	0	0.337034	0	0.0198255	0	0	0	0	0	0	0	0	0	0	0	0	0	0	0
Cluster_586	Bacteria	Firmicutes	Clostridia	Lachnospirales	Lachnospiraceae	[Ruminococcus] torques group	Clostridium sp.	0.00991277	0	0.0297383	0.00991277	0	0.0198255	0.00991277	0.00991277	0	0	0	0.00991277	0.0198255	0	0	0.00991277	0	0	0.0297383	0.0396511	0	0	0	0.0297383	0	0.00991277	0	0.00991277	0	0	0	0	0
Cluster_160	Bacteria	Firmicutes	Clostridia	Oscillospirales	Butyricicoccaceae	Butyricicoccus	Multi-affiliation	0.267645	0.237906	0.168517	0.198255	0.17843	0.317209	0.307296	0.247819	0.257732	0	0	0	0	0	0	0.0594766	0	0	0	0.00991277	0	0	0	0	0	0	0	0	0.148692	0	0	0	0
Cluster_981	Bacteria	Firmicutes	Clostridia	Oscillospirales	Oscillospiraceae	Flavonifractor	Multi-affiliation	0.0297383	0.0198255	0	0.00991277	0.00991277	0.0198255	0.00991277	0	0.0198255	0.0198255	0	0	0	0.00991277	0.00991277	0	0	0.00991277	0.0297383	0	0	0.0297383	0	0.0198255	0	0.00991277	0	0.00991277	0	0	0	0	0.0198255
Cluster_236	Bacteria	Firmicutes	Clostridia	Oscillospirales	Oscillospiraceae	Flavonifractor	unknown species	0.138779	0.0198255	0.0991277	0.128866	0.0198255	0.0793021	0.0991277	0.118953	0.0991277	0	0	0	0	0	0	0.0396511	0	0	0	0	0	0	0	0	0	0	0	0	0.10904	0	0	0	0
Cluster_545	Bacteria	Firmicutes	Clostridia	Oscillospirales	Oscillospiraceae	Flavonifractor	Multi-affiliation	0.0297383	0	0.0198255	0.0198255	0	0	0	0	0.0297383	0.0495638	0	0.0198255	0	0	0.0198255	0	0	0	0	0.00991277	0.00991277	0	0.00991277	0	0	0	0	0	0.00991277	0	0	0.0198255	0.00991277
Cluster_87	Bacteria	Firmicutes	Bacilli	Lactobacillales	Lactobacillaceae	Lactobacillus	Multi-affiliation	0.64433	0	0	0	0.00991277	0	0.376685	0	0	0	0	0.0198255	1.24901	0	0	0	0.446075	0	0	0.148692	0	0	0	0	0	0	0	0.327121	0.297383	0	0.0793021	0	0
Cluster_589	Bacteria	Firmicutes	Bacilli	Erysipelotrichales	Erysipelatoclostridiaceae	Erysipelatoclostridium	Multi-affiliation	0.0297383	0	0.0297383	0.0793021	0.00991277	0.0198255	0.0396511	0.0297383	0.0198255	0.0198255	0.0793021	0.0198255	0	0.0198255	0.0594766	0.0693894	0.00991277	0.0198255	0.0495638	0.0297383	0.0198255	0.0198255	0.00991277	0.0198255	0.0297383	0.00991277	0.0198255	0	0.0693894	0.00991277	0	0	0.0198255
Cluster_92	Bacteria	Firmicutes	Clostridia	Oscillospirales	Oscillospiraceae	Flavonifractor	Multi-affiliation	0.118953	0.0892149	0.138779	0.158604	0	0.0396511	0.0594766	0.0297383	0.0693894	0.4659	0.0297383	0.337034	0.148692	0.0892149	0.208168	0.0693894	0.218081	0.0495638	0.17843	0.148692	0.277557	0.0892149	0.0495638	0.0991277	0.0991277	0.138779	0.10904	0.0396511	0.10904	0.0198255	0	0.138779	0.346947
Cluster_165	Bacteria	Firmicutes	Clostridia	Clostridiales	Clostridiaceae	Clostridium sensu stricto 1	human gut metagenome	0.0594766	0.0594766	0.0396511	0.0693894	0.00991277	0.0594766	0.0396511	0.118953	0.0892149	0	0.00991277	0	0	0.0793021	0	0.0693894	0.0198255	0.17843	0.0991277	0.0991277	0.0793021	0.10904	0.148692	0.247819	0.0793021	0.0495638	0	0.00991277	0.0495638	0.00991277	0	0.00991277	0.0297383
Cluster_977	Bacteria	Firmicutes	Clostridia	Clostridiales	Clostridiaceae	Clostridium sensu stricto 1	human gut metagenome	0.0495638	0.00991277	0.0198255	0.0396511	0	0.00991277	0.00991277	0.0396511	0.0396511	0	0	0	0	0	0.0198255	0.0396511	0.0198255	0.00991277	0.0198255	0	0	0	0.00991277	0.0297383	0.00991277	0	0.00991277	0	0.0198255	0	0	0	0
Cluster_291	Bacteria	Firmicutes	Clostridia	Clostridiales	Clostridiaceae	Clostridium sensu stricto 1	unknown species	0.0495638	0	0	0	0	0	0.00991277	0.0693894	0.138779	0	0	0	0	0	0	0	0	0.198255	0.0892149	0.118953	0.0198255	0.138779	0.118953	0.188343	0.0594766	0.0297383	0.0495638	0.0495638	0.17843	0	0	0.00991277	0.0297383
Cluster_86	Bacteria	Firmicutes	Bacilli	Paenibacillales	Paenibacillaceae	Paenibacillus	Paenibacillus macerans	0.0693894	0.0495638	0	0.0396511	0	0.138779	0.0396511	0.0693894	0.0297383	0.0396511	0.00991277	0.0495638	0	0.0297383	0	0	0	0.733545	0	0	0.00991277	0.0297383	0.00991277	0	0.208168	0.337034	0	0.337034	0	0	0	0.247819	0.376685
Cluster_74	Bacteria	Firmicutes	Bacilli	Paenibacillales	Paenibacillaceae	Paenibacillus	Paenibacillus thermophilus	0.0396511	0.0198255	0	0.0198255	0	0.0892149	0.0198255	0.00991277	0.0693894	0.0198255	0.0297383	0.00991277	0.0495638	0.0495638	0	0.0892149	0.00991277	0.376685	0.0396511	0	0.00991277	0.17843	4.46075	0	0.376685	0.317209	0.0396511	0.0892149	0	0	0	0.366772	0.138779
Cluster_374	Bacteria	Firmicutes	Clostridia	Lachnospirales	Lachnospiraceae	[Ruminococcus] torques group	Ruminococcus sp.	0.118953	0.0297383	0.0693894	0.0594766	0.10904	0.0297383	0.0396511	0	0	0	0	0	0	0	0	0.00991277	0	0	0	0	0	0	0	0	0	0	0	0	0	0	0	0	0
Cluster_438	Bacteria	Firmicutes	Clostridia	Lachnospirales	Lachnospiraceae	[Ruminococcus] torques group	Multi-affiliation	0.0892149	0.0693894	0.0495638	0.00991277	0.0198255	0.0198255	0	0.0198255	0.0198255	0	0	0.00991277	0	0	0	0	0	0.0198255	0.237906	0.327121	0.208168	0.158604	0	0.0495638	0.0495638	0.0396511	0	0	0.00991277	0	0	0	0
Cluster_203	Bacteria	Proteobacteria	Gammaproteobacteria	Enterobacterales	Enterobacteriaceae	Escherichia-Shigella	Escherichia coli	0.10904	0.0495638	0.0396511	0.0297383	0.0396511	0.0693894	0.0594766	0.138779	0.0892149	0	0.0198255	0	0	0.168517	0.0198255	0.0495638	0.00991277	0.0892149	0.0396511	0.0396511	0.0396511	0.0198255	0	0.158604	0.00991277	0.0198255	0	0	0.00991277	0	0	0	0.0198255
Cluster_830	Bacteria	Firmicutes	Clostridia	Lachnospirales	Lachnospiraceae	[Ruminococcus] torques group	unknown species	0.0198255	0.0198255	0	0.0297383	0.0198255	0.0198255	0.0297383	0.0594766	0.00991277	0	0	0	0	0	0	0	0	0	0	0	0	0	0	0	0	0	0	0	0	0	0	0	0
Cluster_105	Bacteria	Firmicutes	Clostridia	Lachnospirales	Lachnospiraceae	[Ruminococcus] torques group	unknown species	0.148692	0.128866	0.0693894	0.0991277	0.0297383	0.0297383	0.138779	0.0495638	0.0793021	0.327121	0.0396511	0.168517	0.0495638	0.0892149	0.158604	0.0396511	0.188343	0	0.208168	0.0198255	0.198255	0.0495638	0	0.10904	0.0495638	0.138779	0.00991277	0	0	0.0297383	0	0.0198255	0.0198255
Cluster_892	Bacteria	Firmicutes	Bacilli	Erysipelotrichales	Erysipelatoclostridiaceae	Erysipelatoclostridium	Multi-affiliation	0.0198255	0.0297383	0	0.00991277	0	0.00991277	0	0.00991277	0.00991277	0	0	0.00991277	0	0	0.0396511	0.00991277	0.0198255	0	0	0	0	0	0	0	0	0	0.00991277	0	0.0198255	0	0	0.00991277	0
Cluster_602	Bacteria	Firmicutes	Clostridia	Clostridiales	Clostridiaceae	Clostridium sensu stricto 1	human gut metagenome	0.0297383	0	0	0	0.00991277	0	0	0.00991277	0.0396511	0	0	0	0	0	0	0	0	0.0793021	0.0396511	0.0198255	0	0.0495638	0.0198255	0.0495638	0.0594766	0	0.0396511	0.0297383	0.10904	0	0	0.00991277	0.00991277
Cluster_578	Bacteria	Firmicutes	Clostridia	Clostridiales	Clostridiaceae	Clostridium sensu stricto 1	human gut metagenome	0.0198255	0.0297383	0.00991277	0.00991277	0.0198255	0.0594766	0.0198255	0	0.00991277	0	0.00991277	0	0	0	0	0.0198255	0.00991277	0.0793021	0.0297383	0	0.0594766	0.0991277	0	0.0495638	0.0396511	0.00991277	0	0	0	0	0	0	0.0198255
Cluster_116	Bacteria	Firmicutes	Bacilli	Erysipelotrichales	Erysipelatoclostridiaceae	Erysipelatoclostridium	Multi-affiliation	0.158604	0.10904	0.00991277	0.0594766	0.00991277	0.128866	0.366772	0.0594766	0.128866	0.10904	0.0793021	0.0693894	0.0793021	0	0.227994	0.0396511	0.0991277	0.118953	0.0693894	0.28747	0.198255	0.0594766	0.0495638	0.0892149	0.0793021	0.118953	0.0594766	0.0693894	0.0693894	0	0	0.0594766	0
Cluster_139	Bacteria	Firmicutes	Clostridia	Lachnospirales	Lachnospiraceae	Agathobacter	unknown species	0.455987	0.346947	0.545202	0.128866	0	0.0991277	0.00991277	0.218081	0.188343	0	0	0	0	0	0	0.10904	0	0	0	0	0	0	0.00991277	0	0	0	0	0	0	0	0	0	0
Cluster_17	Bacteria	Firmicutes	Clostridia	Clostridiales	Clostridiaceae	Clostridium sensu stricto 1	Multi-affiliation	0.277557	0.00991277	0	0.0198255	0	0.00991277	0	0.0594766	0.396511	0	0	0	0	0.0198255	0	0.00991277	0	1.3977	0.545202	1.02102	0.218081	0.674068	1.53648	0.416336	0.941713	1.06067	1.43735	1.18953	0.921887	0.0198255	0	0.921887	0.257732
Cluster_310	Bacteria	Firmicutes	Clostridia	Peptostreptococcales-Tissierellales	Peptostreptococcaceae	Clostridioides	Multi-affiliation	0.138779	0	0	0.118953	0.00991277	0.0693894	0.128866	0.0793021	0.0693894	0	0	0	0	0	0	0.00991277	0	0	0.00991277	0	0.128866	0	0	0.0198255	0	0	0	0	0	0	0	0.0198255	0
Cluster_58	Bacteria	Firmicutes	Clostridia	Lachnospirales	Lachnospiraceae	[Ruminococcus] torques group	unknown species	0.198255	0.138779	0.0693894	0.168517	0.0297383	0.0594766	0.0793021	0.0495638	0.158604	0.247819	0.0693894	0.188343	0.0793021	0.0495638	0.317209	0.0892149	0.376685	0.0297383	0.376685	0.0793021	0.297383	0.198255	0	0.148692	0.0495638	0.237906	0.0396511	0	0.0396511	0	0	0	0.188343
Cluster_93	Bacteria	Firmicutes	Clostridia	Lachnospirales	Lachnospiraceae	[Ruminococcus] torques group	unknown species	0.455987	0.0297383	0.802934	0.198255	0.733545	0.35686	0.317209	0.346947	0.00991277	0	0	0	0	0	0	0.0297383	0	0	0	0	0.0396511	0	0	0.0495638	0	0	0.00991277	0	0	0	0	0	0
Cluster_349	Bacteria	Firmicutes	Clostridia	Lachnospirales	Lachnospiraceae	[Ruminococcus] torques group	unknown species	0.0495638	0.0396511	0.0297383	0.00991277	0	0.0396511	0.0198255	0	0.00991277	0.0396511	0.0594766	0.00991277	0	0	0.00991277	0.0396511	0.0396511	0.00991277	0	0	0.0297383	0.0594766	0	0	0.00991277	0.0693894	0.0495638	0	0	0	0	0	0.0198255
Cluster_579	Bacteria	Firmicutes	Clostridia	Clostridiales	Clostridiaceae	Clostridium sensu stricto 1	unknown species	0.0198255	0	0	0.00991277	0	0.00991277	0	0.00991277	0.0297383	0	0	0	0	0	0	0	0	0.0594766	0.00991277	0.00991277	0.00991277	0.00991277	0.00991277	0.0396511	0.00991277	0.0198255	0	0.0198255	0.0495638	0	0	0	0
Cluster_119	Bacteria	Firmicutes	Clostridia	Lachnospirales	Lachnospiraceae	[Ruminococcus] torques group	unknown species	0.128866	0.10904	0.0396511	0.118953	0.0396511	0.118953	0.158604	0.0793021	0.0594766	0.148692	0.0198255	0.138779	0.0297383	0.0693894	0.0793021	0.0396511	0.188343	0	0.10904	0.0495638	0.0594766	0.0892149	0	0.0198255	0.00991277	0.0297383	0.0198255	0.00991277	0.0594766	0.0198255	0	0.00991277	0.0297383
Cluster_1455	Bacteria	Firmicutes	Bacilli	Lactobacillales	Lactobacillaceae	Lactobacillus	unknown species	0.0396511	0	0	0	0.0297383	0	0.00991277	0	0	0	0	0	0.0495638	0	0	0	0.0198255	0	0	0.0396511	0	0	0	0	0	0	0	0	0.0495638	0	0	0	0
Cluster_597	Bacteria	Firmicutes	Bacilli	Erysipelotrichales	Erysipelatoclostridiaceae	Erysipelatoclostridium	[Clostridium] cocleatum	0.158604	0.00991277	0.257732	0.158604	0.674068	0	0.00991277	0	0.0297383	0	0	0	0.00991277	0	0	0.00991277	0	0	0	0	0	0	0	0	0	0	0	0	0	0	0	0	0
Cluster_98	Bacteria	Firmicutes	Clostridia	Lachnospirales	Lachnospiraceae	[Ruminococcus] torques group	unknown species	0.0297383	0.0892149	0.0693894	0	0.0198255	0.0793021	0.0594766	0.0594766	0.0594766	0.138779	0.0693894	0.10904	0.0594766	0.00991277	0.138779	0.0297383	0.168517	0.0594766	0.0892149	0.0793021	0.208168	0.148692	0	0.0693894	0.0991277	0.17843	0.0198255	0	0.0396511	0.0892149	0.515464	0.0297383	0.0297383
Cluster_363	Bacteria	Firmicutes	Clostridia	Lachnospirales	Lachnospiraceae	Agathobacter	unknown species	0.10904	0.0991277	0.0693894	0.0198255	0	0.0198255	0	0.0495638	0.0495638	0	0	0	0	0	0	0.00991277	0	0	0	0	0	0	0	0	0	0	0	0	0	0	0	0	0
Cluster_25	Bacteria	Firmicutes	Bacilli	Lactobacillales	Lactobacillaceae	Limosilactobacillus	Multi-affiliation	0.436162	0.337034	0.00991277	0.525377	0	0.386598	0.317209	1.13006	0.0396511	0.10904	0.0198255	0.0793021	4.1138	0.0693894	0	0.198255	0.0297383	0	0.00991277	0.634417	0.00991277	0.148692	0.0198255	0.0991277	0.148692	0.495638	0.0198255	0.0297383	1.13997	0	0.604679	0	0
Cluster_41	Bacteria	Firmicutes	Bacilli	Lactobacillales	Enterococcaceae	Enterococcus	Multi-affiliation	0.0991277	0.802934	0.406423	0.227994	0.00991277	0.198255	0	0.00991277	0.0495638	0.237906	0.0396511	0.307296	0	0.00991277	0.743458	0.158604	1.26883	0.198255	1.37787	0.247819	0.446075	0.227994	0.198255	0.0198255	0.0693894	0.0793021	0.218081	0.0991277	0.0297383	0.10904	0.317209	0.0594766	1.24901
Cluster_148	Bacteria	Firmicutes	Clostridia	Lachnospirales	Lachnospiraceae	[Ruminococcus] torques group	unknown species	0.0495638	0.0396511	0.0198255	0.0495638	0	0.0594766	0.0396511	0.0892149	0.138779	0.0892149	0.148692	0.118953	0.0693894	0.0198255	0.0594766	0.0297383	0.0991277	0.0198255	0.118953	0.0396511	0.208168	0.128866	0	0.0396511	0.0991277	0.128866	0	0.00991277	0	0.0297383	0.247819	0.00991277	0.0396511
Cluster_862	Bacteria	Firmicutes	Clostridia	Lachnospirales	Lachnospiraceae	unknown genus	Clostridiales bacterium Marseille-P5551	0.00991277	0	0	0.00991277	0	0.00991277	0.0297383	0	0	0.00991277	0	0.00991277	0	0	0	0.0297383	0.0198255	0.0198255	0	0	0	0.00991277	0.0594766	0	0	0.0198255	0.0495638	0	0	0	0	0.0297383	0
Cluster_1788	Bacteria	Firmicutes	Clostridia	Oscillospirales	Butyricicoccaceae	Butyricicoccus	Multi-affiliation	0.0594766	0.0297383	0.00991277	0	0	0.0297383	0	0.00991277	0.0198255	0	0	0.00991277	0	0	0	0	0	0	0	0	0	0	0	0	0	0	0	0	0	0	0	0	0
Cluster_132	Bacteria	Firmicutes	Bacilli	Erysipelotrichales	Erysipelatoclostridiaceae	Erysipelatoclostridium	Multi-affiliation	0.0495638	0.0693894	0.0297383	0.0693894	0	0.0594766	0.0495638	0.0693894	0.0198255	0.0793021	0.0991277	0.0396511	0.0594766	0	0.0892149	0.0396511	0.118953	0.0495638	0.0594766	0.0693894	0.10904	0.0991277	0.10904	0.0892149	0.0198255	0.0991277	0.0297383	0.0693894	0.0495638	0.0892149	0	0.10904	0.0297383
Cluster_627	Bacteria	Firmicutes	Bacilli	Erysipelotrichales	Erysipelatoclostridiaceae	Erysipelatoclostridium	Multi-affiliation	0.0693894	0	0.0892149	0.00991277	0.257732	0	0	0	0	0	0	0	0	0	0	0	0	0	0	0	0	0	0	0	0	0	0	0	0	0	0	0	0
Cluster_1825	Bacteria	Proteobacteria	Gammaproteobacteria	Enterobacterales	Enterobacteriaceae	Escherichia-Shigella	Multi-affiliation	0.0198255	0.00991277	0.00991277	0.00991277	0	0	0.0198255	0	0.00991277	0	0	0.0198255	0	0.00991277	0	0	0	0	0.0297383	0	0.00991277	0	0	0	0.00991277	0.00991277	0	0	0.00991277	0.00991277	0.00991277	0.00991277	0
Cluster_134	Bacteria	Firmicutes	Clostridia	Oscillospirales	Oscillospiraceae	Flavonifractor	Multi-affiliation	0.0892149	0.00991277	0.0495638	0.0495638	0.00991277	0.0297383	0.0693894	0.0198255	0.0892149	0.10904	0.0297383	0.0594766	0.00991277	0.0495638	0.0396511	0.0297383	0.118953	0.118953	0.257732	0.0693894	0.198255	0.10904	0.0892149	0.0693894	0.138779	0.168517	0.0495638	0.0495638	0.0693894	0.0198255	0	0.0495638	0.0198255
Cluster_331	Bacteria	Firmicutes	Clostridia	Clostridiales	Clostridiaceae	Clostridium sensu stricto 1	human gut metagenome	0.00991277	0.0198255	0.0693894	0.0594766	0.0594766	0.0693894	0.118953	0.118953	0.0297383	0	0.0198255	0	0	0.0198255	0.00991277	0.0693894	0.0198255	0.138779	0	0.0991277	0.0198255	0.00991277	0	0.0198255	0.0693894	0	0	0	0.0198255	0	0	0	0.0198255
Cluster_281	Bacteria	Firmicutes	Clostridia	Lachnospirales	Lachnospiraceae	[Ruminococcus] torques group	unknown species	0.10904	0.0198255	0.0198255	0.00991277	0	0.0198255	0.158604	0.0793021	0.158604	0	0	0	0	0	0	0	0	0	0.0198255	0	0.0396511	0	0	0.0495638	0	0	0	0	0	0	0	0	0
Cluster_471	Bacteria	Firmicutes	Clostridia	Clostridiales	Clostridiaceae	Clostridium sensu stricto 1	human gut metagenome	0.00991277	0.0198255	0	0.0198255	0	0.0198255	0	0.0396511	0.0892149	0	0	0	0	0	0	0.0495638	0	0.0594766	0.0396511	0	0	0.0991277	0.0793021	0.0693894	0.00991277	0.00991277	0.00991277	0.0198255	0.0297383	0	0	0	0.00991277
Cluster_409	Bacteria	Firmicutes	Clostridia	Clostridiales	Clostridiaceae	Clostridium sensu stricto 1	human gut metagenome	0.0991277	0.0396511	0	0.0495638	0	0.0396511	0.158604	0.0693894	0.0991277	0	0	0	0	0	0	0	0	0	0	0.00991277	0.0297383	0	0	0.0396511	0	0	0	0	0	0	0	0	0
Cluster_439	Bacteria	Firmicutes	Clostridia	Lachnospirales	Lachnospiraceae	unknown genus	Clostridiales bacterium Marseille-P5551	0.0198255	0.0198255	0.00991277	0.0198255	0	0.0297383	0.0198255	0	0.0198255	0.0892149	0.168517	0.0198255	0	0	0.0297383	0.0693894	0.0594766	0.0297383	0	0	0.0793021	0.0396511	0.35686	0.0198255	0.0198255	0.0991277	0.158604	0	0	0.0297383	0	0.0495638	0.0297383
Cluster_540	Bacteria	Firmicutes	Clostridia	Clostridiales	Clostridiaceae	Clostridium sensu stricto 1	Multi-affiliation	0.0198255	0	0	0	0	0	0	0.00991277	0.0396511	0	0	0	0	0	0	0.00991277	0	0.0693894	0	0.0396511	0.0198255	0.0297383	0.0297383	0.00991277	0.0198255	0	0	0.00991277	0.0396511	0	0	0	0.00991277
Cluster_620	Bacteria	Firmicutes	Bacilli	Erysipelotrichales	Erysipelatoclostridiaceae	Erysipelatoclostridium	Multi-affiliation	0.0297383	0	0.0396511	0	0	0.00991277	0.0198255	0.00991277	0	0.00991277	0.00991277	0.0198255	0	0	0.0297383	0.0495638	0.0297383	0	0	0.0297383	0	0	0	0	0.00991277	0	0.00991277	0.00991277	0.00991277	0	0	0.0198255	0.00991277
Cluster_274	Bacteria	Firmicutes	Clostridia	Clostridiales	Clostridiaceae	Clostridium sensu stricto 1	unknown species	0.0396511	0	0	0.0198255	0	0.00991277	0	0.0396511	0.148692	0	0	0	0	0.00991277	0	0	0	0.148692	0.0892149	0.188343	0.0198255	0.17843	0.128866	0.128866	0.138779	0.0991277	0.0198255	0.0297383	0.128866	0	0	0.00991277	0.0793021
Cluster_149	Bacteria	Firmicutes	Bacilli	Erysipelotrichales	Erysipelatoclostridiaceae	Erysipelatoclostridium	Multi-affiliation	0.138779	0.0594766	0	0.10904	0.0198255	0.0693894	0.168517	0.00991277	0.0693894	0.0396511	0.0495638	0.0297383	0.0297383	0	0.158604	0.0396511	0.118953	0.0297383	0.0297383	0.148692	0.0594766	0.0892149	0.00991277	0.128866	0.0396511	0.0693894	0.0693894	0	0.0693894	0	0	0.0198255	0
Cluster_1207	Bacteria	Firmicutes	Bacilli	Erysipelotrichales	Erysipelatoclostridiaceae	Erysipelatoclostridium	Multi-affiliation	0.0396511	0	0	0.0198255	0	0.00991277	0.0198255	0	0.00991277	0.0198255	0.0198255	0	0	0	0	0.00991277	0	0	0.00991277	0.00991277	0.00991277	0	0	0	0.0198255	0	0	0	0.00991277	0	0	0	0
Cluster_431	Bacteria	Proteobacteria	Gammaproteobacteria	Enterobacterales	Enterobacteriaceae	Escherichia-Shigella	unknown species	0.0198255	0.0495638	0.0396511	0.0297383	0.0396511	0.0495638	0.0495638	0.0297383	0.0396511	0.0297383	0.0396511	0.0396511	0.00991277	0.0693894	0.0495638	0.0297383	0.0396511	0.0495638	0.0198255	0.00991277	0.0297383	0.0297383	0.0297383	0.0198255	0.0198255	0	0.0198255	0	0.0297383	0.00991277	0.0198255	0.0396511	0.0198255
Cluster_1196	Bacteria	Firmicutes	Clostridia	Lachnospirales	Lachnospiraceae	[Ruminococcus] torques group	unknown species	0.0198255	0	0	0.00991277	0	0	0.00991277	0	0	0	0	0	0	0	0	0	0.00991277	0	0	0.00991277	0	0.0198255	0	0	0	0	0	0	0	0	0.0594766	0	0
Cluster_1233	Bacteria	Firmicutes	Clostridia	Clostridiales	Clostridiaceae	Clostridium sensu stricto 1	unknown species	0.00991277	0.0297383	0	0.00991277	0.00991277	0	0	0.0693894	0	0.00991277	0	0	0	0.00991277	0	0.0495638	0	0	0	0	0	0	0	0	0	0	0	0	0	0	0	0.00991277	0
Cluster_218	Bacteria	Firmicutes	Clostridia	Lachnospirales	Lachnospiraceae	[Ruminococcus] torques group	unknown species	0.0396511	0.0594766	0.128866	0.0693894	0.00991277	0.0991277	0.0198255	0.0396511	0.0594766	0.0793021	0.0396511	0.0495638	0.0594766	0	0.168517	0.0991277	0.0892149	0.00991277	0.00991277	0.0198255	0.00991277	0.00991277	0	0.00991277	0.0198255	0.0495638	0	0	0	0.00991277	0	0	0.0297383
Cluster_277	Bacteria	Firmicutes	Clostridia	Lachnospirales	Lachnospiraceae	[Ruminococcus] torques group	Multi-affiliation	0.0594766	0.0594766	0.0297383	0	0.00991277	0.00991277	0.00991277	0.0396511	0.0198255	0	0	0.00991277	0	0	0	0	0	0	0.158604	0.247819	0.148692	0.148692	0	0	0.0892149	0.0495638	0	0	0	0	0	0	0
Cluster_843	Bacteria	Proteobacteria	Gammaproteobacteria	Enterobacterales	Enterobacteriaceae	Escherichia-Shigella	Multi-affiliation	0.00991277	0	0	0.00991277	0.0297383	0	0.00991277	0	0	0.0198255	0.00991277	0	0	0	0.0297383	0.00991277	0.0198255	0	0	0.00991277	0.00991277	0	0	0	0	0	0.00991277	0	0.00991277	0	0.00991277	0.00991277	0.00991277
Cluster_635	Bacteria	Firmicutes	Clostridia	Oscillospirales	Oscillospiraceae	Flavonifractor	Multi-affiliation	0.0297383	0	0.00991277	0.0198255	0.00991277	0.00991277	0.0198255	0	0.0396511	0	0	0	0	0.0297383	0	0	0	0	0.0297383	0.0198255	0.0198255	0.00991277	0	0.0198255	0.0198255	0.00991277	0.00991277	0	0.00991277	0.00991277	0	0.00991277	0.0198255
Cluster_757	Bacteria	Firmicutes	Clostridia	Oscillospirales	Oscillospiraceae	Flavonifractor	Multi-affiliation	0.0297383	0.00991277	0	0.0198255	0	0.00991277	0.00991277	0.00991277	0	0	0	0.00991277	0	0	0	0	0.00991277	0.0396511	0.0297383	0	0.0198255	0.00991277	0.0495638	0.0198255	0.00991277	0	0	0.00991277	0	0	0	0.00991277	0
Cluster_33	Bacteria	Firmicutes	Clostridia	Lachnospirales	Lachnospiraceae	unknown genus	Clostridiales bacterium Marseille-P5551	0.0991277	0.0991277	0.128866	0.168517	0.00991277	0.17843	0.118953	0.0297383	0.10904	0.604679	0.683981	0.406423	0.0198255	0	0.138779	0.366772	0.237906	0.406423	0.0396511	0.00991277	0.237906	0.0793021	1.3184	0.0693894	0.237906	0.64433	1.32831	0.0495638	0.0297383	0.0297383	0	0.0793021	0.188343
Cluster_915	Bacteria	Firmicutes	Bacilli	Lactobacillales	Lactobacillaceae	Limosilactobacillus	Lactobacillus pontis	0.0693894	0	0	0	0.00991277	0	0.128866	0.0198255	0	0	0	0	0	0	0	0	0	0	0	0	0	0	0	0	0	0	0	0.00991277	0.0495638	0	0.0198255	0	0
Cluster_1066	Bacteria	Firmicutes	Clostridia	Lachnospirales	Lachnospiraceae	Multi-affiliation	Multi-affiliation	0.0396511	0	0	0.0297383	0	0	0	0	0	0	0	0	0	0	0.0198255	0.00991277	0	0	0	0	0	0	0	0	0	0	0	0	0.17843	0	0.00991277	0	0
Cluster_31	Bacteria	Firmicutes	Clostridia	Clostridiales	Clostridiaceae	Clostridium sensu stricto 1	Multi-affiliation	0.0198255	0.188343	0.0495638	0.168517	0	0.198255	0	0.10904	0.436162	0.0198255	0	1.0111	0.00991277	0.00991277	0.0297383	0.763283	0	1.05075	0.00991277	0	0	0	1.29857	0.118953	0.00991277	0	1.12014	0	0	0.0297383	0	1.32831	0.436162
Cluster_153	Bacteria	Firmicutes	Clostridia	Lachnospirales	Lachnospiraceae	[Ruminococcus] torques group	unknown species	0.0396511	0.0693894	0.0594766	0.0495638	0.00991277	0.10904	0.0693894	0.198255	0.158604	0.00991277	0.00991277	0	0.0198255	0.346947	0	0.0693894	0	0	0.0594766	0.0198255	0.0793021	0.0991277	0	0.0991277	0.0495638	0	0	0	0	0	0	0	0.0198255
Cluster_90	Bacteria	Proteobacteria	Gammaproteobacteria	Enterobacterales	Enterobacteriaceae	Escherichia-Shigella	Escherichia coli	0.0991277	0.0991277	0.158604	0.10904	0.0991277	0.0693894	0.0495638	0.0495638	0.0495638	0.118953	0.0396511	0.17843	0.0693894	0.00991277	0.267645	0.118953	0.138779	0.0396511	0.0991277	0.158604	0.0892149	0.0991277	0.00991277	0.0594766	0.0396511	0.168517	0.0396511	0.0991277	0.138779	0.118953	0.0892149	0.307296	0.138779
Cluster_502	Bacteria	Firmicutes	Bacilli	Erysipelotrichales	Erysipelatoclostridiaceae	Erysipelatoclostridium	Multi-affiliation	0.0793021	0	0	0.0198255	0	0	0.0396511	0.00991277	0.00991277	0	0	0	0.0594766	0	0.00991277	0.00991277	0.00991277	0.00991277	0.00991277	0.0297383	0.00991277	0.0297383	0	0.0198255	0.00991277	0.00991277	0.00991277	0	0	0	0	0.00991277	0
Cluster_695	Bacteria	Proteobacteria	Gammaproteobacteria	Enterobacterales	Enterobacteriaceae	Escherichia-Shigella	Multi-affiliation	0.0198255	0	0.0297383	0	0	0	0	0.00991277	0.00991277	0	0	0	0	0	0	0.0198255	0.00991277	0	0.00991277	0	0.0198255	0.00991277	0	0	0	0.00991277	0	0	0	0.00991277	0	0	0
Cluster_571	Bacteria	Firmicutes	Clostridia	Lachnospirales	Lachnospiraceae	[Ruminococcus] torques group	Multi-affiliation	0.0198255	0.00991277	0.0297383	0	0	0.00991277	0	0	0	0.0892149	0.0198255	0.0297383	0	0	0	0.0198255	0.0198255	0	0	0.00991277	0.00991277	0.0198255	0	0.00991277	0.0198255	0.0198255	0.0396511	0	0	0.00991277	0	0.00991277	0.0297383
Cluster_223	Bacteria	Firmicutes	Bacilli	Erysipelotrichales	Erysipelatoclostridiaceae	Erysipelatoclostridium	Multi-affiliation	0.0198255	0.0297383	0.0396511	0.0396511	0	0.0297383	0.00991277	0.0198255	0	0.128866	0.0892149	0.0495638	0.0198255	0.00991277	0.0793021	0.0396511	0.0396511	0	0	0.00991277	0.0297383	0.00991277	0.0396511	0.0396511	0.0198255	0.0198255	0.0297383	0.0297383	0.0198255	0.0198255	0	0.0297383	0.0198255
Cluster_786	Bacteria	Firmicutes	Clostridia	Clostridiales	Clostridiaceae	Clostridium sensu stricto 1	human gut metagenome	0.0297383	0.0198255	0	0.00991277	0.0396511	0.00991277	0.0198255	0	0.0198255	0	0	0	0	0.0198255	0.00991277	0.00991277	0.00991277	0.0198255	0.0297383	0.00991277	0	0	0.0198255	0	0.0198255	0	0	0	0	0	0	0	0
Cluster_1138	Bacteria	Firmicutes	Clostridia	Oscillospirales	Butyricicoccaceae	Butyricicoccus	unknown species	0.0198255	0	0	0.0495638	0.00991277	0.00991277	0.0297383	0.0198255	0.00991277	0	0	0	0	0	0	0.00991277	0	0	0	0	0	0	0	0	0	0	0	0	0	0	0	0	0
Cluster_182	Bacteria	Firmicutes	Clostridia	Lachnospirales	Lachnospiraceae	Multi-affiliation	Multi-affiliation	0.0693894	0.0396511	0	0.0991277	0	0	0	0	0	0	0	0	0	0	0.0396511	0.0297383	0	0	0	0	0	0	0	0	0	0	0	0	1.20936	0	0	0	0
Cluster_1045	Bacteria	Firmicutes	Clostridia	Clostridiales	Clostridiaceae	Multi-affiliation	Multi-affiliation	0.0297383	0.00991277	0	0	0	0	0	0	0.00991277	0	0	0	0	0	0	0	0	0	0	0	0	0.00991277	0.0396511	0	0.0198255	0	0	0.0396511	0.0396511	0	0	0	0
Cluster_186	Bacteria	Firmicutes	Clostridia	Lachnospirales	Lachnospiraceae	Eisenbergiella	unknown species	0.0396511	0.0396511	0.118953	0.158604	0.446075	0.148692	0.0198255	0.10904	0	0	0	0	0	0	0	0.0297383	0	0	0	0	0	0	0	0	0	0.00991277	0.0892149	0	0.0793021	0.773196	0	0.208168	0.416336
Cluster_865	Bacteria	Proteobacteria	Gammaproteobacteria	Enterobacterales	Enterobacteriaceae	Escherichia-Shigella	Escherichia sp.	0.0198255	0.00991277	0	0	0.00991277	0	0.0297383	0	0.0198255	0	0	0	0	0	0.00991277	0.00991277	0.00991277	0	0.0297383	0	0.0198255	0.0297383	0.0396511	0.00991277	0	0.0198255	0	0	0	0	0.0297383	0	0
Cluster_715	Bacteria	Firmicutes	Clostridia	Lachnospirales	Lachnospiraceae	Eisenbergiella	unknown species	0.0297383	0.0495638	0.0396511	0.0693894	0.0793021	0.0297383	0.0198255	0.0198255	0	0	0	0	0	0	0	0.00991277	0	0	0	0	0	0	0	0	0	0	0	0	0	0	0	0	0
Cluster_254	Bacteria	Firmicutes	Clostridia	Lachnospirales	Lachnospiraceae	[Ruminococcus] torques group	unknown species	0.0594766	0.0991277	0.0693894	0.118953	0.0198255	0.0793021	0.0991277	0.148692	0.0693894	0	0	0	0	0	0	0.0297383	0	0	0	0	0	0	0	0	0	0.00991277	0	0	0.00991277	0	0	0	0
Cluster_52	Bacteria	Firmicutes	Clostridia	Clostridiales	Clostridiaceae	Clostridium sensu stricto 1	Multi-affiliation	0.00991277	0.0693894	0	0.00991277	0.00991277	0	0	0.128866	0.0396511	0.862411	0.00991277	0.812847	2.59715	0.0396511	0	0.366772	0.0297383	0.00991277	0	0.0198255	0	0	0.0693894	0.0198255	0	0.00991277	0	0.00991277	0.0198255	0.0198255	0.0198255	0.455987	0.00991277
Cluster_108	Bacteria	Firmicutes	Bacilli	Erysipelotrichales	Erysipelatoclostridiaceae	Erysipelatoclostridium	Multi-affiliation	0.0396511	0.0495638	0.138779	0.0297383	0.0495638	0.0793021	0.0396511	0.0892149	0.0396511	0.158604	0.168517	0.148692	0.128866	0.0297383	0.198255	0.237906	0.128866	0.0198255	0.0396511	0.0198255	0.0693894	0.0594766	0.00991277	0.0495638	0.0297383	0.0793021	0.0693894	0.0793021	0.10904	0.0793021	0	0.247819	0.0793021
Cluster_714	Bacteria	Firmicutes	Clostridia	Oscillospirales	Butyricicoccaceae	Butyricicoccus	unknown species	0.00991277	0.00991277	0.0495638	0.00991277	0.00991277	0.00991277	0.0297383	0.0594766	0.0297383	0	0	0	0	0	0	0.00991277	0	0	0	0	0	0	0	0	0	0	0	0	0.0198255	0	0	0	0
Cluster_96	Bacteria	Firmicutes	Clostridia	Lachnospirales	Lachnospiraceae	Multi-affiliation	Multi-affiliation	0.00991277	0.0495638	0.00991277	0.0594766	0.0396511	0.0297383	0	0	0.00991277	0.277557	0.218081	0.574941	0.793021	0.743458	0.327121	0.763283	0.0297383	0.00991277	0.0495638	0	0.0991277	0.0396511	0	0.0198255	0.0198255	0.0793021	0.0297383	0.0198255	0.0198255	0.0693894	0.00991277	0.0297383	0.0396511
Cluster_163	Bacteria	Firmicutes	Clostridia	Lachnospirales	Lachnospiraceae	[Ruminococcus] torques group	unknown species	0.0396511	0.10904	0.0793021	0.0396511	0.0198255	0.0495638	0.0991277	0.0495638	0.0693894	0.118953	0.0297383	0.0297383	0.0297383	0	0.218081	0.0991277	0.10904	0.00991277	0.0396511	0.0693894	0.00991277	0.0793021	0	0.0198255	0.00991277	0.0594766	0.0198255	0	0.00991277	0.00991277	0	0	0.00991277
Cluster_351	Bacteria	Firmicutes	Bacilli	Lactobacillales	Enterococcaceae	Enterococcus	Multi-affiliation	0.00991277	0.0495638	0.0693894	0.0297383	0	0.00991277	0	0	0	0	0	0.0396511	0.0198255	0	0.0892149	0.00991277	0.10904	0	0.0693894	0	0.0495638	0	0.00991277	0	0	0	0.00991277	0	0	0	0	0	0.0297383
Cluster_1004	Bacteria	Firmicutes	Clostridia	Oscillospirales	Oscillospiraceae	Flavonifractor	Multi-affiliation	0.0198255	0	0.00991277	0.00991277	0.00991277	0	0.00991277	0	0	0.0396511	0	0	0	0	0	0	0.00991277	0	0.0396511	0.00991277	0	0	0	0.00991277	0	0	0.00991277	0	0.00991277	0	0	0	0
Cluster_1733	Bacteria	Firmicutes	Bacilli	Erysipelotrichales	Erysipelatoclostridiaceae	Erysipelatoclostridium	Multi-affiliation	0.00991277	0	0	0.00991277	0	0	0.0297383	0	0.00991277	0.00991277	0.00991277	0	0	0	0.00991277	0	0.00991277	0	0	0.0198255	0	0	0	0.0198255	0	0.00991277	0.0198255	0	0	0	0	0	0
Cluster_559	Bacteria	Firmicutes	Clostridia	Oscillospirales	Butyricicoccaceae	Butyricicoccus	unknown species	0.0297383	0	0.0297383	0.0495638	0	0.0198255	0.0693894	0.0495638	0.0297383	0	0	0	0	0	0	0	0	0	0	0	0	0	0	0	0	0	0	0	0.0594766	0	0	0	0
Cluster_839	Bacteria	Proteobacteria	Gammaproteobacteria	Enterobacterales	Enterobacteriaceae	Escherichia-Shigella	Multi-affiliation	0.00991277	0.0396511	0.0198255	0.0198255	0.00991277	0.00991277	0.0198255	0.0198255	0	0	0	0	0	0	0	0	0	0	0	0	0	0	0.00991277	0	0	0	0	0	0.00991277	0	0	0	0
Cluster_942	Bacteria	Firmicutes	Clostridia	Lachnospirales	Lachnospiraceae	[Ruminococcus] torques group	unknown species	0.0198255	0.0198255	0	0.0198255	0	0	0	0	0	0.00991277	0	0.0594766	0.00991277	0	0.00991277	0	0	0	0.00991277	0.0198255	0.00991277	0	0	0	0	0.0198255	0	0	0	0	0	0	0
Cluster_125	Bacteria	Firmicutes	Clostridia	Lachnospirales	Lachnospiraceae	[Ruminococcus] torques group	unknown species	0.0297383	0.17843	0.0693894	0.17843	0.0892149	0.227994	0.664155	0.198255	0.138779	0.0693894	0.0495638	0.0495638	0.0297383	0.118953	0.0892149	0.0892149	0.0991277	0.218081	0.277557	0.0892149	0.227994	0.307296	0	0.773196	0.198255	0.257732	0.0297383	0	0	0.0693894	0.317209	0	0.277557
Cluster_194	Bacteria	Firmicutes	Clostridia	Lachnospirales	Lachnospiraceae	[Ruminococcus] torques group	unknown species	0.00991277	0.0396511	0	0.00991277	0.0396511	0.0297383	0.0396511	0.0297383	0.00991277	0.0297383	0.0198255	0.0594766	0.0396511	0.00991277	0.0297383	0.0297383	0.118953	0.00991277	0.0495638	0.0594766	0.10904	0.118953	0	0.0793021	0.0198255	0.0892149	0.0198255	0	0.0297383	0	0.257732	0	0.00991277
Cluster_563	Bacteria	Firmicutes	Clostridia	Lachnospirales	Lachnospiraceae	unknown genus	Clostridiales bacterium Marseille-P5551	0.00991277	0	0.0297383	0.0198255	0	0	0.0198255	0	0	0.0297383	0.00991277	0.0495638	0	0	0.00991277	0	0.0198255	0	0	0	0.0396511	0.00991277	0	0.00991277	0	0.0297383	0.0297383	0	0	0	0	0.00991277	0.0198255
Cluster_375	Bacteria	Proteobacteria	Gammaproteobacteria	Enterobacterales	Enterobacteriaceae	Escherichia-Shigella	Escherichia coli	0.0198255	0	0.0495638	0.0297383	0	0	0.0198255	0.0594766	0.0594766	0	0	0	0	0.0693894	0	0.0198255	0	0.0495638	0.0297383	0.00991277	0.00991277	0.0495638	0.0198255	0.0396511	0.00991277	0	0	0	0.0198255	0	0	0	0.00991277
Cluster_311	Bacteria	Firmicutes	Bacilli	Erysipelotrichales	Erysipelatoclostridiaceae	Erysipelatoclostridium	Multi-affiliation	0.0297383	0.0396511	0.00991277	0.0793021	0.00991277	0.0297383	0	0.0297383	0.0297383	0.0396511	0.0594766	0.0495638	0.0198255	0	0.0297383	0.0297383	0.0297383	0.0198255	0.0396511	0.0396511	0	0.00991277	0.0297383	0.00991277	0.0297383	0.0495638	0.0495638	0.0198255	0.0495638	0	0	0.0198255	0.0198255
Cluster_6	Bacteria	Campylobacterota	Campylobacteria	Campylobacterales	Campylobacteraceae	Campylobacter	Multi-affiliation	0.00991277	0.158604	0.0198255	0	0.0297383	0.0297383	0	0.00991277	0	0.0594766	0.82276	3.82633	0.584853	13.977	1.27875	3.27121	0.911975	0.00991277	0.0198255	0	0.00991277	0	0	0	0	0.00991277	27.0123	12.272	2.22046	11.8557	4.83743	0.0297383	0.0594766
Cluster_1174	Bacteria	Firmicutes	Clostridia	Clostridiales	Clostridiaceae	Clostridium sensu stricto 1	human gut metagenome	0.00991277	0.0495638	0	0.00991277	0.0198255	0.0297383	0.0198255	0.00991277	0.0198255	0	0	0	0	0.0297383	0	0	0	0.0198255	0	0	0.00991277	0	0	0.0198255	0	0	0	0	0	0	0	0	0
Cluster_729	Bacteria	Proteobacteria	Gammaproteobacteria	Enterobacterales	Enterobacteriaceae	Escherichia-Shigella	unknown species	0.0198255	0.0198255	0.0297383	0.00991277	0.0396511	0.0198255	0	0.00991277	0	0	0.00991277	0.0198255	0.0396511	0.00991277	0.00991277	0.0198255	0.0198255	0.0198255	0.0297383	0.0198255	0	0.0396511	0	0.0198255	0.00991277	0.0396511	0.00991277	0.00991277	0.0396511	0	0	0.0594766	0.0198255
Cluster_643	Bacteria	Firmicutes	Clostridia	Oscillospirales	Oscillospiraceae	Flavonifractor	Multi-affiliation	0.0198255	0.0198255	0.00991277	0.00991277	0	0	0.00991277	0	0.00991277	0.0198255	0	0.0198255	0.00991277	0	0.0198255	0	0.0297383	0	0.00991277	0.00991277	0.00991277	0	0	0	0	0.00991277	0.0198255	0	0.0198255	0	0	0.00991277	0
Cluster_300	Bacteria	Proteobacteria	Gammaproteobacteria	Enterobacterales	Enterobacteriaceae	Escherichia-Shigella	Multi-affiliation	0.0198255	0.00991277	0.0396511	0.0495638	0.00991277	0	0.0297383	0	0.0297383	0.0495638	0	0.0297383	0	0.0198255	0.0396511	0	0.0495638	0.0297383	0.0892149	0.00991277	0.0297383	0	0	0.0198255	0.0198255	0.0297383	0.0594766	0.00991277	0.0198255	0	0	0.00991277	0.0198255
Cluster_734	Bacteria	Firmicutes	Bacilli	Erysipelotrichales	Erysipelatoclostridiaceae	Erysipelatoclostridium	Multi-affiliation	0.00991277	0	0.0198255	0.0297383	0	0	0.00991277	0.0198255	0	0	0	0	0	0	0.00991277	0.0198255	0.0396511	0.00991277	0	0	0.00991277	0.00991277	0.00991277	0.00991277	0	0.00991277	0.0198255	0.00991277	0	0	0	0.00991277	0.00991277
Cluster_11	Bacteria	Firmicutes	Clostridia	Lachnospirales	Lachnospiraceae	Fusicatenibacter	unknown species	0.00991277	0.604679	0	0	0.00991277	0.0396511	0	0	0	2.42863	5.09516	4.64909	16.4849	9.546	1.66534	6.30452	0.198255	0	0	0	0	0	0	0.346947	0	0.307296	0	0	0	0	0	0	0
Cluster_358	Bacteria	Firmicutes	Clostridia	Lachnospirales	Lachnospiraceae	unknown genus	unknown species	0.00991277	0	0	0	0	0	0	0.436162	0	0	0	0	0	0	0	0	0	0	0	0	0	0	0	0	0	0	0	0	0	0	0	0	0
Cluster_1132	Bacteria	Campylobacterota	Campylobacteria	Campylobacterales	Campylobacteraceae	Campylobacter	Multi-affiliation	0.00991277	0	0	0	0	0	0	0	0	0	0	0	0	0	0	0.00991277	0	0	0	0	0	0	0	0	0	0	0.0892149	0.10904	0.0297383	0.0793021	0	0	0
Cluster_1386	Bacteria	Firmicutes	Clostridia	Lachnospirales	Lachnospiraceae	[Ruminococcus] torques group	unknown species	0.00991277	0	0	0	0.00991277	0	0	0	0	0.0198255	0	0.00991277	0.0297383	0.00991277	0.0198255	0.0594766	0	0	0	0	0	0	0	0	0	0	0	0	0	0.0198255	0	0.00991277	0.0198255
Cluster_1951	Bacteria	Firmicutes	Clostridia	Lachnospirales	Lachnospiraceae	Multi-affiliation	Multi-affiliation	0.00991277	0.0198255	0.0297383	0.00991277	0	0.0297383	0.00991277	0	0	0	0	0	0	0	0	0	0	0	0	0	0	0	0	0	0	0	0	0	0.0892149	0	0	0	0
Cluster_242	Bacteria	Firmicutes	Clostridia	Lachnospirales	Lachnospiraceae	[Ruminococcus] torques group	unknown species	0.0297383	0	0.0495638	0	0.0198255	0.0198255	0.0198255	0.0198255	0.0396511	0.118953	0.0297383	0.0594766	0.0198255	0.0297383	0.0594766	0.0594766	0.0793021	0	0	0.0198255	0.00991277	0.0396511	0	0.0297383	0	0.0396511	0.0198255	0	0	0.0198255	0	0	0
Cluster_1368	Bacteria	Firmicutes	Clostridia	Clostridiales	Clostridiaceae	Clostridium sensu stricto 1	human gut metagenome	0.0198255	0.00991277	0	0.0297383	0.0198255	0.00991277	0.0198255	0.00991277	0.00991277	0	0	0	0	0.0198255	0.00991277	0	0.00991277	0	0	0	0.0198255	0	0	0.0297383	0.0297383	0	0.0198255	0	0	0	0	0	0
Cluster_874	Bacteria	Firmicutes	Bacilli	Erysipelotrichales	Erysipelatoclostridiaceae	Erysipelatoclostridium	Multi-affiliation	0.00991277	0	0	0.00991277	0.00991277	0	0.00991277	0.0198255	0.00991277	0	0.00991277	0	0	0.0198255	0	0.0198255	0	0.00991277	0.0198255	0	0	0.00991277	0	0	0	0	0	0	0.00991277	0	0	0	0
Cluster_858	Bacteria	Firmicutes	Clostridia	Oscillospirales	Butyricicoccaceae	Butyricicoccus	Multi-affiliation	0.00991277	0.0297383	0.0297383	0.0594766	0.0594766	0.0297383	0.0396511	0.0297383	0	0	0	0	0	0	0	0.00991277	0	0	0	0	0	0	0	0	0	0	0	0	0.0594766	0	0	0	0
Cluster_177	Bacteria	Firmicutes	Clostridia	Oscillospirales	Ruminococcaceae	unknown genus	Multi-affiliation	0	0.0297383	0.0991277	0	0	0.0793021	0	0	0	0.17843	0.0594766	0.17843	0.0693894	0	0	0.00991277	0.158604	0.0297383	0	0	0	0.0396511	0	0	0.267645	0.10904	0	0	0	0	0	0	0
Cluster_143	Bacteria	Firmicutes	Bacilli	Erysipelotrichales	Erysipelatoclostridiaceae	Erysipelatoclostridium	Multi-affiliation	0	0.208168	0	0	0	1.0904	0	0	0	0	0	0	0	0	0	0.0991277	0	0	0	0	0	0	0	0	0	0	0	0	0	0	0	0	0
Cluster_683	Bacteria	Firmicutes	Bacilli	Erysipelotrichales	Erysipelatoclostridiaceae	Erysipelatoclostridium	Multi-affiliation	0	0.00991277	0	0.00991277	0	0	0.0693894	0	0	0.0198255	0.0198255	0.00991277	0	0.00991277	0.00991277	0.00991277	0	0.00991277	0.0297383	0.0594766	0.0297383	0.0297383	0	0.0198255	0	0.0297383	0	0	0	0.00991277	0	0.00991277	0
Cluster_26	Bacteria	Firmicutes	Clostridia	Lachnospirales	Lachnospiraceae	Fusicatenibacter	unknown species	0	0.118953	0	0	0	0.0396511	0	0	0	0.565028	1.03093	0.951626	3.182	1.76447	0.406423	1.34814	0.00991277	0	0	0	0	0	0	0	0.00991277	0	0	0	0	0	0	0	0
Cluster_285	Bacteria	Firmicutes	Clostridia	Lachnospirales	Lachnospiraceae	Lachnoclostridium	Multi-affiliation	0	0.128866	0	0	0	0.406423	0	0	0	0	0	0	0	0	0	0.0693894	0	0	0	0	0	0	0	0	0	0	0	0	0	0	0	0	0
Cluster_636	Bacteria	Firmicutes	Bacilli	Erysipelotrichales	Erysipelatoclostridiaceae	Erysipelatoclostridium	Multi-affiliation	0	0.0495638	0	0	0	0.128866	0	0	0	0	0	0	0	0	0	0.0297383	0	0	0	0	0	0	0	0	0	0	0	0	0	0	0	0	0
Cluster_889	Bacteria	Firmicutes	Clostridia	Lachnospirales	Lachnospiraceae	Multi-affiliation	Multi-affiliation	0	0.00991277	0	0	0	0.148692	0	0	0	0	0	0	0	0	0	0.0297383	0	0	0	0	0	0	0	0	0	0	0	0	0	0	0	0	0
Cluster_103	Bacteria	Firmicutes	Clostridia	Clostridiales	Clostridiaceae	Clostridium sensu stricto 1	unknown species	0	0.0495638	0	0.198255	0	0.0297383	0.0396511	0	0	0	0	0	0	0	0	0.604679	0	0.00991277	0.0793021	0.594766	0	1.08049	0.723632	0.0793021	0.0396511	0.337034	0	0	0.237906	0	0	0.148692	0
Cluster_14	Bacteria	Firmicutes	Clostridia	Lachnospirales	Lachnospiraceae	Roseburia	Multi-affiliation	0	0.188343	0.00991277	0	0	0.0693894	1.98255	0	0	0	0	0	0	0	0	0.0198255	0	8.67367	0.426249	0.327121	0.0198255	0.614592	0.783109	2.51784	1.76447	1.26883	0.00991277	0	0	0	0	0	0
Cluster_751	Bacteria	Firmicutes	Bacilli	Erysipelotrichales	Erysipelotrichaceae	[Clostridium] innocuum group	unknown species	0	0.0396511	0	0	0	0	0	0	0	0	0	0	0	0	0	0.208168	0	0	0	0	0	0	0	0	0	0	0	0	0	0	0	0	0
Cluster_267	Bacteria	Firmicutes	Clostridia	Lachnospirales	Lachnospiraceae	Lachnoclostridium	Eubacterium sp.	0	0.0297383	0.00991277	0.0198255	0.614592	0.346947	0	0	0	0	0	0	0	0	0	0.0297383	0	0	0	0	0	0	0	0	0	0	0	0	0	0	0	0	0
Cluster_18	Bacteria	Firmicutes	Bacilli	Lactobacillales	Lactobacillaceae	Weissella	Multi-affiliation	0	0.386598	0.0198255	0.28747	0.0991277	0.693894	0	1.67526	0.198255	0.10904	0	0.0991277	0	0	0	0.118953	0	1.34814	3.5686	0	0	0.00991277	5.30333	0.713719	0.257732	0.0693894	0.0396511	0	0	0.118953	0.545202	0	0.247819
Cluster_68	Bacteria	Firmicutes	Clostridia	Oscillospirales	Ruminococcaceae	unknown genus	unknown species	0	0.0991277	0.198255	0.118953	0	0.128866	0	0	0.227994	0.317209	0.247819	0.307296	0.17843	0	0	0.0396511	0.337034	0.0693894	0	0	0	0.118953	0.0198255	0	0.35686	0.317209	0	0	0	0	0	0	1.22918
Cluster_1358	Bacteria	Firmicutes	Clostridia	Oscillospirales	Ruminococcaceae	unknown genus	unknown species	0	0.0198255	0	0.0396511	0	0	0	0	0.0297383	0	0	0.00991277	0	0	0	0	0.0198255	0	0	0	0	0	0	0	0.0198255	0.00991277	0	0	0	0	0	0	0.0693894
Cluster_162	Bacteria	Firmicutes	Clostridia	Lachnospirales	Lachnospiraceae	[Ruminococcus] torques group	unknown species	0	0.0495638	0.00991277	0.0198255	0	0.0297383	0	0	0	0.198255	0.138779	0.346947	0.475813	0.267645	0.148692	0.297383	0.0198255	0	0.0297383	0.0198255	0.0396511	0.00991277	0	0.0396511	0.00991277	0.0495638	0	0	0.00991277	0	0	0	0
Cluster_924	Bacteria	Firmicutes	Clostridia	Clostridiales	Clostridiaceae	Clostridium sensu stricto 1	Multi-affiliation	0	0.0198255	0	0.00991277	0	0.0297383	0	0	0.0396511	0	0	0.00991277	0	0.00991277	0	0.0297383	0	0.0892149	0	0	0	0	0.0297383	0.0198255	0	0	0.00991277	0	0	0	0	0.0198255	0.0396511
Cluster_846	Bacteria	Firmicutes	Clostridia	Lachnospirales	Lachnospiraceae	[Ruminococcus] torques group	Clostridium sp.	0	0.0793021	0	0	0	0.17843	0	0	0	0	0	0	0	0	0	0.0396511	0	0	0	0	0	0.0297383	0	0	0	0	0	0	0	0	0	0	0
Cluster_587	Bacteria	Firmicutes	Clostridia	Lachnospirales	Lachnospiraceae	[Ruminococcus] torques group	unknown species	0	0.0495638	0	0.0495638	0	0	0	0	0	0	0	0	0	0	0	0	0	0	0.148692	0	0.0495638	0	0	0.0693894	0.0198255	0.17843	0	0	0	0	0	0	0
Cluster_138	Bacteria	Firmicutes	Bacilli	Lactobacillales	Lactobacillaceae	Lactobacillus	Multi-affiliation	0	0.148692	0	0.10904	0.0793021	0.00991277	0	0	0	0	0	0	0	0	0	0.0198255	0	0	0	0.386598	0	0.0793021	0	0.0396511	0.00991277	0.961538	0	0	0	0	0	0	0
Cluster_398	Bacteria	Firmicutes	Bacilli	Erysipelotrichales	Erysipelatoclostridiaceae	Erysipelatoclostridium	Multi-affiliation	0	0.0297383	0.0297383	0.0297383	0.0198255	0.0198255	0.00991277	0.0495638	0.0594766	0	0.0396511	0	0	0.0198255	0	0.0297383	0	0.00991277	0.00991277	0.00991277	0	0.00991277	0.0198255	0.0297383	0	0	0	0	0.0198255	0	0	0	0.00991277
Cluster_407	Bacteria	Firmicutes	Clostridia	Oscillospirales	Ruminococcaceae	unknown genus	Clostridium jeddahense	0	0.218081	0	0	0.128866	0.0198255	0	0	0	0.00991277	0	0.237906	0	0	0	0.0297383	0	0	0	0	0	0	0	0	0	0	0	0	0	0	0	0	0
Cluster_615	Bacteria	Firmicutes	Clostridia	Lachnospirales	Lachnospiraceae	[Ruminococcus] torques group	unknown species	0	0.0793021	0	0	0	0.0892149	0	0	0	0	0	0	0	0	0	0.0198255	0	0	0	0	0	0	0	0	0	0	0	0	0	0	0	0	0
Cluster_1152	Bacteria	Firmicutes	Clostridia	Lachnospirales	Lachnospiraceae	Roseburia	Roseburia sp.	0	0.00991277	0	0	0	0.00991277	0.0594766	0	0	0	0	0	0	0	0	0	0	0.0396511	0.00991277	0.0297383	0	0	0	0.0396511	0.0198255	0.0396511	0	0	0	0	0	0	0
Cluster_402	Bacteria	Firmicutes	Clostridia	Oscillospirales	Butyricicoccaceae	Butyricicoccus	unknown species	0	0.0594766	0.218081	0.148692	0	0.0297383	0.168517	0.0396511	0.0693894	0	0	0	0	0	0	0.00991277	0	0	0	0	0	0	0	0	0	0	0	0	0	0	0	0	0
Cluster_638	Bacteria	Firmicutes	Clostridia	Lachnospirales	Lachnospiraceae	[Ruminococcus] torques group	unknown species	0	0.0297383	0	0.0297383	0	0.00991277	0	0	0.00991277	0.0198255	0	0.0198255	0	0	0.0396511	0.00991277	0.0297383	0	0.00991277	0	0	0.0198255	0	0	0	0	0	0	0	0	0	0	0.00991277
Cluster_184	Bacteria	Proteobacteria	Gammaproteobacteria	Enterobacterales	Enterobacteriaceae	Escherichia-Shigella	Escherichia coli	0	0.0793021	0.0495638	0.0396511	0.0594766	0.0396511	0.00991277	0.0793021	0.0198255	0.0396511	0.0693894	0.0396511	0.00991277	0.0495638	0.0892149	0.0297383	0.148692	0.0198255	0.0892149	0.0396511	0.0693894	0.10904	0.0297383	0.0892149	0.0594766	0.0495638	0.0198255	0.0198255	0.0396511	0.0892149	0.0396511	0.138779	0.0991277
Cluster_792	Bacteria	Firmicutes	Clostridia	Clostridiales	Clostridiaceae	Clostridium sensu stricto 1	Multi-affiliation	0	0.0198255	0	0.0198255	0	0	0	0.0198255	0	0	0	0.0297383	0	0	0	0	0	0	0	0	0	0	0.00991277	0	0	0	0.0297383	0	0	0.128866	0	0.00991277	0.00991277
Cluster_566	Bacteria	Firmicutes	Clostridia	Lachnospirales	Lachnospiraceae	[Ruminococcus] torques group	Clostridium sp.	0	0.0495638	0	0.138779	0	0.00991277	0	0	0	0	0	0	0	0	0	0	0	0	0.188343	0	0.148692	0.00991277	0	0.0793021	0.0892149	0.28747	0	0	0	0	0	0	0
Cluster_400	Bacteria	Firmicutes	Bacilli	Lactobacillales	Lactobacillaceae	Weissella	Multi-affiliation	0	0.0396511	0	0.0892149	0.00991277	0.0793021	0	0.118953	0.0495638	0	0	0.00991277	0	0	0	0	0	0.10904	0.297383	0	0	0	0.277557	0.0693894	0.00991277	0	0	0	0.00991277	0.0198255	0.0892149	0	0.0396511
Cluster_542	Bacteria	Firmicutes	Clostridia	Lachnospirales	Lachnospiraceae	[Ruminococcus] torques group	unknown species	0	0.00991277	0	0.0495638	0	0.0198255	0.0198255	0.00991277	0.00991277	0.0198255	0	0.0594766	0	0	0.0198255	0	0.00991277	0.0198255	0.00991277	0.00991277	0.0396511	0.00991277	0	0.00991277	0	0.00991277	0	0	0	0	0	0	0.00991277
Cluster_30	Bacteria	Firmicutes	Clostridia	Lachnospirales	Lachnospiraceae	[Ruminococcus] torques group	unknown species	0	0.168517	0	0	0	0.0198255	0	0	0	1.21927	0.406423	1.27875	0.535289	1.72482	0.376685	1.2391	2.03212	0	0	0	0	0	0	0.0297383	0	0	0	0	0	0	0	0	0
Cluster_568	Bacteria	Firmicutes	Bacilli	Lactobacillales	Streptococcaceae	Streptococcus	Streptococcus pluranimalium	0	0.00991277	0	0.0297383	0	0	0	0	0	0.0297383	0.00991277	0.0594766	0.00991277	0.00991277	0.00991277	0.00991277	0	0	0.00991277	0	0.0396511	0.00991277	0	0.00991277	0	0	0	0	0.00991277	0	0.0198255	0.0198255	0.0198255
Cluster_941	Bacteria	Firmicutes	Clostridia	Oscillospirales	Oscillospiraceae	Flavonifractor	Multi-affiliation	0	0.00991277	0	0	0.0297383	0	0.0297383	0	0	0.0297383	0	0.0198255	0.00991277	0.00991277	0.0198255	0	0	0.0198255	0.00991277	0.0198255	0.0396511	0	0	0	0	0.00991277	0.00991277	0.00991277	0.00991277	0	0	0	0.0396511
Cluster_966	Bacteria	Firmicutes	Clostridia	Lachnospirales	Lachnospiraceae	[Ruminococcus] torques group	unknown species	0	0.0594766	0	0.0693894	0.0693894	0.0495638	0	0.0297383	0	0	0	0	0	0	0	0.0297383	0	0	0	0	0	0	0	0	0	0	0	0	0	0	0	0	0
Cluster_799	Bacteria	Firmicutes	Bacilli	Erysipelotrichales	Erysipelatoclostridiaceae	Erysipelatoclostridium	Multi-affiliation	0	0.00991277	0	0.0198255	0	0	0.00991277	0	0	0	0	0	0	0	0.0297383	0	0.0198255	0	0	0	0.0198255	0	0	0	0	0.00991277	0.00991277	0.00991277	0	0	0	0	0
Cluster_365	Bacteria	Proteobacteria	Gammaproteobacteria	Enterobacterales	Enterobacteriaceae	Salmonella	Salmonella enterica	0	0.00991277	0	0	0	0.00991277	0	0.0396511	0	0	0	0	0	0	0	0	0	0.0198255	0.0396511	0.00991277	0	0.00991277	0.00991277	0.00991277	0.198255	0.17843	0.0198255	0.10904	0	0	0.00991277	0	0.0495638
Cluster_235	Bacteria	Firmicutes	Bacilli	Lactobacillales	Enterococcaceae	Enterococcus	Multi-affiliation	0	0.0396511	0.00991277	0.0297383	0	0.0297383	0	0	0	0.0594766	0	0	0	0	0	0.00991277	0.0793021	0	0.0693894	0.00991277	0	0	0.0198255	0	0	0.00991277	0	0	0	0	1.41753	0	0.0594766
Cluster_1697	Bacteria	Firmicutes	Clostridia	Clostridiales	Clostridiaceae	Clostridium sensu stricto 1	unknown species	0	0.0198255	0.00991277	0	0	0	0	0	0	0	0	0	0	0.00991277	0	0.0594766	0	0.0297383	0	0	0	0	0	0	0	0	0.00991277	0	0	0	0	0	0
Cluster_196	Bacteria	Firmicutes	Clostridia	Lachnospirales	Lachnospiraceae	Fusicatenibacter	unknown species	0	0.0297383	0	0	0	0	0	0	0	0.10904	0.0396511	0.247819	0.535289	0.277557	0.158604	0.237906	0	0	0	0	0	0	0	0.0297383	0	0.00991277	0	0	0	0	0	0	0
Cluster_708	Bacteria	Proteobacteria	Gammaproteobacteria	Enterobacterales	Enterobacteriaceae	Escherichia-Shigella	Escherichia coli	0	0.0198255	0	0	0.0396511	0.00991277	0.00991277	0	0	0.0396511	0	0.00991277	0.00991277	0.0297383	0.0198255	0	0.00991277	0	0.00991277	0	0.0198255	0	0	0	0.00991277	0.00991277	0	0	0.00991277	0	0	0	0.0198255
Cluster_433	Bacteria	Firmicutes	Clostridia	Lachnospirales	Lachnospiraceae	[Ruminococcus] torques group	unknown species	0	0.0495638	0	0.0396511	0.0198255	0.0495638	0.00991277	0.0198255	0.0594766	0.0396511	0	0.0693894	0.00991277	0	0.0396511	0.00991277	0.138779	0	0	0	0.0495638	0.00991277	0	0	0.00991277	0	0	0	0.0198255	0	0.0198255	0	0.00991277
Cluster_212	Bacteria	Firmicutes	Clostridia	Lachnospirales	Lachnospiraceae	Fusicatenibacter	unknown species	0	0.0198255	0	0	0	0.00991277	0	0	0	0.148692	0.168517	0.188343	0.475813	0.277557	0.0793021	0.337034	0	0	0	0	0	0	0	0.00991277	0	0	0	0	0	0	0	0	0
Cluster_46	Bacteria	Firmicutes	Bacilli	Erysipelotrichales	Erysipelatoclostridiaceae	Erysipelatoclostridium	Clostridiales bacterium CHKCI006	0	0.0396511	0	0	0	0.00991277	0	0	0	0.971451	0.842585	1.00119	1.64552	0.674068	0.17843	0.485726	0.991277	0	0	0	0	0	0	0	0	0	0	0	0	0	0	0	0
Cluster_83	Bacteria	Firmicutes	Bacilli	Lactobacillales	Enterococcaceae	Enterococcus	Multi-affiliation	0	0.0396511	0.257732	0.0495638	0	0.0693894	0	0.0198255	0	0.0793021	0	0.267645	0.0198255	0.0198255	0	0.00991277	0.00991277	0.0297383	0.0198255	0	0	0	0.0396511	0.0198255	0.00991277	0.0396511	0.0495638	0	0.00991277	0.188343	3.16217	0.0793021	0.0693894
Cluster_498	Bacteria	Firmicutes	Clostridia	Lachnospirales	Lachnospiraceae	[Ruminococcus] torques group	unknown species	0	0.00991277	0.00991277	0.0297383	0.00991277	0	0.00991277	0.0198255	0	0.0297383	0.0198255	0.0396511	0	0.00991277	0.0396511	0.00991277	0.00991277	0	0.0594766	0	0	0	0	0.0198255	0	0	0.00991277	0	0	0	0	0	0.00991277
Cluster_204	Bacteria	Firmicutes	Clostridia	Lachnospirales	Lachnospiraceae	Roseburia	Multi-affiliation	0	0.0198255	0	0	0	0.00991277	0.446075	0	0	0	0	0	0	0	0	0.00991277	0	0.634417	0.0793021	0.0396511	0.00991277	0.188343	0.0991277	0.485726	0.198255	0.188343	0	0	0	0	0	0	0
Cluster_284	Bacteria	Firmicutes	Clostridia	Oscillospirales	Ruminococcaceae	UBA1819	Multi-affiliation	0	0.0693894	0.0693894	0.0396511	0.168517	0.237906	0	0	0	0	0	0	0	0	0	0.0396511	0	0	0	0	0	0	0	0	0	0	0	0	0	0	0	0	0
Cluster_159	Bacteria	Firmicutes	Clostridia	Lachnospirales	Lachnospiraceae	[Ruminococcus] torques group	unknown species	0	0.0594766	0	0	0	0.0198255	0	0	0	0.0991277	0.0594766	0.198255	0.634417	0.247819	0.10904	0.267645	0	0	0	0	0	0	0	0	0	0	0	0	0	0	0	0	0
Cluster_501	Bacteria	Firmicutes	Bacilli	Lactobacillales	Lactobacillaceae	Weissella	Multi-affiliation	0	0.0297383	0.0198255	0	0	0.0396511	0	0.0693894	0	0	0	0.0396511	0	0	0	0.00991277	0	0.0396511	0.138779	0	0	0	0.158604	0.0297383	0	0	0	0	0	0	0.0198255	0	0.00991277
Cluster_145	Bacteria	Campylobacterota	Campylobacteria	Campylobacterales	Campylobacteraceae	Campylobacter	Multi-affiliation	0	0.0297383	0	0	0	0	0	0	0	0	0.00991277	0.227994	0.0198255	0.396511	0.0594766	0.158604	0.118953	0	0	0	0	0	0	0	0	0	0.426249	0.128866	0.0594766	0.35686	0.188343	0	0.00991277
Cluster_877	Bacteria	Firmicutes	Clostridia	Oscillospirales	Ruminococcaceae	unknown genus	unknown species	0	0.00991277	0.0892149	0.00991277	0	0	0.0198255	0	0	0	0	0	0.0693894	0	0	0.00991277	0	0	0	0	0	0	0	0	0	0	0	0	0	0	0	0.0198255	0
Cluster_863	Bacteria	Firmicutes	Bacilli	Lactobacillales	Lactobacillaceae	Weissella	Multi-affiliation	0	0.0198255	0.0495638	0	0	0.00991277	0	0.0396511	0	0	0	0.00991277	0	0	0	0	0	0.00991277	0.0892149	0	0	0.0198255	0.0495638	0.00991277	0.0198255	0.00991277	0.0198255	0	0	0	0.00991277	0	0.0198255
Cluster_761	Bacteria	Firmicutes	Clostridia	Clostridiales	Clostridiaceae	Clostridium sensu stricto 1	human gut metagenome	0	0.0198255	0	0.0297383	0	0	0	0	0.0495638	0	0	0	0	0.0198255	0	0.0991277	0	0.0495638	0	0.0297383	0	0.0594766	0.0297383	0	0	0	0.0198255	0	0	0	0	0	0
Cluster_290	Bacteria	Firmicutes	Clostridia	Lachnospirales	Lachnospiraceae	[Ruminococcus] torques group	unknown species	0	0.0198255	0	0	0	0	0	0	0	0.0693894	0.0396511	0.188343	0.0892149	0.148692	0.0892149	0.0793021	0.208168	0	0	0	0	0	0	0.00991277	0	0	0	0	0	0	0	0	0
Cluster_970	Bacteria	Firmicutes	Clostridia	Lachnospirales	Lachnospiraceae	Roseburia	Roseburia sp.	0	0.0297383	0	0	0	0.00991277	0.128866	0	0	0	0	0	0	0	0	0	0	0.0297383	0.0297383	0	0	0.0396511	0	0.0793021	0	0.00991277	0	0	0	0	0	0	0
Cluster_1103	Bacteria	Proteobacteria	Gammaproteobacteria	Enterobacterales	Enterobacteriaceae	Escherichia-Shigella	Escherichia coli	0	0.00991277	0	0	0	0.00991277	0	0	0	0.00991277	0.00991277	0	0	0	0	0	0	0	0	0	0.0198255	0.0198255	0.0297383	0	0	0	0.00991277	0.00991277	0.00991277	0.0297383	0	0.0198255	0.0198255
Cluster_219	Bacteria	Firmicutes	Clostridia	Lachnospirales	Lachnospiraceae	Roseburia	Roseburia sp.	0	0.0198255	0	0	0	0	0.426249	0	0	0	0	0	0	0	0	0.0297383	0	0.475813	0.0991277	0.0793021	0.0297383	0.0693894	0.10904	0.317209	0.128866	0.168517	0	0	0	0	0	0	0
Cluster_784	Bacteria	Firmicutes	Clostridia	Lachnospirales	Lachnospiraceae	Lachnoclostridium	unknown species	0	0.0198255	0	0.10904	0	0	0	0	0	0	0	0	0	0	0	0.00991277	0	0.00991277	0.247819	0	0.198255	0.0198255	0.0198255	0.227994	0.0594766	0.17843	0	0	0	0	0	0	0
Cluster_395	Bacteria	Firmicutes	Clostridia	Lachnospirales	Lachnospiraceae	[Ruminococcus] torques group	unknown species	0	0.00991277	0	0	0	0	0	0	0	0.0594766	0.0297383	0.128866	0.28747	0.0892149	0.0495638	0.128866	0	0	0	0	0	0	0	0.0198255	0	0.00991277	0	0	0	0	0	0	0
Cluster_199	Bacteria	Firmicutes	Clostridia	Lachnospirales	Lachnospiraceae	[Ruminococcus] torques group	unknown species	0	0.0396511	0	0	0	0	0.28747	0	0	0	0	0	0	0	0	0	0	0.148692	0.0892149	0.0495638	0	0.0793021	0	0.346947	0.0793021	0.0693894	0	0	0.0198255	0	0	0	0
Cluster_629	Bacteria	Firmicutes	Clostridia	Lachnospirales	Lachnospiraceae	GCA-900066575	unknown species	0	0.0198255	0	0	0	0.218081	0	0	0	0	0	0	0	0	0	0.0198255	0	0	0	0	0	0	0	0	0	0	0	0	0	0	0	0	0
Cluster_216	Bacteria	Firmicutes	Clostridia	Lachnospirales	Lachnospiraceae	Lachnoclostridium	Multi-affiliation	0	0.00991277	0	0.237906	0	0.00991277	0.00991277	0	0	0	0	0	0	0	0	0.00991277	0	0	0.0892149	0.00991277	0.118953	0	0.0198255	0.0892149	0.158604	0.168517	0	0	0	0	0	0	0
Cluster_1026	Bacteria	Proteobacteria	Gammaproteobacteria	Enterobacterales	Enterobacteriaceae	Escherichia-Shigella	Multi-affiliation	0	0.00991277	0	0.0198255	0.0198255	0	0	0	0	0.00991277	0.0198255	0	0	0	0	0.00991277	0	0	0.00991277	0	0.0198255	0	0.00991277	0	0	0.00991277	0.00991277	0	0	0	0.0297383	0.0198255	0.00991277
Cluster_766	Bacteria	Proteobacteria	Gammaproteobacteria	Enterobacterales	Morganellaceae	Proteus	Multi-affiliation	0	0.00991277	0.00991277	0	0	0.0198255	0	0	0	0.00991277	0	0.0198255	0.0198255	0	0.0297383	0.0297383	0.0396511	0	0	0	0.0396511	0	0	0	0	0.0198255	0	0	0.0198255	0	0	0.00991277	0.0198255
Cluster_39	Bacteria	Firmicutes	Bacilli	Lactobacillales	Lactobacillaceae	Pediococcus	Multi-affiliation	0	0.0495638	0	0.0198255	0.00991277	0.713719	0.00991277	0.545202	0	0.0495638	0.00991277	0.218081	0	0.0198255	0	0.0892149	0.0594766	0	0.00991277	0.00991277	0.0198255	0	0	0.10904	0.00991277	0.267645	0.941713	0.0198255	0.446075	0.0991277	3.73711	0	0
Cluster_367	Bacteria	Firmicutes	Clostridia	Lachnospirales	Lachnospiraceae	[Ruminococcus] torques group	unknown species	0	0.0198255	0.00991277	0.00991277	0	0	0.00991277	0	0.0396511	0.0297383	0	0.0297383	0.00991277	0	0.0396511	0	0.0892149	0	0.0594766	0.0198255	0.00991277	0.00991277	0	0	0	0.0198255	0	0	0	0	0	0	0.00991277
Cluster_614	Bacteria	Firmicutes	Clostridia	Lachnospirales	Lachnospiraceae	[Ruminococcus] torques group	Multi-affiliation	0	0.0198255	0	0	0	0	0.00991277	0	0.00991277	0.0297383	0.0198255	0	0	0	0.0297383	0	0.0198255	0	0	0	0	0	0	0	0	0.0297383	0.00991277	0	0.00991277	0	0	0	0
Cluster_240	Bacteria	Firmicutes	Clostridia	Oscillospirales	Oscillospiraceae	Flavonifractor	Multi-affiliation	0	0.00991277	0.0396511	0.0198255	0	0	0.0495638	0	0.0793021	0.0892149	0.0594766	0.0198255	0.0198255	0.00991277	0.0396511	0.00991277	0.0892149	0.00991277	0.0693894	0.0198255	0.0297383	0.0297383	0.0297383	0.0495638	0.0495638	0.0693894	0.00991277	0.0297383	0	0.00991277	0	0.0495638	0.00991277
Cluster_1028	Bacteria	Proteobacteria	Gammaproteobacteria	Enterobacterales	Enterobacteriaceae	Escherichia-Shigella	Escherichia coli	0	0.00991277	0	0	0.0198255	0.00991277	0	0.0297383	0.0198255	0	0	0	0	0	0	0.0198255	0.00991277	0	0.0198255	0	0	0	0	0	0	0.00991277	0.00991277	0.00991277	0.0297383	0	0	0.00991277	0
Cluster_257	Bacteria	Firmicutes	Clostridia	Lachnospirales	Lachnospiraceae	[Ruminococcus] torques group	unknown species	0	0.00991277	0	0	0	0	0.297383	0	0	0	0	0	0	0	0	0	0	0.188343	0.0396511	0.0297383	0	0.168517	0	0.327121	0.148692	0.168517	0	0	0	0	0	0	0
Cluster_362	Bacteria	Firmicutes	Clostridia	Lachnospirales	Lachnospiraceae	Lachnoclostridium	Multi-affiliation	0	0.0198255	0	0	0	0.0594766	0	0.00991277	0	0	0	0	0.10904	0	0	0	0	0	0	0	0	0	0	0	0	0	0	0	0	0	0	0	0.713719
Cluster_736	Bacteria	Firmicutes	Clostridia	Lachnospirales	Lachnospiraceae	[Ruminococcus] torques group	Multi-affiliation	0	0.00991277	0	0.00991277	0	0.0198255	0	0	0	0.00991277	0.00991277	0	0	0	0.0198255	0.00991277	0.00991277	0	0	0	0.0297383	0	0	0	0	0	0	0	0	0	0	0	0
Cluster_206	Bacteria	Firmicutes	Clostridia	Lachnospirales	Lachnospiraceae	[Ruminococcus] torques group	unknown species	0	0.0198255	0	0	0	0.0892149	0	0	0	0	0	0	0	0	0	0	0	0.0297383	0.386598	0	0.35686	0.168517	0	0.10904	0.0892149	0.0793021	0	0	0	0	0	0	0
Cluster_697	Bacteria	Firmicutes	Clostridia	Lachnospirales	Lachnospiraceae	[Ruminococcus] torques group	unknown species	0	0.00991277	0.00991277	0.00991277	0.00991277	0	0	0	0	0	0	0.0297383	0	0	0.00991277	0.00991277	0.0793021	0	0.0297383	0.0297383	0	0.00991277	0	0	0	0	0	0	0	0	0.10904	0	0
Cluster_912	Bacteria	Firmicutes	Bacilli	Lactobacillales	Lactobacillaceae	Pediococcus	Multi-affiliation	0	0.00991277	0	0	0	0.00991277	0	0	0	0	0	0.00991277	0	0	0	0	0	0	0	0	0	0	0	0	0	0.0198255	0.0198255	0	0.0198255	0.00991277	0.10904	0	0
Cluster_1182	Bacteria	Firmicutes	Clostridia	Lachnospirales	Lachnospiraceae	[Ruminococcus] torques group	bacterium ic1294	0	0.00991277	0	0	0	0	0.00991277	0	0.00991277	0.0396511	0	0.0297383	0	0	0	0	0.0297383	0	0.00991277	0	0.0198255	0	0	0	0	0.0198255	0	0	0	0	0	0	0
Cluster_926	Bacteria	Proteobacteria	Gammaproteobacteria	Enterobacterales	Enterobacteriaceae	Escherichia-Shigella	unknown species	0	0.00991277	0	0.00991277	0	0.0198255	0	0	0.0198255	0	0.00991277	0	0	0	0	0.0198255	0	0.0297383	0.0297383	0	0	0.00991277	0	0.0297383	0	0	0	0	0	0	0	0	0
Cluster_169	Bacteria	Firmicutes	Clostridia	Lachnospirales	Lachnospiraceae	Lachnoclostridium	unknown species	0	0.00991277	0.00991277	0.0693894	0	0.00991277	0	0	0	0	0	0	0	0	0	0.00991277	0	0.0396511	0.713719	0	0.376685	0.0297383	0.0693894	0.4659	0.525377	0.812847	0	0	0	0	0	0	0
Cluster_155	Bacteria	Firmicutes	Bacilli	Lactobacillales	Enterococcaceae	Enterococcus	Multi-affiliation	0	0	0.118953	0	0	0.00991277	0	0	0.00991277	0	0	0.614592	0	0.0396511	0	0	0.10904	0	0.307296	0	0	0	0	0	0	0	0.475813	0.337034	0.0297383	0.0396511	0.0198255	0.00991277	0.247819
Cluster_658	Bacteria	Firmicutes	Clostridia	Lachnospirales	Lachnospiraceae	[Ruminococcus] torques group	unknown species	0	0	0.00991277	0.00991277	0	0.0198255	0	0	0	0.00991277	0.0297383	0.00991277	0	0	0	0.00991277	0.0693894	0.0297383	0	0	0.00991277	0.00991277	0	0	0	0.0297383	0.0396511	0	0	0	0	0	0.0297383
Cluster_327	Bacteria	Firmicutes	Bacilli	Lactobacillales	Enterococcaceae	Enterococcus	Enterococcus pallens	0	0	0.00991277	0	0	0	0.00991277	0	0.00991277	0	0	0.0198255	0.0198255	0	0.0297383	0	0.0297383	0	0.00991277	0	0	0	0	0	0	0	0	0	0	0	1.04084	0	0
Cluster_514	Bacteria	Firmicutes	Clostridia	Lachnospirales	Lachnospiraceae	[Ruminococcus] gauvreauii group	unknown species	0	0	0.00991277	0	0	0	0	0	0	0	0	0	0	0	0	0	0	0	0	0	0	0	0	0.158604	0	0	0.0198255	0	0.10904	0.00991277	0	0.0198255	0
Cluster_596	Bacteria	Firmicutes	Clostridia	Lachnospirales	Lachnospiraceae	Lachnoclostridium	unknown species	0	0	0	0.0693894	0	0	0	0	0	0	0	0	0	0	0	0	0	0	0.138779	0	0.0892149	0.0297383	0	0.0594766	0.0594766	0.10904	0	0	0	0	0	0	0
Cluster_1039	Bacteria	Firmicutes	Clostridia	Lachnospirales	Lachnospiraceae	Eisenbergiella	unknown species	0	0	0	0.00991277	0	0.00991277	0	0	0	0	0	0	0	0	0	0	0	0	0	0	0	0	0	0	0	0	0	0.0594766	0.0198255	0.0991277	0	0.0198255	0.227994
Cluster_1322	Bacteria	Firmicutes	Bacilli	Lactobacillales	Lactobacillaceae	Limosilactobacillus	unknown species	0	0	0	0.0396511	0	0.00991277	0.0198255	0.118953	0	0	0	0	0.0495638	0.0693894	0	0	0	0.00991277	0	0.0594766	0	0.0198255	0	0	0.00991277	0	0	0	0.0693894	0	0	0	0
Cluster_495	Bacteria	Firmicutes	Bacilli	Lactobacillales	Lactobacillaceae	Limosilactobacillus	Multi-affiliation	0	0	0	0.0297383	0	0.00991277	0.00991277	0.0297383	0	0	0	0	0.218081	0.00991277	0	0.00991277	0	0	0	0.0297383	0	0.00991277	0	0.0198255	0	0.0198255	0	0	0.0594766	0	0.0594766	0	0
Cluster_1308	Bacteria	Firmicutes	Clostridia	Lachnospirales	Lachnospiraceae	unknown genus	bacterium ic1311	0	0	0	0.00991277	0.247819	0.0297383	0	0	0	0	0	0	0	0	0	0	0	0	0	0	0	0	0	0	0	0	0	0	0	0	0	0	0
Cluster_280	Bacteria	Firmicutes	Clostridia	Lachnospirales	Lachnospiraceae	[Ruminococcus] torques group	unknown species	0	0	0	0.00991277	0	0	0	0	0	0	0	0.0198255	0	0	0.0396511	0	0.0693894	0	0	0	0	0	0	0	0	0	0.227994	0.0396511	0.257732	0	0	0.148692	0.842585
Cluster_909	Bacteria	Firmicutes	Clostridia	Lachnospirales	Lachnospiraceae	[Ruminococcus] torques group	Multi-affiliation	0	0	0	0.0297383	0	0	0	0	0	0	0	0	0	0	0	0.00991277	0	0	0.0297383	0	0.0297383	0	0	0.0198255	0.0396511	0.0793021	0	0	0	0	0	0	0
Cluster_665	Bacteria	Firmicutes	Clostridia	Clostridiales	Clostridiaceae	Clostridium sensu stricto 1	Multi-affiliation	0	0	0	0.0198255	0	0	0	0	0	0	0	0	0	0	0	0	0	0.128866	0.0297383	0.0594766	0	0.0198255	0.0297383	0	0.0297383	0.00991277	0.0297383	0.00991277	0	0	0	0.00991277	0.0198255
Cluster_953	Bacteria	Firmicutes	Clostridia	Clostridiales	Clostridiaceae	Clostridium sensu stricto 1	Multi-affiliation	0	0	0	0.0198255	0	0	0	0	0	0.0495638	0	0.0297383	0.0991277	0	0	0	0	0	0	0	0	0	0	0	0	0	0	0	0	0	0	0.00991277	0
Cluster_599	Bacteria	Firmicutes	Bacilli	Erysipelotrichales	Erysipelatoclostridiaceae	Erysipelatoclostridium	Multi-affiliation	0	0	0	0.0198255	0	0	0	0.0198255	0.0198255	0	0.0297383	0.0198255	0	0	0.0198255	0	0.0495638	0	0.00991277	0.00991277	0.0198255	0.00991277	0	0	0.0198255	0	0.00991277	0.0198255	0.00991277	0.00991277	0	0	0
Cluster_783	Bacteria	Actinobacteriota	Actinobacteria	Actinomycetales	Actinomycetaceae	Actinomyces	bacterium NLAE-zl-C91	0	0	0	0.00991277	0	0	0	0	0	0	0	0	0.00991277	0	0	0	0.148692	0	0	0	0	0	0	0	0	0	0	0	0	0	0	0	0
Cluster_1005	Bacteria	Firmicutes	Clostridia	Lachnospirales	Lachnospiraceae	[Ruminococcus] torques group	unknown species	0	0	0	0	0.0396511	0.0297383	0	0.00991277	0	0	0	0	0	0	0	0.00991277	0	0	0	0	0	0	0	0	0	0	0	0	0	0.0396511	0	0.0198255	0.0693894
Cluster_1558	Bacteria	Firmicutes	Clostridia	Lachnospirales	Lachnospiraceae	Lachnoclostridium	Eubacterium sp.	0	0	0	0	0.138779	0.0396511	0	0	0	0	0	0	0	0	0	0	0	0	0	0	0	0	0	0	0	0	0	0	0	0	0	0	0
Cluster_7	Bacteria	Firmicutes	Clostridia	Lachnospirales	Lachnospiraceae	Eisenbergiella	unknown species	0	0	0	0	0.00991277	0.00991277	0	0	0	0.00991277	0	0.00991277	0.00991277	0	0	0.00991277	0	0	0.0396511	0.00991277	0	0	0.00991277	0	0.00991277	0	8.52498	11.2906	12.3117	22.611	0	19.9148	14.1653
Cluster_817	Bacteria	Firmicutes	Bacilli	Lactobacillales	Lactobacillaceae	Limosilactobacillus	Multi-affiliation	0	0	0	0	0.00991277	0.00991277	0.00991277	0.0297383	0	0	0	0	0.118953	0	0	0	0	0	0	0.00991277	0	0	0	0	0	0.00991277	0	0	0	0	0.00991277	0	0
Cluster_1785	Bacteria	Firmicutes	Bacilli	Lactobacillales	Lactobacillaceae	Pediococcus	Multi-affiliation	0	0	0	0	0	0.0198255	0	0	0	0	0	0.0198255	0	0	0	0	0	0	0	0	0	0	0	0.0198255	0	0	0.0198255	0	0.00991277	0.0198255	0.0693894	0	0
Cluster_1041	Bacteria	Firmicutes	Clostridia	Lachnospirales	Lachnospiraceae	[Ruminococcus] torques group	unknown species	0	0	0	0	0	0.0297383	0	0	0	0	0	0	0.0198255	0	0	0	0	0	0	0	0	0	0	0	0	0	0	0	0	0	0	0	0.188343
Cluster_937	Bacteria	Firmicutes	Clostridia	Clostridiales	Clostridiaceae	Sarcina	Clostridium tarantellae	0	0	0	0	0	0.0198255	0	0.0198255	0.0991277	0	0	0	0	0.00991277	0	0.0892149	0	0.0495638	0	0	0	0	0.0396511	0	0	0	0.0297383	0	0	0	0	0.0297383	0.0396511
Cluster_1680	Bacteria	Firmicutes	Clostridia	Lachnospirales	Lachnospiraceae	GCA-900066575	unknown species	0	0	0	0	0	0.0198255	0	0	0	0	0	0	0	0	0	0	0	0	0.0495638	0	0.128866	0.0297383	0	0.00991277	0.0495638	0	0	0	0	0	0	0	0
Cluster_674	Bacteria	Firmicutes	Bacilli	Erysipelotrichales	Erysipelatoclostridiaceae	Erysipelatoclostridium	Multi-affiliation	0	0	0	0	0	0.0198255	0.0793021	0	0.0198255	0.00991277	0	0	0	0	0.0198255	0.00991277	0	0	0	0.0297383	0	0.0297383	0	0	0	0	0	0	0	0	0	0	0
Cluster_1201	Bacteria	Firmicutes	Bacilli	Erysipelotrichales	Erysipelatoclostridiaceae	Erysipelatoclostridium	Multi-affiliation	0	0	0	0	0	0.0198255	0.00991277	0.0297383	0	0	0	0	0	0.00991277	0	0.00991277	0	0.00991277	0	0.00991277	0	0	0	0	0	0.00991277	0	0	0	0.00991277	0	0.0198255	0.00991277
Cluster_8	Bacteria	Firmicutes	Clostridia	Lachnospirales	Lachnospiraceae	[Ruminococcus] torques group	unknown species	0	0	0	0	0	0.00991277	0.00991277	0	0	0	0	0.495638	0.00991277	0	0.0495638	0	0.683981	0	0	0	0	0.00991277	0	0.0198255	0	0	12.1134	15.7117	16.2966	0.0198255	0.00991277	13.4615	19.8255
Cluster_252	Bacteria	Firmicutes	Clostridia	Lachnospirales	Lachnospiraceae	[Ruminococcus] torques group	unknown species	0	0	0	0	0	0.0198255	0	0	0	0.158604	0.0297383	0.0693894	0.0297383	0.128866	0.0892149	0.10904	0.17843	0	0	0	0	0	0	0.00991277	0	0	0	0	0	0	0	0	0
Cluster_130	Bacteria	Firmicutes	Clostridia	Lachnospirales	Lachnospiraceae	unknown genus	unknown species	0	0	0	0	0	0.00991277	0	2.2502	0	0	0	0	0	0	0	0	0	0	0	0	0	0	0	0	0	0	0	0	0	0	0	0	0.00991277
Cluster_13	Bacteria	Firmicutes	Clostridia	Lachnospirales	Lachnospiraceae	unknown genus	unknown species	0	0	0	0	0	0	0.00991277	0	0	0	0	0	0	0	0	0	0	7.82117	1.76447	2.67645	1.75456	1.49683	15.9001	2.73592	4.97621	3.49921	0	0	0	0	0	0	0
Cluster_1245	Bacteria	Firmicutes	Clostridia	Clostridiales	Clostridiaceae	Clostridium sensu stricto 1	unknown species	0	0	0	0	0	0	0	0.0297383	0.00991277	0	0	0	0.0198255	0	0	0.118953	0	0	0	0.00991277	0	0	0	0	0	0	0	0	0	0	0	0	0
Cluster_473	Bacteria	Firmicutes	Bacilli	Paenibacillales	Paenibacillaceae	Paenibacillus	Paenibacillus barengoltzii	0	0	0	0	0	0	0	0.0297383	0	0	0	0	0	0	0	0	0	0.0297383	0	0	0	0	0	0	0.713719	0	0	0.0495638	0	0	0	0	0
Cluster_947	Bacteria	Firmicutes	Bacilli	Paenibacillales	Paenibacillaceae	Paenibacillus	Paenibacillus faecis	0	0	0	0	0	0	0	0	0.118953	0	0	0	0	0	0	0	0.0892149	0	0	0	0	0	0.0198255	0	0	0	0	0	0	0	0	0.0198255	0
Cluster_740	Bacteria	Firmicutes	Clostridia	Clostridiales	Clostridiaceae	Clostridium sensu stricto 1	Multi-affiliation	0	0	0	0	0	0	0	0	0.0297383	0	0	0	0	0	0	0	0	0.0892149	0.00991277	0.0297383	0.0297383	0.00991277	0.0396511	0.0594766	0.0297383	0.0495638	0.0198255	0.00991277	0.0693894	0	0	0.00991277	0.0198255
Cluster_725	Bacteria	Firmicutes	Clostridia	Clostridiales	Clostridiaceae	Clostridium sensu stricto 1	Multi-affiliation	0	0	0	0	0	0	0	0	0.0693894	0	0	0.00991277	0.00991277	0	0	0.0594766	0	0.0892149	0	0	0	0	0.0198255	0.00991277	0	0	0.0198255	0	0	0	0	0.00991277	0.00991277
Cluster_15	Bacteria	Proteobacteria	Gammaproteobacteria	Enterobacterales	Enterobacteriaceae	Multi-affiliation	Multi-affiliation	0	0	0	0	0	0	0	0	0	4.2724	9.27835	0.495638	7.02815	0.366772	1.32831	0	0	1.56622	0.237906	0.0297383	2.47819	0.475813	0.327121	1.48692	1.89334	0.525377	0.0297383	0	0	0.693894	1.34814	0	0
Cluster_123	Bacteria	Proteobacteria	Gammaproteobacteria	Enterobacterales	Enterobacteriaceae	Escherichia-Shigella	unknown species	0	0	0	0	0	0	0	0	0	0.535289	0.674068	0.0495638	0.941713	0.0793021	0.237906	0	0	0.475813	0.148692	0.00991277	0.683981	0.138779	0.158604	0.634417	0.396511	0.208168	0	0	0	0.317209	0.4659	0	0
Cluster_1130	Bacteria	Proteobacteria	Gammaproteobacteria	Enterobacterales	Enterobacteriaceae	Multi-affiliation	Multi-affiliation	0	0	0	0	0	0	0	0	0	0.0594766	0.0693894	0	0.0297383	0	0	0	0	0	0	0	0.0495638	0	0	0.00991277	0	0	0	0	0	0.00991277	0	0	0
Cluster_951	Bacteria	Proteobacteria	Gammaproteobacteria	Enterobacterales	Enterobacteriaceae	Escherichia-Shigella	unknown species	0	0	0	0	0	0	0	0	0	0.0594766	0.0198255	0.00991277	0.0991277	0	0.0198255	0	0	0.0594766	0	0.00991277	0.0198255	0	0	0.0495638	0.0495638	0.00991277	0	0	0	0.0198255	0.00991277	0	0
Cluster_21	Bacteria	Proteobacteria	Gammaproteobacteria	Enterobacterales	Enterobacteriaceae	Multi-affiliation	Multi-affiliation	0	0	0	0	0	0	0	0	0	1.24901	2.6368	0.10904	1.80412	0.10904	0.376685	0	0	1.16971	0.237906	0.00991277	1.68517	0.267645	0.208168	0.64433	1.14988	0.35686	0	0	0	0.406423	0.495638	0	0
Cluster_65	Bacteria	Proteobacteria	Gammaproteobacteria	Enterobacterales	Enterobacteriaceae	Klebsiella	Klebsiella pneumoniae	0	0	0	0	0	0	0	0	0	0.376685	0.495638	0.0396511	0.852498	0.118953	0.168517	0.00991277	0	0.624504	0.148692	0	0.892149	0.227994	0.227994	0.882236	0.812847	0.237906	0.0198255	0	0	0.366772	0.713719	0	0.0297383
Cluster_288	Bacteria	Proteobacteria	Gammaproteobacteria	Enterobacterales	Enterobacteriaceae	Escherichia-Shigella	unknown species	0	0	0	0	0	0	0	0	0	0.188343	0.208168	0.0297383	0.436162	0.0396511	0.158604	0	0	0.0991277	0.0297383	0	0.227994	0.0396511	0.0297383	0.148692	0.118953	0.0396511	0	0	0	0.10904	0.118953	0.00991277	0
Cluster_1020	Bacteria	Proteobacteria	Gammaproteobacteria	Enterobacterales	Enterobacteriaceae	Multi-affiliation	Multi-affiliation	0	0	0	0	0	0	0	0	0	0.0297383	0.0297383	0	0.0396511	0	0.00991277	0	0	0	0.00991277	0	0.00991277	0	0	0.00991277	0.0297383	0.00991277	0	0	0	0	0.0198255	0	0
Cluster_808	Bacteria	Proteobacteria	Gammaproteobacteria	Enterobacterales	Enterobacteriaceae	Escherichia-Shigella	unknown species	0	0	0	0	0	0	0	0	0	0.00991277	0.0693894	0	0.0396511	0.00991277	0.0198255	0	0	0.0297383	0	0	0.0793021	0.00991277	0.0297383	0.0396511	0	0.00991277	0	0	0	0	0.0198255	0	0
Cluster_174	Bacteria	Proteobacteria	Gammaproteobacteria	Enterobacterales	Enterobacteriaceae	Enterobacter	Enterobacter sp.	0	0	0	0	0	0	0	0	0	0.227994	0.17843	0.0198255	0.386598	0.0198255	0.168517	0.00991277	0	0.168517	0.0396511	0	0.396511	0.158604	0.0693894	0.485726	0.198255	0.0892149	0	0	0	0.148692	0.267645	0	0
Cluster_314	Bacteria	Firmicutes	Bacilli	Lactobacillales	Enterococcaceae	Enterococcus	Enterococcus pallens	0	0	0	0	0	0	0	0	0	0.0594766	0	0.0297383	0	0	0.0396511	0.00991277	0.0396511	0	0.0198255	0	0	0	0	0	0	0	0	0	0	0	0.971451	0	0
Cluster_940	Bacteria	Proteobacteria	Gammaproteobacteria	Enterobacterales	Enterobacteriaceae	Escherichia-Shigella	unknown species	0	0	0	0	0	0	0	0	0	0.0198255	0.0297383	0	0.0297383	0	0	0	0	0.0693894	0.0198255	0	0.0693894	0	0.0198255	0.0793021	0.0198255	0.00991277	0	0	0	0.00991277	0.00991277	0	0
Cluster_1272	Bacteria	Proteobacteria	Gammaproteobacteria	Enterobacterales	Enterobacteriaceae	Escherichia-Shigella	unknown species	0	0	0	0	0	0	0	0	0	0.00991277	0	0	0	0	0	0	0.0198255	0	0.00991277	0.0198255	0	0	0	0	0	0	0	0.0297383	0.0594766	0.0892149	0.0198255	0.0198255	0.0297383
Cluster_179	Bacteria	Firmicutes	Clostridia	Lachnospirales	Lachnospiraceae	Multi-affiliation	Multi-affiliation	0	0	0	0	0	0	0	0	0	0	0.446075	0	0	0	0	0	0	0.118953	0.0991277	0.118953	0.0793021	0.0892149	0	0.168517	0.17843	0.0793021	0.0198255	0	0.0297383	0.0991277	0	0.0594766	0.0495638
Cluster_1016	Bacteria	Firmicutes	Clostridia	Lachnospirales	Lachnospiraceae	Fusicatenibacter	unknown species	0	0	0	0	0	0	0	0	0	0	0.297383	0	0.0198255	0	0	0	0	0	0	0	0	0	0	0.0198255	0	0.0198255	0	0	0	0	0	0	0
Cluster_711	Bacteria	Firmicutes	Clostridia	Lachnospirales	Lachnospiraceae	Fusicatenibacter	unknown species	0	0	0	0	0	0	0	0	0	0	0.237906	0	0.00991277	0	0	0	0	0	0	0	0	0	0	0	0	0	0	0	0	0	0	0	0
Cluster_296	Bacteria	Firmicutes	Clostridia	Oscillospirales	Ruminococcaceae	Multi-affiliation	Multi-affiliation	0	0	0	0	0	0	0	0	0	0	0.0198255	0	0	0	0	0	0	0	0	0	0.138779	0	0.624504	0	0.00991277	0.0991277	0.10904	0	0	0	0	0	0
Cluster_626	Bacteria	Firmicutes	Clostridia	Oscillospirales	Oscillospiraceae	UCG-005	unknown species	0	0	0	0	0	0	0	0	0	0	0.00991277	0	0	0	0	0	0	0	0	0	0	0	0	0	0	0.188343	0	0	0	0	0	0	0.00991277
Cluster_610	Bacteria	Firmicutes	Bacilli	Erysipelotrichales	Erysipelatoclostridiaceae	Erysipelatoclostridium	Multi-affiliation	0	0	0	0	0	0	0	0	0	0	0	0.00991277	0.0198255	0.00991277	0	0.00991277	0.00991277	0	0	0	0	0	0	0	0	0	0.118953	0.0396511	0	0.0495638	0	0	0
Cluster_308	Bacteria	Firmicutes	Clostridia	Lachnospirales	Lachnospiraceae	Anaerosporobacter	Caecibacterium sporoformans	0	0	0	0	0	0	0	0	0	0	0	0.0297383	0.0297383	0	0	0	0	0	0	0	0	0	0.327121	0	0	0	0	0	0.961538	0	0	0	0
Cluster_146	Bacteria	Firmicutes	Clostridia	Lachnospirales	Lachnospiraceae	[Ruminococcus] torques group	unknown species	0	0	0	0	0	0	0	0	0	0	0	0.0793021	0	0	0	0	0.128866	0	0	0.00991277	0	0.00991277	0	0	0.00991277	0	0.436162	0.0693894	0.277557	0	0	0.198255	1.10032
Cluster_747	Bacteria	Campylobacterota	Campylobacteria	Campylobacterales	Campylobacteraceae	Campylobacter	Multi-affiliation	0	0	0	0	0	0	0	0	0	0	0	0.0297383	0.00991277	0.0396511	0.00991277	0.0198255	0	0	0	0	0	0	0	0	0	0	0.0495638	0	0.00991277	0.0198255	0	0	0
Cluster_366	Bacteria	Campylobacterota	Campylobacteria	Campylobacterales	Campylobacteraceae	Campylobacter	Multi-affiliation	0	0	0	0	0	0	0	0	0	0	0	0.00991277	0	0.00991277	0	0.0297383	0	0	0	0	0	0	0	0	0	0	0.0991277	0.0793021	0.00991277	0.198255	0.0991277	0	0
Cluster_233	Bacteria	Firmicutes	Clostridia	Lachnospirales	Lachnospiraceae	[Ruminococcus] torques group	unknown species	0	0	0	0	0	0	0	0	0	0	0	0.00991277	0	0	0	0	0	0	0	0	0	0	0	0	0	0	0.128866	0.247819	0.35686	0	0	0.525377	0.307296
Cluster_802	Bacteria	Firmicutes	Bacilli	Lactobacillales	Lactobacillaceae	Limosilactobacillus	Multi-affiliation	0	0	0	0	0	0	0	0	0	0	0	0	0.198255	0	0	0	0.0198255	0	0	0	0	0	0	0	0	0	0	0	0.0198255	0	0	0	0
Cluster_110	Bacteria	Actinobacteriota	Actinobacteria	Bifidobacteriales	Bifidobacteriaceae	Bifidobacterium	Bifidobacterium pseudolongum	0	0	0	0	0	0	0	0	0	0	0	0	0	0	0	0	0.00991277	0	0.0297383	0.168517	0	0	0	0.00991277	0.00991277	0.0198255	0.128866	0.346947	0.366772	1.11023	0.198255	0.257732	0.485726
Cluster_1298	Bacteria	Firmicutes	Clostridia	Lachnospirales	Lachnospiraceae	[Ruminococcus] torques group	unknown species	0	0	0	0	0	0	0	0	0	0	0	0	0	0	0	0	0.00991277	0	0	0	0	0	0	0	0	0	0	0.0594766	0.0396511	0	0	0.0594766	0.0297383
Cluster_131	Bacteria	Proteobacteria	Gammaproteobacteria	Enterobacterales	Enterobacteriaceae	Multi-affiliation	Multi-affiliation	0	0	0	0	0	0	0	0	0	0	0	0	0	0	0	0	0	0.515464	0.0793021	0	0.981364	0.0793021	0.168517	0.346947	0.64433	0.168517	0	0	0	0.198255	0.277557	0	0.00991277
Cluster_176	Bacteria	Firmicutes	Clostridia	Lachnospirales	Lachnospiraceae	[Ruminococcus] torques group	unknown species	0	0	0	0	0	0	0	0	0	0	0	0	0	0	0	0	0	0.227994	0.168517	0.28747	0.148692	0.17843	0	0.416336	0.346947	0.35686	0	0	0	0	0	0	0
Cluster_387	Bacteria	Firmicutes	Clostridia	Lachnospirales	Lachnospiraceae	unknown genus	unknown species	0	0	0	0	0	0	0	0	0	0	0	0	0	0	0	0	0	0.555115	0.00991277	0.00991277	0.0198255	0.0297383	0.0495638	0.0793021	0.0693894	0.0297383	0	0	0	0	0	0	0
Cluster_104	Bacteria	Proteobacteria	Gammaproteobacteria	Enterobacterales	Enterobacteriaceae	Multi-affiliation	Multi-affiliation	0	0	0	0	0	0	0	0	0	0	0	0	0	0	0	0	0	0.515464	0.0991277	0.0198255	0.911975	0.158604	0.208168	0.386598	0.743458	0.128866	0	0	0	0.257732	0.346947	0	0
Cluster_114	Bacteria	Proteobacteria	Gammaproteobacteria	Enterobacterales	Enterobacteriaceae	Multi-affiliation	Multi-affiliation	0	0	0	0	0	0	0	0	0	0	0	0	0	0	0	0	0	0.525377	0.188343	0	0.793021	0.128866	0.0991277	0.35686	0.505551	0.218081	0.0198255	0	0	0.237906	0.505551	0	0.00991277
Cluster_49	Bacteria	Firmicutes	Clostridia	Lachnospirales	Lachnospiraceae	GCA-900066575	unknown species	0	0	0	0	0	0	0	0	0	0	0	0	0	0	0	0	0	0.198255	2.10151	0	2.00238	0.703807	0	0.436162	1.7843	0.485726	0	0	0	0	0	0	0
Cluster_1074	Bacteria	Firmicutes	Clostridia	Lachnospirales	Lachnospiraceae	Roseburia	Multi-affiliation	0	0	0	0	0	0	0	0	0	0	0	0	0	0	0	0	0	0.0892149	0	0.0198255	0	0	0.0396511	0	0.0495638	0.0198255	0	0	0	0	0	0	0
Cluster_1206	Bacteria	Firmicutes	Clostridia	Lachnospirales	Lachnospiraceae	Roseburia	Multi-affiliation	0	0	0	0	0	0	0	0	0	0	0	0	0	0	0	0	0	0.0892149	0	0	0	0.00991277	0	0.0793021	0.0297383	0	0	0	0	0	0	0	0
Cluster_321	Bacteria	Proteobacteria	Gammaproteobacteria	Enterobacterales	Enterobacteriaceae	Escherichia-Shigella	unknown species	0	0	0	0	0	0	0	0	0	0	0	0	0	0	0	0	0	0.158604	0.0297383	0	0.10904	0.0693894	0.0495638	0.0892149	0.138779	0.0594766	0	0	0	0.0892149	0.10904	0	0.0198255
Cluster_594	Bacteria	Firmicutes	Clostridia	Lachnospirales	Lachnospiraceae	Roseburia	unknown species	0	0	0	0	0	0	0	0	0	0	0	0	0	0	0	0	0	0.0991277	0.0793021	0.168517	0.0198255	0.0396511	0	0.0198255	0.0991277	0.0693894	0	0	0	0	0	0	0
Cluster_390	Bacteria	Proteobacteria	Gammaproteobacteria	Enterobacterales	Enterobacteriaceae	Escherichia-Shigella	unknown species	0	0	0	0	0	0	0	0	0	0	0	0	0	0	0	0	0	0.0198255	0.00991277	0	0.0793021	0.0495638	0.0297383	0.0594766	0.0495638	0.0396511	0.0198255	0	0	0.0793021	0.0594766	0.00991277	0
Cluster_253	Bacteria	Firmicutes	Clostridia	Lachnospirales	Lachnospiraceae	GCA-900066575	unknown species	0	0	0	0	0	0	0	0	0	0	0	0	0	0	0	0	0	0.0297383	0.337034	0	0.426249	0.188343	0	0.0892149	0.218081	0.158604	0	0	0	0	0	0	0
Cluster_840	Bacteria	Firmicutes	Clostridia	Lachnospirales	Lachnospiraceae	unknown genus	unknown species	0	0	0	0	0	0	0	0	0	0	0	0	0	0	0	0	0	0.0198255	0.0892149	0	0	0	0.10904	0.0297383	0.0693894	0.10904	0	0	0	0	0	0	0
Cluster_82	Bacteria	Firmicutes	Clostridia	Lachnospirales	Lachnospiraceae	Multi-affiliation	Multi-affiliation	0	0	0	0	0	0	0	0	0	0	0	0	0	0	0	0	0	0.0198255	0	0	0	0.376685	0.337034	0	1.64552	0.0198255	0.0693894	0.267645	0.118953	0	0	0	0
Cluster_1393	Bacteria	Firmicutes	Clostridia	Lachnospirales	Lachnospiraceae	GCA-900066575	unknown species	0	0	0	0	0	0	0	0	0	0	0	0	0	0	0	0	0	0.00991277	0.118953	0	0.0396511	0.0198255	0	0.0198255	0	0	0	0	0	0	0	0	0
Cluster_506	Bacteria	Firmicutes	Clostridia	Lachnospirales	Lachnospiraceae	[Ruminococcus] torques group	unknown species	0	0	0	0	0	0	0	0	0	0	0	0	0	0	0	0	0	0.00991277	0.247819	0	0.168517	0.128866	0	0.0793021	0.0396511	0.0198255	0	0	0	0	0	0	0
Cluster_1511	Bacteria	Firmicutes	Clostridia	Lachnospirales	Lachnospiraceae	GCA-900066575	unknown species	0	0	0	0	0	0	0	0	0	0	0	0	0	0	0	0	0	0	0.0495638	0	0.0495638	0.0594766	0	0.0396511	0.0297383	0	0	0	0	0	0	0	0
Cluster_844	Bacteria	Firmicutes	Clostridia	Lachnospirales	Lachnospiraceae	Roseburia	unknown species	0	0	0	0	0	0	0	0	0	0	0	0	0	0	0	0	0	0	0.0594766	0	0.0693894	0.0495638	0	0.0297383	0	0	0	0	0	0	0	0	0
Cluster_504	Bacteria	Firmicutes	Clostridia	Lachnospirales	Lachnospiraceae	GCA-900066575	unknown species	0	0	0	0	0	0	0	0	0	0	0	0	0	0	0	0	0	0	0.0594766	0	0.17843	0	0	0.0198255	0.0693894	0.00991277	0	0	0	0	0	0	0
Cluster_37	Bacteria	Firmicutes	Clostridia	Lachnospirales	Lachnospiraceae	unknown genus	unknown species	0	0	0	0	0	0	0	0	0	0	0	0	0	0	0	0	0	0	0.0297383	0	0	0	0.00991277	0	0	0	0.921887	1.84377	3.00357	2.91435	0	1.33822	0.882236
Cluster_73	Bacteria	Firmicutes	Clostridia	Lachnospirales	Lachnospiraceae	Multi-affiliation	Multi-affiliation	0	0	0	0	0	0	0	0	0	0	0	0	0	0	0	0	0	0	0	8.19786	0	0	0	0	0	0	0	0	0.00991277	0	0	0	0
Cluster_604	Bacteria	Firmicutes	Clostridia	Clostridiales	Clostridiaceae	Clostridium sensu stricto 1	Clostridium tertium	0	0	0	0	0	0	0	0	0	0	0	0	0	0	0	0	0	0	0	0.366772	0	0.10904	0	0	0	0.00991277	0	0	0	0	0	0	0
Cluster_201	Bacteria	Firmicutes	Clostridia	Lachnospirales	Lachnospiraceae	Eisenbergiella	unknown species	0	0	0	0	0	0	0	0	0	0	0	0	0	0	0	0	0	0	0	0	0.00991277	0	0	0	0	0	0.17843	0.218081	0.426249	0.505551	0	0.525377	0.763283
Cluster_423	Bacteria	Firmicutes	Clostridia	Lachnospirales	Lachnospiraceae	Epulopiscium	unknown species	0	0	0	0	0	0	0	0	0	0	0	0	0	0	0	0	0	0	0	0	0	0.0495638	0	0	0.198255	0.00991277	0.00991277	0.0396511	0.0297383	0	0	0	0
Cluster_413	Bacteria	Firmicutes	Bacilli	Paenibacillales	Paenibacillaceae	Paenibacillus	unknown species	0	0	0	0	0	0	0	0	0	0	0	0	0	0	0	0	0	0	0	0	0	0	0	0	0.584853	0	0	0	0	0	0	0	0
Cluster_158	Bacteria	Firmicutes	Clostridia	Lachnospirales	Lachnospiraceae	Multi-affiliation	Multi-affiliation	0	0	0	0	0	0	0	0	0	0	0	0	0	0	0	0	0	0	0	0	0	0	0	0	0	0	0.28747	0.35686	0.902062	0	0	0.763283	0.683981
Cluster_1099	Bacteria	Firmicutes	Clostridia	Lachnospirales	Lachnospiraceae	Eisenbergiella	unknown species	0	0	0	0	0	0	0	0	0	0	0	0	0	0	0	0	0	0	0	0	0	0	0	0	0	0	0.0495638	0.0198255	0.0198255	0.00991277	0	0.0495638	0.0198255
Cluster_841	Bacteria	Firmicutes	Clostridia	Lachnospirales	Lachnospiraceae	unknown genus	unknown species	0	0	0	0	0	0	0	0	0	0	0	0	0	0	0	0	0	0	0	0	0	0	0	0	0	0	0.0198255	0.0495638	0.247819	0.0297383	0	0.0396511	0.0396511
Cluster_812	Bacteria	Firmicutes	Clostridia	Lachnospirales	Lachnospiraceae	Eisenbergiella	unknown species	0	0	0	0	0	0	0	0	0	0	0	0	0	0	0	0	0	0	0	0	0	0	0	0	0	0	0.00991277	0.0297383	0.0297383	0.168517	0	0.0198255	0
Cluster_234	Bacteria	Firmicutes	Clostridia	Lachnospirales	Lachnospiraceae	unknown genus	unknown species	0	0	0	0	0	0	0	0	0	0	0	0	0	0	0	0	0	0	0	0	0	0	0	0	0	0	0.00991277	0.168517	0.0594766	0	0	0.485726	0.0495638
Cluster_781	Bacteria	Firmicutes	Clostridia	Lachnospirales	Lachnospiraceae	[Ruminococcus] torques group	unknown species	0	0	0	0	0	0	0	0	0	0	0	0	0	0	0	0	0	0	0	0	0	0	0	0	0	0	0.0297383	0	0.0495638	0.0892149	0	0	0.0495638
Cluster_19	Bacteria	Firmicutes	Clostridia	Lachnospirales	Lachnospiraceae	unknown genus	unknown species	0	0	0	0	0	0	0	0	0	0	0	0	0	0	0	0	0	0	0	0	0	0	0	0	0	0	0.118953	2.7161	0.337034	0	0	6.75059	0.396511
Cluster_422	Bacteria	Firmicutes	Clostridia	Lachnospirales	Lachnospiraceae	unknown genus	unknown species	0	0	0	0	0	0	0	0	0	0	0	0	0	0	0	0	0	0	0	0	0	0	0	0	0	0	0.0297383	0.0892149	0.208168	0.297383	0	0.0892149	0.0495638
Cluster_641	Bacteria	Firmicutes	Clostridia	Lachnospirales	Lachnospiraceae	unknown genus	unknown species	0	0	0	0	0	0	0	0	0	0	0	0	0	0	0	0	0	0	0	0	0	0	0	0	0	0	0.0693894	0.10904	0.198255	0.138779	0	0.10904	0.0594766
Cluster_778	Bacteria	Firmicutes	Clostridia	Lachnospirales	Lachnospiraceae	[Ruminococcus] torques group	unknown species	0	0	0	0	0	0	0	0	0	0	0	0	0	0	0	0	0	0	0	0	0	0	0	0	0	0	0.0198255	0.0793021	0.0396511	0	0	0.0892149	0.0495638
Cluster_1081	Bacteria	Firmicutes	Clostridia	Lachnospirales	Lachnospiraceae	Multi-affiliation	Multi-affiliation	0	0	0	0	0	0	0	0	0	0	0	0	0	0	0	0	0	0	0	0	0	0	0	0	0	0	0.00991277	0.0396511	0.0396511	0	0	0.00991277	0.00991277
Cluster_558	Bacteria	Firmicutes	Clostridia	Lachnospirales	Lachnospiraceae	Eisenbergiella	unknown species	0	0	0	0	0	0	0	0	0	0	0	0	0	0	0	0	0	0	0	0	0	0	0	0	0	0	0	0.0594766	0.00991277	0	0	0.227994	0
Cluster_171	Bacteria	Firmicutes	Clostridia	Lachnospirales	Lachnospiraceae	Eisenbergiella	unknown species	0	0	0	0	0	0	0	0	0	0	0	0	0	0	0	0	0	0	0	0	0	0	0	0	0	0	0	0.148692	0.0198255	0.0198255	0	0.683981	0.00991277
Cluster_497	Bacteria	Firmicutes	Bacilli	Erysipelotrichales	Erysipelotrichaceae	[Clostridium] innocuum group	Multi-affiliation	0	0	0	0	0	0	0	0	0	0	0	0	0	0	0	0	0	0	0	0	0	0	0	0	0	0	0	0.227994	0	0.17843	0	0	0
Cluster_225	Bacteria	Firmicutes	Clostridia	Lachnospirales	Lachnospiraceae	Multi-affiliation	Multi-affiliation	0	0	0	0	0	0	0	0	0	0	0	0	0	0	0	0	0	0	0	0	0	0	0	0	0	0	0	0.0892149	0.0198255	0	0	0.555115	0.00991277
Cluster_770	Bacteria	Firmicutes	Clostridia	Lachnospirales	Lachnospiraceae	Eisenbergiella	unknown species	0	0	0	0	0	0	0	0	0	0	0	0	0	0	0	0	0	0	0	0	0	0	0	0	0	0	0	0.0495638	0.0198255	0	0	0.128866	0.00991277
Cluster_427	Bacteria	Firmicutes	Clostridia	Lachnospirales	Lachnospiraceae	Eisenbergiella	unknown species	0	0	0	0	0	0	0	0	0	0	0	0	0	0	0	0	0	0	0	0	0	0	0	0	0	0	0	0.0396511	0.0495638	0.00991277	0	0.416336	0.0198255
Cluster_675	Bacteria	Firmicutes	Clostridia	Lachnospirales	Lachnospiraceae	Eisenbergiella	unknown species	0	0	0	0	0	0	0	0	0	0	0	0	0	0	0	0	0	0	0	0	0	0	0	0	0	0	0	0.0297383	0.0198255	0.148692	0	0.10904	0.0495638
Cluster_928	Bacteria	Firmicutes	Clostridia	Lachnospirales	Lachnospiraceae	unknown genus	unknown species	0	0	0	0	0	0	0	0	0	0	0	0	0	0	0	0	0	0	0	0	0	0	0	0	0	0	0	0.0297383	0.0198255	0.00991277	0	0.267645	0.0495638
Cluster_1817	Bacteria	Firmicutes	Clostridia	Lachnospirales	Lachnospiraceae	Multi-affiliation	Multi-affiliation	0	0	0	0	0	0	0	0	0	0	0	0	0	0	0	0	0	0	0	0	0	0	0	0	0	0	0	0.00991277	0.0297383	0.0693894	0	0.0495638	0.00991277
Cluster_834	Bacteria	Firmicutes	Clostridia	Lachnospirales	Lachnospiraceae	[Ruminococcus] torques group	unknown species	0	0	0	0	0	0	0	0	0	0	0	0	0	0	0	0	0	0	0	0	0	0	0	0	0	0	0	0	0.00991277	0	0	0.188343	0.0198255
Cluster_1632	Bacteria	Firmicutes	Clostridia	Lachnospirales	Lachnospiraceae	Eisenbergiella	unknown species	0	0	0	0	0	0	0	0	0	0	0	0	0	0	0	0	0	0	0	0	0	0	0	0	0	0	0	0	0.0297383	0.0495638	0	0.00991277	0.0198255
Cluster_1055	Bacteria	Firmicutes	Clostridia	Lachnospirales	Lachnospiraceae	Eisenbergiella	unknown species	0	0	0	0	0	0	0	0	0	0	0	0	0	0	0	0	0	0	0	0	0	0	0	0	0	0	0	0	0	0	0	0.10904	0.00991277
WEEK 2
	Taxonomy							NI									C										S										CS
ASV	Kingdom	Phylum	Class	Order	Family	Genus	Species	76	77	78	79	80	81	82	83	84	85	86	87	88	89	90	91	92	93	94	95	96	97	98	99	100	101	102	103	104	105	106	107	108	109	110	111	112	113
Cluster_1	Bacteria	Proteobacteria	Gammaproteobacteria	Enterobacterales	Enterobacteriaceae	Escherichia-Shigella	Multi-affiliation	16.6183	17.9558	17.7918	19.0284	22.6498	22.8139	17.9054	17.7035	17.9432	8.99685	7.84858	7.14196	8.52997	16.164	7.36909	7.06625	12.1514	17.8927	8.93375	11.4322	13.4259	14.9274	22.2334	18.082	15.1167	16.7823	9.57729	9.9306	17.8297	21.123	20.3407	16.0379	22.8265	15.5584	19.6341	17.1609	21.1987	21.4259
Cluster_2	Bacteria	Firmicutes	Clostridia	Lachnospirales	Lachnospiraceae	[Ruminococcus] torques group	unknown species	36.429	13.3628	21.5016	24.7823	16.6688	37.6151	24.8328	17.1104	14.7256	4.22713	1.47634	4.26498	4.51735	3.36909	5.7918	1.16088	1.88013	5.05994	2.61199	15.2177	15.3312	13.489	19.5079	12.5931	14.1703	24.0379	6.35962	14.3849	12.7192	30.1073	25.3249	23.2808	22.8139	22.6625	19.0915	14.7129	30.2713	20.9211
Cluster_3	Bacteria	Campylobacterota	Campylobacteria	Campylobacterales	Campylobacteraceae	Campylobacter	Multi-affiliation	0	0.0126183	0	0.0126183	0	0	0	0.0504732	0	16.5426	17.224	11.2555	10.0568	16.0252	17.7666	11.8991	30.3849	11.6972	17.2366	0.0126183	0	0	0	0	0	0	0	0	0	23.5079	22.7508	23.0662	11.7098	20.2271	13.5142	32.3407	16.8076	7.89905
Cluster_4	Bacteria	Firmicutes	Bacilli	Lactobacillales	Lactobacillaceae	Limosilactobacillus	Multi-affiliation	6.13249	16.8328	0.290221	1.09779	0.429022	1.27445	0.0126183	8.22713	2.57413	4.36593	3.5205	1.40063	1.52681	0.100946	0.883281	7.76025	0.580442	4.07571	17.3123	2.11987	0.290221	0.328076	0.0378549	1.41325	0.277603	3.21767	0.66877	6.0694	1.09779	0.0883281	0.643533	1.00946	2.73817	0.820189	4.15142	0.0252366	2.00631	0.201893
Cluster_5	Bacteria	Firmicutes	Clostridia	Clostridia UCG-014	unknown family	unknown genus	unknown species	0	0	0	0	0	0	0	0	0	4.68139	18.2334	16.53	16.1514	14.776	4.42902	22.9274	0.0883281	0.277603	0.0757098	0	0	0	0.0126183	0	14.1956	0.0126183	22.2713	7.69716	0	0	0.0126183	0	0	0	0	0	0	0
Cluster_6	Bacteria	Firmicutes	Bacilli	Erysipelotrichales	Erysipelatoclostridiaceae	Erysipelatoclostridium	Multi-affiliation	2.56151	0.984227	0.807571	0.996845	1.38801	2.97792	3.39432	1.75394	1.0347	0.744479	0.59306	0.883281	0.971609	0.403785	0.454259	0.126183	4.15142	0.580442	0.958991	0.479495	1.23659	0.113565	0.895899	0.479495	0.681388	2.37224	0.227129	0.416404	0.214511	4.22713	3.91167	2.41009	1.02208	0.403785	0.138801	10.3975	3.94953	2.37224
Cluster_7	Bacteria	Firmicutes	Bacilli	Lactobacillales	Lactobacillaceae	Weissella	Multi-affiliation	0.984227	0.883281	0.59306	3.79811	1.02208	2.32177	0.176656	0.239748	4.49211	2.0694	0.694006	3.88644	4.74448	0.454259	1.67823	0.0378549	0.0378549	0.302839	0.908517	1.53943	0.782334	5.23659	5.02208	2.80126	2.39748	5.28707	6.10726	4.73186	5.64038	0.290221	0.403785	2.41009	0.0126183	0.492114	2.03155	0.264984	0.0630915	0.59306
Cluster_8	Bacteria	Firmicutes	Clostridia	Oscillospirales	Oscillospiraceae	Flavonifractor	Multi-affiliation	2.70032	2.33438	3.76025	2.94006	3.47003	3.8612	5.48896	3.02839	3.23028	1.53943	4.69401	4.18927	3.94953	3.74763	3.01577	1.07256	4.06309	1.66562	2.63722	4.31546	3.20505	3.41956	2.13249	5.26183	3.17981	4.49211	4.22713	3.35647	3.07886	0	0	0	0	3.19243	0.845426	0.126183	0	0
Cluster_9	Bacteria	Firmicutes	Clostridia	Lachnospirales	Lachnospiraceae	[Ruminococcus] torques group	unknown species	0	0	0	2.04416	0	0	0	0	0	0	0	0	0	0	0.0883281	0	0	0	0.0126183	16.1009	7.63407	5.88013	8.42902	5.35016	7.60883	7.31861	2.66246	5.62776	4.54259	0	0	0	0	0	0	0	0	0
Cluster_10	Bacteria	Firmicutes	Clostridia	Lachnospirales	Lachnospiraceae	[Ruminococcus] torques group	unknown species	0.782334	0.996845	3.73502	0.403785	4.10095	0.66877	3.40694	4.85804	4.70662	10.5489	6.11987	7.3817	6.2082	6.56151	7.62145	4.76972	0.719243	7.01577	4.69401	0.0630915	0	0	0.0630915	0.0126183	0	0	0	0.0883281	0.0126183	0	0	0	0	0	0	0	0	0
Cluster_11	Bacteria	Firmicutes	Clostridia	Oscillospirales	Ruminococcaceae	unknown genus	unknown species	0	0	0	0	0	0	0.0126183	0	0	0	0	0	0	0	0	0	0	0	0	0	0	0	0	0	0	0	0	0	0	0.681388	8.01262	6.81388	7.29338	7.43218	9.5142	2.11987	1.0347	11.1546
Cluster_12	Bacteria	Firmicutes	Clostridia	Clostridiales	Clostridiaceae	Clostridium sensu stricto 1	human gut metagenome	3.73502	0.782334	3.20505	3.83596	0.605678	1.96845	19.9369	0.126183	1.96845	0.479495	1.86751	2.23344	2.18297	0.807571	1.16088	2.87697	2.5489	0.315457	0	0.555205	0.731861	1.33754	0.138801	0.643533	0.820189	0.378549	1.96845	0.353312	3.31861	0	0	0	0	0.0504732	0	0	0	0
Cluster_13	Bacteria	Firmicutes	Clostridia	Oscillospirales	Butyricicoccaceae	Butyricicoccus	unknown species	3.28076	0.870662	4.1388	4.16404	4.49211	2.99054	0.958991	1.52681	3.81073	0	0	0.0126183	0	0	0	0	0	0	0	5.22397	6.38486	3.63407	0.328076	1.19874	0.328076	4.63091	3.05363	3.44479	1.75394	0	0	0	0	0	0	0	0	0
Cluster_14	Bacteria	Firmicutes	Bacilli	Erysipelotrichales	Erysipelatoclostridiaceae	Erysipelatoclostridium	Massiliomicrobiota timonensis	1.61514	0.731861	1.57729	2.94006	0.315457	0.0378549	1.24921	0.239748	2.90221	0	0	0	0	0	0	0	0	0	0	5.26183	9.38801	0.0126183	0	1.80442	3.23028	0.0504732	1.43849	0.126183	0.138801	0	0	0	0	0	0	0	0	0
Cluster_15	Bacteria	Firmicutes	Bacilli	Erysipelotrichales	Erysipelotrichaceae	[Clostridium] innocuum group	Multi-affiliation	0	0.0757098	0.189274	0	0.239748	0	0	0.694006	0.15142	0.100946	0	0	0	0	0.0504732	0	0.542587	0.126183	0.302839	0.0378549	0.252366	0	0.189274	0.429022	0.0126183	0.0378549	0.353312	0.252366	0.328076	1.27445	3.25552	1.48896	0.492114	3.67192	4.46688	3.29338	0.252366	5.90536
Cluster_16	Bacteria	Firmicutes	Clostridia	Lachnospirales	Lachnospiraceae	unknown genus	unknown species	0.176656	4.30284	6.33438	0.391167	3.40694	0.567823	0.51735	7.48265	5.94322	0.0126183	0	0	0	0	0.0126183	0.0126183	0	0	0	0.290221	0.189274	0	0	0.0126183	0.126183	0	0.138801	1.71609	0.0252366	0	0	0	0	0.0126183	0	0	0.0126183	0
Cluster_17	Bacteria	Proteobacteria	Gammaproteobacteria	Enterobacterales	Morganellaceae	Proteus	Multi-affiliation	0.113565	1.18612	1.96845	0.0252366	1.46372	0	0	0.555205	0.883281	0.214511	0.0883281	0	0	0.277603	0.429022	0.0504732	2.46057	0.454259	0.694006	1.41325	1.27445	1.37539	0.454259	1.74132	1.18612	0.113565	0.164038	2.18297	1.02208	0.870662	1.11041	0.706625	0.794953	1.99369	1.09779	2.08202	0.0126183	1.28707
Cluster_19	Bacteria	Firmicutes	Clostridia	Oscillospirales	Ruminococcaceae	unknown genus	unknown species	0	0	0	0	0	0	0	0	0	0	0	0	0.0126183	0	0	0.0126183	0	0	0.0126183	5.36278	2.24606	0.845426	3.30599	3.29338	2.32177	0.277603	6.42271	2.13249	3.17981	0	0	0	0	0	0	0	0	0
Cluster_18	Bacteria	Firmicutes	Clostridia	Lachnospirales	Lachnospiraceae	[Ruminococcus] torques group	unknown species	0	0	0.0504732	0.0504732	0.0126183	0.0252366	0.0630915	0.0252366	0	7.17981	4.56782	2.01893	1.74132	3.5836	1.82965	10.8139	6.04416	7.35647	7.74763	0.252366	0.378549	0.340694	0	0.391167	0.201893	0.0126183	0.0630915	0.189274	0.378549	0.113565	0.0126183	1.56467	0.0126183	0.466877	0.0504732	0	0	0.0126183
Cluster_20	Bacteria	Firmicutes	Bacilli	Erysipelotrichales	Erysipelatoclostridiaceae	Erysipelatoclostridium	Multi-affiliation	1.52681	1.12303	2.44795	3.35647	1.60252	1.5142	0.315457	0.706625	1.60252	0.126183	0.618297	0.580442	0.731861	0.466877	0.643533	0.59306	0.416404	0.870662	0.719243	0.0630915	0	0.0252366	1.13565	0	1.64038	0	0	0.239748	0	0	0	0	0	0	0	0	0	0
Cluster_21	Bacteria	Firmicutes	Clostridia	Lachnospirales	Lachnospiraceae	unknown genus	unknown species	0.0757098	0.59306	0.706625	0.466877	0.126183	0.239748	0.454259	0.391167	0.340694	0.59306	0.0504732	0.0504732	0.0630915	0.239748	9.00946	0.290221	0.996845	0.466877	0.605678	0.201893	0	13.918	0.0126183	0.0126183	0.0126183	0	0	7.26814	9.91798	0	0	0	0	0.353312	0	0	0	0
Cluster_22	Bacteria	Firmicutes	Clostridia	Lachnospirales	Lachnospiraceae	Eisenbergiella	unknown species	0	0	0	0.0252366	0.0126183	0.0126183	0.0378549	0.0126183	0.0126183	0.252366	0	5.55205	5.3123	0.0126183	0	0	0.0126183	0.858044	0	3.44479	1.09779	1.18612	3.04101	2.5489	2.15773	1.42587	7.64669	1.72871	2.57413	0.0126183	0.15142	0	0	1.00946	0.0504732	2.30915	0	0.0126183
Cluster_23	Bacteria	Firmicutes	Clostridia	Lachnospirales	Lachnospiraceae	Eisenbergiella	unknown species	2.13249	2.46057	2.43533	4.93375	2.32177	2.44795	0.66877	1.21136	2.58675	0	0	0	0	0	0	0	0	0	0	0	0	0.0126183	0	0.0126183	0.0378549	0	0	0	0	0	0	0	0	0	0	0	0	0
Cluster_24	Bacteria	Firmicutes	Clostridia	Lachnospirales	Lachnospiraceae	GCA-900066575	unknown species	0	0	0	0	0	0	0	0	0	0.0630915	0	0	0	0	0.0126183	0	0	0.0883281	0.0252366	0.858044	8.23975	3.67192	0.782334	1.62776	3.39432	3.33123	2.66246	1.41325	1.48896	0	0	0	0	0	0	0	0	0
Cluster_25	Bacteria	Firmicutes	Bacilli	Erysipelotrichales	Erysipelatoclostridiaceae	Erysipelatoclostridium	unknown species	0	0	0	0	0	0	0	0	0	0	0	0	0	0	0	0	0	0	0	0.933754	0.0757098	4.73186	4.16404	2.92744	0.176656	2.64984	0.0252366	2.77603	2.88959	0	0	0	0	0	0	0	0	0
Cluster_26	Bacteria	Firmicutes	Clostridia	Lachnospirales	Lachnospiraceae	Anaerostipes	Clostridiales bacterium VE202-09	0	0	0.0126183	0	0	0	0	0.0630915	0	0.0504732	0	0	0	0	0	0	0.0252366	0.0252366	0.15142	0	0	0	0	0.290221	0	0	0	0.0126183	0.0378549	2.62461	0.403785	1.72871	7.39432	2.49842	5.69085	0.542587	4.40379	0.0252366
Cluster_27	Bacteria	Firmicutes	Clostridia	Lachnospirales	Lachnospiraceae	Fusicatenibacter	unknown species	0	0	0.126183	0	0.100946	0.189274	1.05994	0	0.0504732	0.630915	0.529968	0.51735	0.416404	0.542587	0.492114	0.189274	0.239748	0.466877	0.542587	1.86751	3.36909	3.88644	0.630915	3.12934	1.90536	4.18927	0.0126183	0.908517	1.0347	0	0	0	0	0	0	0	0	0
Cluster_28	Bacteria	Firmicutes	Bacilli	Lactobacillales	Enterococcaceae	Enterococcus	Multi-affiliation	0.0378549	0.567823	0.59306	0.0504732	3.07886	0.0883281	0.0252366	0.630915	0.302839	0.883281	0.0378549	0	0	0.201893	0.164038	0.0126183	0	0.59306	0.479495	0.252366	1.09779	1.29968	0.0757098	1.1735	0.264984	0.100946	0.290221	0.365931	0.429022	1.98107	0.794953	3.20505	3.73502	1.53943	1.56467	0.44164	1.26183	0.0630915
Cluster_29	Bacteria	Firmicutes	Bacilli	Lactobacillales	Enterococcaceae	Enterococcus	Multi-affiliation	0.0883281	0.239748	0.290221	0.0504732	0.883281	0.403785	0.176656	0.201893	0.239748	0.0757098	0.0126183	0.0630915	0.100946	0.239748	0.0757098	0.0126183	0	0.0252366	0.0504732	0.0126183	0	0.0126183	0.113565	0.744479	0.0126183	0.138801	0	0.0252366	0.0883281	1.22397	2.347	1.99369	4.20189	0.201893	0.315457	0.0126183	6.62461	0.15142
Cluster_30	Bacteria	Firmicutes	Clostridia	Lachnospirales	Lachnospiraceae	Fusicatenibacter	unknown species	0	0	0.264984	0	0.340694	0	0.0252366	0	0.113565	2.76341	2.5489	2.44795	2.32177	2.04416	1.91798	1.08517	1.38801	2.10726	1.90536	0	0	0.0252366	0	0	0	0	0	0	0	0	0	0	0	0	0	0	0	0
Cluster_31	Bacteria	Firmicutes	Clostridia	Lachnospirales	Lachnospiraceae	unknown genus	Multi-affiliation	0.189274	2.29653	1.58991	2.35962	0.492114	1.47634	2.81388	0.858044	1.11041	2.22082	0.542587	0.214511	0.201893	1.43849	1.67823	1.50158	6.05678	3.16719	2.85174	0	0	0.0126183	0.0252366	0.0757098	0	0	0.0126183	0	0.0504732	0	0.0126183	0	0	0	0.0126183	0	0	0
Cluster_32	Bacteria	Firmicutes	Clostridia	Clostridiales	Clostridiaceae	Clostridium sensu stricto 1	Multi-affiliation	0.252366	0.176656	0.794953	0.0757098	0.731861	0.44164	0.0757098	0	0	0	1.32492	1.26183	1.41325	0.328076	1.14826	0.0252366	0.0126183	0.189274	0	0.870662	0.340694	0.0126183	5.0347	0.277603	1.11041	0.315457	0.0126183	0	0.0126183	0.996845	0.731861	0.340694	0	0	0.719243	0.15142	0	0.227129
Cluster_33	Bacteria	Firmicutes	Clostridia	Lachnospirales	Lachnospiraceae	unknown genus	Multi-affiliation	2.23344	4.8959	1.29968	2.03155	8.71924	2.44795	0.996845	2.8265	5.46372	0	0.0126183	0	0.0126183	0.0252366	0.0126183	0	0	0	0.0252366	0	0	0	0.0126183	0.0252366	0	0	0	0	0	0	0	0	0	0.176656	0	0	0	0
Cluster_34	Bacteria	Firmicutes	Clostridia	Oscillospirales	Ruminococcaceae	unknown genus	unknown species	0	1.04732	0.277603	0.227129	1.0347	0	0.0504732	0.189274	0.782334	1.35016	0.126183	0	0	0	0.580442	0	0	0.340694	0.315457	1.29968	0.201893	0.0126183	0	0.656151	0.719243	0.0252366	0.416404	0.429022	2.01893	0	0	0	0	0.0126183	0	0	0	0
Cluster_35	Bacteria	Firmicutes	Clostridia	Lachnospirales	Lachnospiraceae	unknown genus	unknown species	0.845426	1.62776	1.23659	1.70347	0.302839	1.43849	2.46057	0.391167	0.958991	1.33754	0.126183	0.0252366	0.0126183	0.479495	0.946372	0.113565	4.20189	1.26183	2.14511	0	0	0	0	0	0	0	0	0	0.0126183	0	0	0	0	0.0126183	0	0	0	0
Cluster_36	Bacteria	Firmicutes	Clostridia	Lachnospirales	Lachnospiraceae	unknown genus	unknown species	0	0	0	0	0	0	0	0	0	0	0	0	0	0	0	0.782334	0.0126183	0.0126183	0	1.40063	1.76656	0.744479	2.75079	0.921136	1.08517	1.38801	3.44479	1.13565	0.757098	0	0	0	0	0	0	0	0	0
Cluster_37	Bacteria	Firmicutes	Clostridia	Lachnospirales	Lachnospiraceae	Lachnoclostridium	Multi-affiliation	0	0	0	0	0	0	0	0	0.0757098	0	0	0	0	0.100946	0	0.0126183	0	0.100946	0	0.0630915	0	0	0	0	0.0883281	0	0.164038	0.0757098	0	0	0	0	0	0.290221	0.0126183	5.81703	0	3.15457
Cluster_38	Bacteria	Firmicutes	Clostridia	Lachnospirales	Lachnospiraceae	[Ruminococcus] gauvreauii group	unknown species	0	0	0	0	0	0	0	0	0	0.580442	4.66877	1.24921	1.71609	0.996845	0.757098	0.630915	1.60252	0.277603	0.580442	0	0	0	0	0	0	0	0	0	0	0	0.201893	0	0	0.264984	0.15142	0	0	0
Cluster_39	Bacteria	Firmicutes	Clostridia	Oscillospirales	Butyricicoccaceae	Butyricicoccus	unknown species	0	0	0	0	0	0	0	0	0	0.59306	0.832808	2.13249	2.46057	1.77918	1.89274	0.883281	0.315457	1.46372	0.0252366	0	0	0	0	0	0	0	0	0	0	0	0	0	0	0	0	0	0	0
Cluster_40	Bacteria	Firmicutes	Bacilli	Erysipelotrichales	Erysipelatoclostridiaceae	Erysipelatoclostridium	Clostridiales bacterium CHKCI006	0	0	0	0	0	0	0	0	0	1.46372	2.05678	1.53943	1.96845	1.48896	2.10726	0.946372	0.252366	1.77918	0.820189	0	0	0	0	0	0	0	0	0	0	0	0	0	0	0	0	0	0	0
Cluster_41	Bacteria	Firmicutes	Clostridia	Oscillospirales	Butyricicoccaceae	Butyricicoccus	unknown species	0	0	0	0	0	0	0	0	0	0.365931	0.870662	1.80442	1.96845	1.72871	1.91798	0.832808	0.264984	1.05994	0	0	0	0	0	0	0	0	0	0	0	0	0	0	0	0	0	0	0	0
Cluster_44	Bacteria	Firmicutes	Clostridia	Oscillospirales	Ruminococcaceae	UBA1819	Multi-affiliation	0.138801	0.201893	0.290221	0.126183	0.315457	0.100946	0.0630915	0.227129	0.277603	0.252366	0.100946	0.138801	0.15142	0.0883281	0.189274	0	0.302839	0.189274	0.214511	0.605678	0.0757098	0.0126183	0.302839	0.921136	0.694006	0	0.189274	0.529968	0.504732	0.0504732	0.113565	0.504732	0.138801	0.113565	0.264984	0	0	0.0504732
Cluster_45	Bacteria	Firmicutes	Bacilli	Lactobacillales	Lactobacillaceae	Pediococcus	Multi-affiliation	0.0757098	1.46372	0.0252366	0.0126183	0.100946	0	0	0.277603	0.403785	0.479495	0.0252366	0.290221	0.340694	0.429022	0.239748	0.845426	0.0252366	0.933754	0.0126183	0.100946	0	0	0.0126183	0.605678	0.113565	0.0757098	0.0757098	0	0.0126183	0.100946	0.189274	0.302839	0.0883281	0.0504732	1.02208	0	0.0378549	0.391167
Cluster_46	Bacteria	Actinobacteriota	Actinobacteria	Bifidobacteriales	Bifidobacteriaceae	Bifidobacterium	Bifidobacterium pseudolongum	0	0	0	0	0	0	0	0.0378549	0	0.0504732	0.0126183	0	0	0	0.0126183	0	0	0.138801	0.0126183	0.378549	0	0.66877	0.0883281	3.53312	0.0378549	0.302839	0	0.252366	0.504732	0.353312	0.353312	0.201893	0.126183	1.40063	0.353312	0.138801	1.61514	0.0126183
Cluster_47	Bacteria	Firmicutes	Clostridia	Lachnospirales	Lachnospiraceae	Anaerosporobacter	Caecibacterium sporoformans	0	0	0	0	0	0	0	0	0	0.0126183	0	7.02839	6.4858	0.315457	1.86751	0	0	0	0.0252366	0	0	0	0	0	0	0	0	0	0	0	0	0	0	0	0	0	0	0
Cluster_48	Bacteria	Firmicutes	Clostridia	Oscillospirales	Butyricicoccaceae	Butyricicoccus	unknown species	0.0126183	1.1735	0.807571	0.100946	0.719243	0	0.315457	0.933754	0.908517	0	0	0	0	0	0	0	0	0	0	0.921136	0.0378549	0.189274	0.769716	0.706625	0.870662	0.0504732	0	0.113565	0.378549	0	0	0	0	0	0	0	0	0
Cluster_49	Bacteria	Firmicutes	Clostridia	Oscillospirales	Butyricicoccaceae	Butyricicoccus	Multi-affiliation	0	0	0	0	0	0	0	0	0	0.403785	0.870662	1.52681	1.62776	1.61514	1.62776	0.643533	0.466877	0.66877	0	0	0	0	0	0	0	0	0	0	0	0	0	0	0	0	0	0	0	0
Cluster_50	Bacteria	Firmicutes	Clostridia	Lachnospirales	Lachnospiraceae	Lachnoclostridium	Eubacterium sp.	0.164038	0.416404	0.44164	0.15142	0.239748	0.189274	0.252366	0.403785	0.302839	0	0	0	0	0	0	0	0	0	0	0	0	0	0	0	0	0	0	0	0	0.176656	0.201893	0	0	0.328076	0.479495	0.176656	0	2.92744
Cluster_51	Bacteria	Proteobacteria	Gammaproteobacteria	Enterobacterales	Morganellaceae	Multi-affiliation	Multi-affiliation	0.0126183	0.44164	0.542587	0	0.44164	0	0	0.277603	0.378549	0.0378549	0.0378549	0	0	0.0378549	0.0883281	0.0126183	0.479495	0.100946	0.252366	0.365931	0.227129	0.416404	0.126183	0.529968	0.454259	0.0126183	0.0252366	0.328076	0.391167	0.391167	0.429022	0.264984	0.429022	0.429022	0.555205	0.51735	0.0126183	0.340694
Cluster_52	Bacteria	Firmicutes	Clostridia	Peptostreptococcales-Tissierellales	Peptostreptococcaceae	Clostridioides	Multi-affiliation	0	0.757098	0.719243	0	0.567823	0	0	0.529968	0.15142	0	0.0252366	0	0	0.0378549	0.0757098	0	0.466877	0.214511	0.0757098	0.0883281	0.0757098	0.0252366	0.0378549	0.0504732	0.0757098	0.0126183	0.0757098	0.176656	0.0630915	0.201893	0.0504732	0.0126183	0.782334	0	0	0	0	0.580442
Cluster_53	Bacteria	Firmicutes	Clostridia	Lachnospirales	Lachnospiraceae	unknown genus	Multi-affiliation	0	0	0.378549	0	0	0	0.0126183	0.0252366	0	3.78549	0.315457	0.201893	0.227129	2.51104	0.883281	1.24921	2.91483	2.38486	2.47319	0	0	0	0	0	0	0	0	0	0.0126183	0	0	0	0	0.0126183	0	0	0	0
Cluster_55	Bacteria	Proteobacteria	Gammaproteobacteria	Enterobacterales	Enterobacteriaceae	Escherichia-Shigella	unknown species	0.0504732	0.365931	0.44164	0	0.340694	0	0	0.328076	0.252366	0.0883281	0.0126183	0	0	0.100946	0.0630915	0	0.365931	0.0883281	0.353312	0.328076	0.15142	0.264984	0.0883281	0.365931	0.227129	0.0126183	0.0252366	0.391167	0.214511	0.189274	0.353312	0.315457	0.264984	0.618297	0.353312	0.340694	0	0.176656
Cluster_56	Bacteria	Firmicutes	Clostridia	Lachnospirales	Lachnospiraceae	unknown genus	bacterium ic1311	0	0	0	0	0	0	0	0	0	0.15142	0.328076	0.340694	0.328076	1.36278	0.656151	2.51104	0.0126183	1.81703	0.100946	0	0	0	0	0	0	0	0	0	0	0	0	0	0	0	0	0	0	0
Cluster_57	Bacteria	Firmicutes	Clostridia	Oscillospirales	Ruminococcaceae	unknown genus	unknown species	0	0.0883281	0.0883281	0.0757098	0.454259	0.0252366	0.100946	0.0883281	0.15142	0.0252366	0.0252366	0.0126183	0	0.0252366	0.113565	0.0252366	0.100946	0.113565	0.176656	0.302839	0.681388	0.0883281	0.302839	0.252366	0.378549	0.126183	0.126183	0.353312	0.555205	0.315457	0.264984	0.340694	0.239748	0.365931	0.0378549	0.113565	0.643533	0.0504732
Cluster_58	Bacteria	Firmicutes	Clostridia	Oscillospirales	Butyricicoccaceae	Butyricicoccus	Agathobaculum sp.	0	0	0	0	0	0	0	0	0	0.189274	0.706625	1.02208	1.32492	0.946372	1.0347	0.706625	0.315457	0.769716	0.0504732	0	0	0	0	0	0	0	0	0	0	0	0	0	0	0	0	0	0	0
Cluster_59	Bacteria	Firmicutes	Clostridia	Lachnospirales	Lachnospiraceae	Multi-affiliation	Multi-affiliation	0.454259	0	0.126183	4.12618	0.126183	0	0.164038	0	0.0126183	0	0.0126183	0	0	0.0126183	0	0	0.0252366	0	0.164038	0.0126183	0	0.0126183	0	0	0	0	0	0	0	0	0.214511	0	0	0	0	0	0	0
Cluster_60	Bacteria	Proteobacteria	Gammaproteobacteria	Enterobacterales	Enterobacteriaceae	Klebsiella	Multi-affiliation	0	0	0	0	0	0	0	0	0	0.454259	0.0378549	0.0252366	0.0126183	0.252366	0.378549	0.340694	0.416404	0.252366	0.340694	0.164038	2.08202	0.0883281	0.479495	0.164038	1.42587	0.555205	4.17666	0.290221	0.0252366	0.567823	0.555205	0.59306	0.504732	0.340694	0.239748	0.0504732	0.454259	5.09779
Cluster_61	Bacteria	Firmicutes	Clostridia	Lachnospirales	Lachnospiraceae	[Ruminococcus] torques group	unknown species	0.454259	0.921136	1.02208	0.290221	0.580442	0.731861	0.555205	1.22397	1.16088	0.0504732	0.0126183	0.0126183	0.0252366	0.0883281	0.252366	0.0504732	0.113565	0.15142	0.0630915	0.0757098	0.0252366	1.00946	0.0378549	0.0504732	0.0252366	0	0	0.946372	1.02208	0	0	0	0	0.0252366	0	0	0	0
Cluster_63	Bacteria	Firmicutes	Clostridia	Oscillospirales	Oscillospiraceae	Colidextribacter	unknown species	0	0	0	0	0	0	0	0	0	0	0.0126183	0	0	2.51104	0.0883281	0	0	2.25868	0.958991	0	0	0	0	0	0	0	0	0	0	0	0	0	0	0	0	0	0	0
Cluster_66	Bacteria	Firmicutes	Clostridia	Lachnospirales	Lachnospiraceae	Roseburia	Multi-affiliation	0.51735	0.0126183	0.113565	0.227129	0.239748	0.0378549	0	0	0.100946	0.0757098	0.807571	0.454259	0.504732	0.15142	0.0126183	0.0883281	0	0.264984	0.744479	0.0126183	0.0252366	0.0378549	0.189274	0.0504732	0.15142	0.201893	0.113565	0.0252366	0	0	0	0	0	0	0	0	0	0
Cluster_68	Bacteria	Firmicutes	Clostridia	Clostridia UCG-014	unknown family	unknown genus	unknown species	0	0	0	0	0	0	0	0	0	0.630915	2.2082	0.290221	0.189274	0.138801	0.44164	0.466877	0	0.971609	0	0	0.0126183	0	0	0	0	0	0	0	0	0	0	0	0	0	0	0	0	0
Cluster_69	Bacteria	Firmicutes	Bacilli	Lactobacillales	Enterococcaceae	Enterococcus	Multi-affiliation	0	0.0378549	0.277603	0	0.0378549	0	0	0.0883281	0.100946	0.138801	0	0	0	0.0252366	0	0	0	0.126183	0.0757098	0.0126183	0	0.0126183	0	0.656151	0.0252366	0	0	0	0.100946	1.02208	0.567823	1.33754	2.37224	0.719243	0.567823	0	1.76656	0
Cluster_70	Bacteria	Firmicutes	Bacilli	Lactobacillales	Lactobacillaceae	Lactobacillus	Multi-affiliation	2.71293	0	0	0	0	0.0252366	0	0	0.0883281	0	0	0.0504732	0.0630915	0	0.0126183	0.0126183	0.113565	0.113565	0.0883281	0.807571	0.227129	0.126183	0	0.0126183	0.0252366	0.782334	0.315457	1.24921	0.0126183	0	0	0	0	0.378549	0	0	0	0
Cluster_72	Bacteria	Firmicutes	Clostridia	Oscillospirales	Oscillospiraceae	Oscillibacter	Multi-affiliation	0	0	0	0	0.201893	0	0	0	0	0	0	0	0.0126183	0	0	0	0	0	0	0.51735	0	0	0	1.43849	0.328076	0	0	0.580442	1.47634	0	0	0	0	0	0	0	0	0
Cluster_75	Bacteria	Firmicutes	Clostridia	Lachnospirales	Lachnospiraceae	unknown genus	bacterium ic1311	1.37539	0	0.227129	0.416404	0.0378549	0.580442	0.567823	0	0.365931	0	0	0.0126183	0	0	0	0	0.0126183	0	0.0126183	0	0.252366	0.0378549	2.30915	3.20505	0.0504732	0	0	0.189274	2.23344	0	0	0	0	0	0	0	0	0
Cluster_76	Bacteria	Firmicutes	Clostridia	Lachnospirales	Lachnospiraceae	unknown genus	unknown species	0.0126183	0	0	0	0	0	0	0	0	0.529968	0.656151	0.429022	0.567823	0.504732	0.479495	0.378549	1.62776	0.454259	0.845426	0	0	0	0	0	0	0	0	0	0	0	0	0	0	0	0	0	0	0
Cluster_77	Bacteria	Firmicutes	Clostridia	Lachnospirales	Lachnospiraceae	unknown genus	unknown species	0.0378549	0.820189	0.858044	0.0378549	0.328076	0.0757098	0.0883281	1.36278	0.794953	0	0	0	0	0	0	0	0	0	0	0.138801	0.0504732	0	0	0	0.0126183	0	0.0378549	0.403785	0	0	0	0	0.0126183	0	0	0	0	0
Cluster_78	Bacteria	Firmicutes	Clostridia	Oscillospirales	Ruminococcaceae	unknown genus	Multi-affiliation	0	0.315457	0.100946	0.391167	0.214511	0	0	0.189274	0.429022	0.479495	0	0	0	0.0252366	0.201893	0	0	0	0.189274	0.605678	0.0504732	0.0126183	0	0.227129	0.328076	0	0.126183	0.201893	0.113565	0	0	0	0	0.176656	0	0	0	0
Cluster_79	Bacteria	Firmicutes	Clostridia	Lachnospirales	Lachnospiraceae	Blautia	unknown species	0	0	0	0	0	0	0	0	0	0	0	0	0	0	0	0	0	0	0	0	0	0	0	0.0126183	0	0	0	0	0	0	0	2.03155	0	0.138801	1.61514	0	0	0
Cluster_81	Bacteria	Firmicutes	Clostridia	Lachnospirales	Lachnospiraceae	unknown genus	unknown species	0.113565	0.605678	0.454259	0.630915	0.100946	0.51735	0.832808	0.164038	0.264984	0.403785	0	0.0126183	0.0252366	0.227129	1.33754	0.0630915	0.416404	0.378549	0.44164	0.0757098	0	1.91798	0	0	0	0.0126183	0	1.26183	1.41325	0	0	0	0	0.126183	0.0126183	0	0	0
Cluster_82	Bacteria	Firmicutes	Bacilli	Lactobacillales	Lactobacillaceae	Lactobacillus	Multi-affiliation	0.290221	0.290221	0	0.0126183	0.0126183	0.0126183	0	1.66562	0.113565	0.0504732	0.0378549	0	0	0	0	0.44164	0.290221	0.0757098	0.403785	0.138801	0	0.0126183	0	0.0252366	0	0	0	0	0	0	0.0252366	0.0126183	0.277603	0	0.0504732	0	0.189274	0
Cluster_83	Bacteria	Firmicutes	Clostridia	Lachnospirales	Lachnospiraceae	Fusicatenibacter	unknown species	0	0	0.0126183	0	0	0	0	0	0	0.340694	0.643533	0.719243	0.51735	0.44164	0.466877	0.277603	0.277603	0.44164	0.290221	0	0	0	0	0	0	0	0	0	0	0	0	0	0	0	0	0	0	0
Cluster_84	Bacteria	Proteobacteria	Gammaproteobacteria	Enterobacterales	Enterobacteriaceae	Escherichia-Shigella	Escherichia coli	0.0883281	0.138801	0.264984	0.164038	0.176656	0.302839	0.214511	0.189274	0.201893	0.100946	0.0883281	0.0378549	0.0630915	0.126183	0.0126183	0.100946	0.100946	0.0757098	0.0757098	0.126183	0.0883281	0.214511	0.252366	0.176656	0.100946	0.138801	0.0504732	0.0126183	0.239748	0.0883281	0.15142	0.126183	0.0883281	0.100946	0.113565	0.0504732	0.138801	0.0757098
Cluster_85	Bacteria	Firmicutes	Clostridia	Lachnospirales	Lachnospiraceae	Blautia	unknown species	0	0	0	0	0	0	0	0	0	0	0	0.0126183	0	0	0	0.0126183	0	0	3.16719	0.227129	0.365931	0	0.794953	0.0504732	0.315457	0	0	0.0757098	0.643533	0	0	0	0	0	0	0.0126183	0	0
Cluster_86	Bacteria	Proteobacteria	Gammaproteobacteria	Enterobacterales	Enterobacteriaceae	Klebsiella	Klebsiella pneumoniae	0	0	0	0	0	0	0	0	0	0.214511	0.0630915	0	0	0.100946	0.138801	0.113565	0.0504732	0.126183	0.100946	0.0757098	0.529968	0.0126183	0.15142	0.0630915	0.504732	0.264984	0.681388	0.0630915	0.0378549	0.15142	0.227129	0.239748	0.315457	0.0630915	0.214511	0.0630915	0.328076	1.38801
Cluster_89	Bacteria	Firmicutes	Clostridia	Lachnospirales	Lachnospiraceae	Multi-affiliation	Multi-affiliation	0.340694	0.542587	0.201893	0.201893	1.04732	0.59306	0.189274	0.555205	0.706625	0	0.0126183	0	0	0	0	0	0	0	0	0	0	0	0	0	0	0	0	0	0	0	0	0	0	0.0883281	0	0	0	0
Cluster_90	Bacteria	Firmicutes	Bacilli	Erysipelotrichales	Erysipelatoclostridiaceae	Erysipelatoclostridium	Multi-affiliation	0.0126183	0	0.0378549	0.0252366	0	0	0	0	0.0126183	0.0126183	0	0	0	0	0	0	0.908517	0.0378549	0.0252366	0.0378549	0.353312	0.100946	0.353312	0.0757098	0.0252366	0.731861	0.315457	0.0378549	0	0	0	0.176656	0	0.164038	0	0	0	0.0504732
Cluster_92	Bacteria	Firmicutes	Clostridia	Lachnospirales	Lachnospiraceae	unknown genus	Clostridiales bacterium Marseille-P5551	0.15142	0.0630915	0.113565	0.0630915	0.0378549	0.0883281	0.0252366	0	0	0.227129	0.328076	0.0504732	0.0504732	0.454259	0.126183	0.0757098	0.0757098	0.290221	0.126183	0.0883281	0.176656	0	0.0126183	0.0252366	0.0378549	0.164038	0.0630915	0.100946	0	0.0757098	0.0504732	0.164038	0.0757098	0.189274	0.0757098	0.0126183	0	0
Cluster_93	Bacteria	Firmicutes	Bacilli	Lactobacillales	Lactobacillaceae	Weissella	Multi-affiliation	0.0504732	0.100946	0.138801	0.340694	0.126183	0.100946	0.0252366	0.0504732	0.479495	0.214511	0.126183	0.189274	0.277603	0.0757098	0.138801	0	0	0.0252366	0.0378549	0.15142	0.0504732	0.504732	0.454259	0.239748	0.113565	0.391167	0.429022	0.315457	0.555205	0.0630915	0.0378549	0.100946	0.0126183	0.0378549	0.113565	0.0378549	0	0.0252366
Cluster_94	Bacteria	Firmicutes	Clostridia	Lachnospirales	Lachnospiraceae	Sellimonas	unknown species	0	0	0	0	0	0	0	0	0	0	0	0	0	0	0.0126183	0	0	0.378549	0.264984	0.164038	0	0.0126183	1.28707	0.895899	0.100946	0.126183	0.492114	0.529968	0.252366	0	0	0	0	0	0	0	0	0
Cluster_96	Bacteria	Firmicutes	Clostridia	Lachnospirales	Lachnospiraceae	[Ruminococcus] torques group	unknown species	0	0.51735	0.66877	0.0378549	0.315457	0.113565	0.113565	0.996845	0.479495	0	0	0	0	0	0	0	0	0	0	0.100946	0	0	0	0	0.0504732	0	0.0126183	0.138801	0	0	0	0	0	0	0	0	0	0
Cluster_97	Bacteria	Firmicutes	Bacilli	Lactobacillales	Lactobacillaceae	Weissella	Multi-affiliation	0.0630915	0.0757098	0.0883281	0.277603	0.126183	0.201893	0.0126183	0	0.378549	0.15142	0.0252366	0.214511	0.214511	0.0378549	0.227129	0	0.0378549	0.0126183	0.0378549	0.0757098	0.0630915	0.315457	0.340694	0.277603	0.15142	0.454259	0.479495	0.328076	0.378549	0.0252366	0.0126183	0.189274	0.0252366	0.0378549	0.113565	0.0126183	0	0.0126183
Cluster_99	Bacteria	Firmicutes	Bacilli	Lactobacillales	Lactobacillaceae	Limosilactobacillus	Multi-affiliation	0.15142	0.529968	0.0252366	0.0757098	0.0252366	0.0504732	0	0.378549	0.113565	0.214511	0.126183	0.0504732	0.0757098	0	0.0757098	0.328076	0.0252366	0.201893	0.694006	0.0504732	0.0126183	0.0378549	0	0.0504732	0	0.227129	0.0504732	0.201893	0.100946	0	0.0252366	0.0883281	0.176656	0.0252366	0.113565	0	0.100946	0.0252366
Cluster_100	Bacteria	Firmicutes	Clostridia	Lachnospirales	Lachnospiraceae	[Ruminococcus] torques group	Ruminococcus sp.	0.504732	0.643533	0.44164	0.605678	0.681388	1.02208	0.681388	0.555205	0.618297	0.252366	0.0126183	0.0126183	0	0.0757098	0.315457	0.0378549	0.113565	0.138801	0.164038	0	0	0.656151	0.264984	0.227129	0	0	0	0.51735	0.630915	0	0	0	0	0.0883281	0	0	0.0126183	0
Cluster_102	Bacteria	Firmicutes	Clostridia	Lachnospirales	Lachnospiraceae	GCA-900066575	unknown species	0	0	0	0	0	0	0	0	0	0	0	0	0	0	0	0	0	0	0	0.264984	1.24921	0.908517	0.164038	0.252366	0.567823	0.694006	0.416404	0.365931	0.315457	0	0	0	0	0	0	0	0	0
Cluster_103	Bacteria	Firmicutes	Clostridia	Lachnospirales	Lachnospiraceae	unknown genus	unknown species	0.0252366	0.378549	0.580442	0	0.315457	0.0757098	0.0378549	0.908517	0.504732	0	0	0	0	0	0	0	0	0	0	0.0252366	0.0252366	0	0	0	0.0126183	0	0.0126183	0.176656	0	0	0	0	0	0	0	0	0	0
Cluster_104	Bacteria	Firmicutes	Clostridia	Lachnospirales	Lachnospiraceae	Blautia	unknown species	0	0	0	0	0	0	0	0	0	0	0	0.0126183	0	0	0	2.44795	0	0.0126183	0	0	0	0	0	0	0	0	0.580442	0	0	0	0	0	0	0	0	0	0	0
Cluster_106	Bacteria	Firmicutes	Clostridia	Lachnospirales	Lachnospiraceae	[Ruminococcus] torques group	unknown species	0.113565	0.0126183	0.126183	0.0883281	0.0883281	0.239748	0.0757098	0.0630915	0.0126183	0.0126183	0	0	0	0.0126183	0	0.0126183	0.0252366	0	0	0.0630915	0.0126183	0.0504732	0.0630915	0.0757098	0.0883281	0.113565	0.0252366	0.0504732	0.0252366	0.315457	0.164038	0.290221	0.164038	0.164038	0.0630915	0.100946	0.227129	0.302839
Cluster_107	Bacteria	Firmicutes	Clostridia	Lachnospirales	Lachnospiraceae	Tyzzerella	unknown species	0	0	0	0	0	0	0	0	0	0	0	0	0	0	0	0	0	0	0	0.567823	0.391167	0.239748	0.315457	0.492114	0.290221	0.719243	0.290221	0.353312	0.277603	0	0	0	0	0	0	0	0	0
Cluster_109	Bacteria	Firmicutes	Clostridia	Lachnospirales	Lachnospiraceae	Blautia	unknown species	0	0	0	0	0	0	0	0	0	0.0252366	0	0	0	0	0	0	0.0252366	0	0	0.0126183	0	0	0	0.126183	0	0	0	0	0.0252366	0.706625	0.0630915	0.302839	0.958991	0.454259	0.933754	0.227129	0.769716	0
Cluster_111	Bacteria	Firmicutes	Clostridia	Lachnospirales	Lachnospiraceae	[Ruminococcus] torques group	unknown species	0.0252366	0.681388	0.757098	0.0378549	0.227129	0.100946	0.0252366	1.08517	0.630915	0	0	0	0	0	0	0	0	0	0	0.0504732	0.0252366	0	0	0	0	0	0.0126183	0.0757098	0	0	0	0	0	0	0	0	0	0
Cluster_112	Bacteria	Firmicutes	Clostridia	Oscillospirales	Ruminococcaceae	Multi-affiliation	Multi-affiliation	0	0	0	0	0	0	0	0	0.0126183	0.0504732	0.0757098	0.0252366	0.0630915	0	0	0.0126183	0	0.0378549	0.315457	0.138801	0.302839	0.0252366	0.0252366	0.0757098	0.0630915	0	0.113565	0.0504732	0.0252366	0.0126183	0.100946	0.0126183	0.378549	0.176656	0.15142	0.0126183	0.176656	0.0126183
Cluster_113	Bacteria	Proteobacteria	Gammaproteobacteria	Enterobacterales	Morganellaceae	Proteus	Multi-affiliation	0	0.252366	0.353312	0	0.189274	0	0	0.176656	0.15142	0.0504732	0	0	0	0	0.0378549	0	0.239748	0.0883281	0.126183	0.0757098	0.113565	0.15142	0.126183	0.189274	0.214511	0.0126183	0.0252366	0.227129	0.290221	0.227129	0.100946	0.164038	0.100946	0.264984	0.214511	0.264984	0	0.214511
Cluster_114	Bacteria	Firmicutes	Clostridia	Lachnospirales	Lachnospiraceae	Multi-affiliation	Multi-affiliation	1.29968	0	0.66877	0.0126183	0	0	0.113565	0.0126183	0	0	0	0	0	0	0	0	0	0.328076	0	0	0	0	0.0126183	0	0	0	0	0.0378549	0	0	0	0	0	0	0	0	0	0
Cluster_115	Bacteria	Firmicutes	Bacilli	Erysipelotrichales	Erysipelotrichaceae	[Clostridium] innocuum group	unknown species	0.794953	0	0	0	0	0	0	0	0	0	1.98107	0	0	0	0	0	0	0	0	1.88013	0	0	0	0	1.38801	0	0.391167	0	0	0	0	0	0	0	0	0	0	0
Cluster_117	Bacteria	Proteobacteria	Gammaproteobacteria	Enterobacterales	Enterobacteriaceae	Multi-affiliation	Multi-affiliation	0	0	0	0	0	0	0	0	0	0.0757098	0.0126183	0	0.0126183	0.0252366	0.0126183	0.0252366	0	0.0757098	0.0378549	0.0757098	0.529968	0.0378549	0.0883281	0.0252366	0.227129	0.113565	0.0883281	0.0126183	0	0.164038	0.0883281	0.138801	0.138801	0.0504732	0.0378549	0.0126183	0.126183	1.23659
Cluster_121	Bacteria	Firmicutes	Clostridia	Lachnospirales	Lachnospiraceae	Agathobacter	unknown species	0.264984	0.0252366	0.264984	0.403785	0.555205	0.113565	0.0252366	0.201893	0.0252366	0.290221	0.0757098	0.0883281	0.0378549	0.138801	0.138801	0.0883281	0.870662	1.02208	0.378549	0	0	0	0	0	0	0	0	0	0	0	0	0	0	0	0.0126183	0	0	0
Cluster_122	Bacteria	Firmicutes	Clostridia	Lachnospirales	Lachnospiraceae	[Ruminococcus] torques group	unknown species	0.214511	0.391167	0.113565	0.113565	0.492114	0.416404	0.113565	0.201893	0.214511	0	0	0	0	0	0.0126183	0	0	0	0	0	0	0	0	0	0	0	0	0	0	0	0.0126183	0	0	0.0252366	0	0	0	0
Cluster_123	Bacteria	Firmicutes	Clostridia	Clostridiales	Clostridiaceae	Clostridium sensu stricto 1	unknown species	0.0630915	0	0.100946	0	0.113565	0	0	0	0	0.0126183	0.0630915	0	0	0.0126183	0.113565	0	0.643533	0.0504732	0	0.15142	0.277603	0.391167	0.164038	0.302839	0.138801	0.0757098	0.51735	0.290221	0.227129	0	0	0	0	0.126183	0	0	0	0
Cluster_125	Bacteria	Firmicutes	Clostridia	Clostridiales	Clostridiaceae	Clostridium sensu stricto 1	Multi-affiliation	0	0.189274	0.15142	0.0630915	0.176656	0.138801	0	0.15142	0.227129	0.164038	0	0	0	0	0.0252366	0	0.0252366	0.252366	0.0504732	0.0757098	0.0252366	0.0252366	0	0.138801	0.0126183	0	0	0.138801	0.164038	0	0	0	0	0.100946	0	0	0	0
Cluster_126	Bacteria	Firmicutes	Clostridia	Lachnospirales	Lachnospiraceae	Tyzzerella	Multi-affiliation	0.479495	0.0630915	0.0757098	0.340694	0.113565	0.0504732	0.0630915	0.0252366	0.239748	0	0	0	0	0	0	0	0	0	0	0	0	0	0	0	0	0	0	0	0	0	0	0	0	0	0	0	0	0
Cluster_127	Bacteria	Proteobacteria	Gammaproteobacteria	Enterobacterales	Enterobacteriaceae	Multi-affiliation	Multi-affiliation	0	0	0	0	0	0	0	0	0	0.0757098	0	0	0	0.0883281	0.113565	0.0504732	0.0378549	0.0630915	0.0630915	0	0.290221	0	0.189274	0.0252366	0.378549	0.113565	0.0630915	0.0883281	0	0.126183	0.0378549	0.100946	0.164038	0.0252366	0.0504732	0.0252366	0.100946	1.07256
Cluster_128	Bacteria	Firmicutes	Clostridia	Lachnospirales	Lachnospiraceae	[Ruminococcus] torques group	unknown species	0.0630915	0.100946	0.466877	0.0252366	0.466877	0.0126183	0.201893	0.643533	0.466877	0.694006	0.0883281	0.0504732	0.0630915	0.416404	0.895899	0.264984	0.0378549	0.580442	0.378549	0	0	0	0	0	0	0	0	0.0252366	0.0126183	0	0	0	0	0	0	0	0	0
Cluster_130	Bacteria	Firmicutes	Clostridia	Lachnospirales	Lachnospiraceae	unknown genus	bacterium ic1311	0.958991	0	0.15142	0.201893	0.0252366	0.315457	0.264984	0	0.277603	0	0	0	0	0	0	0	0	0	0	0	0	0	0	0	0	0	0	0	0	0	0	0	0	0	0	0	0	0
Cluster_134	Bacteria	Firmicutes	Clostridia	Lachnospirales	Lachnospiraceae	Eisenbergiella	unknown species	0.176656	0.176656	0.138801	0.277603	0.15142	0.264984	0.0126183	0.138801	0.189274	0	0	0.0630915	0.0757098	0	0	0	0	0.0252366	0	0.113565	0.0252366	0	0.138801	0.0504732	0.189274	0.0504732	0.138801	0.0630915	0.0757098	0	0.0126183	0	0	0.0630915	0.0378549	0.100946	0	0
Cluster_136	Bacteria	Firmicutes	Clostridia	Lachnospirales	Lachnospiraceae	Sellimonas	Lachnoclostridium phocaeense	0	0.264984	0.0757098	0.176656	0.239748	0.0126183	0.264984	0.201893	0.252366	0	0	0.0252366	0.126183	0	0	0	0	0	0	0	0	0	0	0	0	0	0	0	0	0	0	0	0	0	0	0	0	0
Cluster_138	Bacteria	Firmicutes	Clostridia	Lachnospirales	Lachnospiraceae	Anaerostipes	Multi-affiliation	0	0	0	0	0	0	0	0	0	0	0	0	0	0	0	0	0	0.0252366	0.0126183	0	0	0	0	0.0504732	0	0	0	0	0.0252366	0.239748	0.138801	0.15142	0.643533	0.164038	0.378549	0.0126183	0.44164	0
Cluster_140	Bacteria	Firmicutes	Clostridia	Lachnospirales	Lachnospiraceae	[Ruminococcus] torques group	unknown species	0.0630915	0.0883281	0.479495	0.0126183	0.239748	0.0252366	0.340694	0.694006	0.290221	0.290221	0.0504732	0.138801	0.100946	0.138801	0.315457	0.0883281	0	0.227129	0.0883281	0	0	0	0	0	0	0	0	0.0252366	0	0	0	0	0	0	0	0	0	0
Cluster_139	Bacteria	Firmicutes	Clostridia	Lachnospirales	Lachnospiraceae	Fusicatenibacter	unknown species	0	0	0.0252366	0	0.0252366	0.0126183	0.113565	0	0	0.542587	0.264984	0.252366	0.201893	0.164038	0.277603	0.176656	0.100946	0.239748	0.189274	0.315457	0.391167	0.391167	0.0378549	0.403785	0.214511	0.618297	0.0126183	0.0757098	0.126183	0	0	0	0	0	0	0	0	0
Cluster_141	Bacteria	Campylobacterota	Campylobacteria	Campylobacterales	Campylobacteraceae	Campylobacter	Multi-affiliation	0	0	0	0	0	0	0	0	0	0.0883281	0.0126183	0	0	0.0630915	0.0252366	0.0378549	0.138801	0.0252366	0.0378549	0	0	0	0	0	0	0	0	0	0	0.264984	0.239748	0.201893	0.164038	0.126183	0.0630915	0.15142	0.189274	0.176656
Cluster_145	Bacteria	Firmicutes	Bacilli	Lactobacillales	Lactobacillaceae	Weissella	Multi-affiliation	0	0.0378549	0.0378549	0.264984	0.0630915	0.0883281	0.0126183	0.0126183	0.176656	0.0757098	0.0757098	0.15142	0.138801	0.0378549	0.0630915	0	0	0.0252366	0.0252366	0.0883281	0.0504732	0.416404	0.44164	0.0757098	0.126183	0.176656	0.214511	0.176656	0.302839	0.0378549	0	0.0378549	0	0	0.0757098	0.0252366	0	0.0378549
Cluster_146	Bacteria	Firmicutes	Clostridia	Lachnospirales	Lachnospiraceae	[Eubacterium] hallii group	unknown species	0.0378549	0.66877	0	0	0.782334	0.0126183	0	0.580442	0.605678	0	0.0126183	0	0	0	0	0	0	0	0	0	0	0	0	0	0	0	0	0	0	0	0	0	0	0	0	0	0	0
Cluster_150	Bacteria	Proteobacteria	Gammaproteobacteria	Enterobacterales	Enterobacteriaceae	Multi-affiliation	Multi-affiliation	0	0	0	0	0	0	0	0	0	0	0	0	0	0	0	0	0	0	0	0.0126183	0.328076	0.0126183	0.0757098	0.0504732	0.252366	0.252366	0.126183	0.0126183	0.0126183	0.176656	0.0378549	0.15142	0.113565	0.0126183	0.0126183	0	0.0504732	0.820189
Cluster_152	Bacteria	Firmicutes	Clostridia	Lachnospirales	Lachnospiraceae	[Ruminococcus] torques group	unknown species	0.189274	0	0.0378549	0.0504732	0.0126183	0.239748	0.100946	0.0252366	0	0	0	0	0	0	0	0	0	0	0	0	0.0630915	0	0.618297	0.681388	0.0126183	0	0	0.0378549	0.277603	0	0	0	0	0	0	0	0	0
Cluster_153	Bacteria	Firmicutes	Clostridia	Clostridia UCG-014	unknown family	unknown genus	unknown species	0	0	0	0	0	0	0	0	0	0.176656	0.504732	0.391167	0.529968	0.580442	0.164038	0.66877	0.0252366	0.0126183	0	0	0	0	0	0	0.416404	0	0.403785	0.239748	0	0	0	0	0	0	0	0	0	0
Cluster_154	Bacteria	Firmicutes	Bacilli	Lactobacillales	Lactobacillaceae	Limosilactobacillus	Lactobacillus pontis	0.0252366	0.0126183	0	0.0378549	0.0126183	0	0	2.27129	0.0883281	0	0	0	0	0	0	0.0126183	0	0	0	0	0	0	0	0	0	0	0	0	0	0	0	0.0126183	0.0126183	0	0.100946	0	0	0
Cluster_155	Bacteria	Firmicutes	Clostridia	Lachnospirales	Lachnospiraceae	[Ruminococcus] torques group	unknown species	0	0	0	0	0	0	0	0	0	0.416404	0.542587	0.353312	0.466877	0.479495	0.328076	0.567823	0	0.0504732	0	0	0	0	0	0	0	0	0	0.0126183	0	0	0	0	0	0	0	0	0	0
Cluster_158	Bacteria	Firmicutes	Clostridia	Lachnospirales	Lachnospiraceae	[Ruminococcus] torques group	unknown species	0.100946	0.252366	0.315457	0.252366	0.0757098	0.302839	0.416404	0.0378549	0.100946	0.113565	0.0378549	0.0757098	0.0378549	0.0378549	0.328076	0.0252366	0.0378549	0.164038	0.138801	0.0757098	0	0.656151	0	0.0126183	0.0252366	0.0252366	0	0.656151	0.59306	0	0	0	0	0.0378549	0	0	0	0
Cluster_157	Bacteria	Firmicutes	Clostridia	Oscillospirales	Ruminococcaceae	unknown genus	Clostridium jeddahense	0	0.0757098	0.264984	0.189274	0.353312	0.0252366	0	0.176656	0	0	0	0	0	0	0	0	0	0	0.0378549	0.0126183	0	0	0	0.0630915	0	0	0	0	0	0	0	0	0	0.176656	0	0	0	0
Cluster_163	Bacteria	Firmicutes	Clostridia	Lachnospirales	Lachnospiraceae	[Ruminococcus] torques group	unknown species	0.0378549	0.0378549	0.340694	0.0126183	0.252366	0.100946	0.290221	0.492114	0.176656	0.201893	0.0757098	0.126183	0.0630915	0.100946	0.239748	0.0504732	0	0.0883281	0.0883281	0	0	0	0	0	0	0	0	0	0	0	0	0	0	0	0	0	0	0
Cluster_166	Bacteria	Firmicutes	Clostridia	Oscillospirales	Ruminococcaceae	unknown genus	unknown species	0	0.227129	0.100946	0	0.100946	0.0757098	0	0.340694	0.492114	0.100946	0	0	0	0	0	0.0126183	0	0.0252366	0.0126183	0.0252366	0	0	0	0.0252366	0.0126183	0	0	0	0	0	0	0	0	0	0	0	0	0
Cluster_167	Bacteria	Firmicutes	Clostridia	Oscillospirales	Oscillospiraceae	Flavonifractor	unknown species	0	0.391167	0.315457	0.0504732	0.0883281	0.0378549	0	0.340694	0.290221	0	0	0	0	0	0	0	0	0	0	0	0	0	0	0	0	0	0	0	0	0	0	0	0	0	0	0	0	0
Cluster_168	Bacteria	Proteobacteria	Gammaproteobacteria	Enterobacterales	Enterobacteriaceae	Escherichia-Shigella	unknown species	0	0	0	0	0	0	0	0	0	0.126183	0	0	0.0126183	0.113565	0.0504732	0.0378549	0.0252366	0.100946	0.0883281	0.0378549	0.353312	0.0378549	0.113565	0.0378549	0.340694	0.15142	0.694006	0.0630915	0.0378549	0.252366	0.126183	0.15142	0.164038	0.0252366	0.0757098	0.0252366	0.201893	0.681388
Cluster_170	Bacteria	Proteobacteria	Gammaproteobacteria	Enterobacterales	Enterobacteriaceae	Enterobacter	Enterobacter sp.	0	0	0	0	0	0	0	0	0	0.164038	0.0126183	0	0	0.0378549	0.0378549	0.0378549	0.0630915	0.0883281	0.0252366	0.0378549	0.252366	0.0378549	0.0630915	0.0126183	0.239748	0.0883281	0.252366	0.0504732	0.0126183	0.164038	0.0883281	0.189274	0.138801	0.0630915	0.113565	0.0126183	0.0883281	0.51735
Cluster_173	Bacteria	Campylobacterota	Campylobacteria	Campylobacterales	Campylobacteraceae	Campylobacter	Multi-affiliation	0	0	0	0	0	0	0	0	0	0.15142	0.100946	0.0504732	0.0883281	0.0630915	0.0757098	0.0757098	0.164038	0.0252366	0.0883281	0	0	0	0	0	0	0	0	0	0	0.227129	0.113565	0.0630915	0.0883281	0.15142	0.0378549	0.0504732	0.0378549	0.0504732
Cluster_176	Bacteria	Proteobacteria	Gammaproteobacteria	Enterobacterales	Enterobacteriaceae	Escherichia-Shigella	unknown species	0	0.0630915	0.176656	0.0252366	0.0883281	0	0	0.0757098	0.100946	0.0126183	0.0504732	0	0	0.0252366	0.0252366	0	0.113565	0.0126183	0.0757098	0.100946	0.0883281	0.100946	0.0126183	0.126183	0.0378549	0	0.0126183	0.0883281	0.0883281	0.0378549	0.0504732	0.0378549	0.0630915	0.138801	0.0630915	0.138801	0	0.0630915
Cluster_179	Bacteria	Firmicutes	Clostridia	Lachnospirales	Lachnospiraceae	Robinsoniella	bacterium 12(2016)	0	0	0	0	0	0	0	0	0	0	0	0	0	0	0	0	0	0	0	0.138801	0	0	0	0.15142	0.416404	0	0	0.0504732	0.113565	0	0.15142	0	0.113565	0.454259	0	0	0	0
Cluster_178	Bacteria	Firmicutes	Clostridia	Lachnospirales	Lachnospiraceae	[Ruminococcus] torques group	unknown species	0	0	0	0	0	0	0	0	0	0	0	0	0	0	0	0	0	0	0	0.126183	0.605678	0.214511	0.0757098	0.113565	0.429022	0.201893	0.0378549	0.0504732	0.0630915	0	0	0	0	0	0	0	0	0
Cluster_181	Bacteria	Proteobacteria	Gammaproteobacteria	Enterobacterales	Enterobacteriaceae	Escherichia-Shigella	Escherichia coli	0.0126183	0.0378549	0.0630915	0.15142	0.0883281	0.113565	0.100946	0.0630915	0.0252366	0.0504732	0.0630915	0.0126183	0.0378549	0.0252366	0.0252366	0.0252366	0.0378549	0.0504732	0.0378549	0.0630915	0.0630915	0.0504732	0.126183	0.0378549	0.0252366	0.0630915	0.0126183	0.0504732	0.0252366	0.0252366	0.0378549	0.0252366	0	0.0757098	0.0252366	0.0126183	0.0126183	0
Cluster_182	Bacteria	Firmicutes	Clostridia	Lachnospirales	Lachnospiraceae	Multi-affiliation	Multi-affiliation	0	0	0	0	0	0	0	0.0378549	0	0	0	0	0	0	0	0	0	0	0	0.0126183	0.315457	0	0	0.378549	0.504732	0	0	0.201893	0.0757098	0	0	0	0	0	0	0	0	0
Cluster_183	Bacteria	Firmicutes	Clostridia	Oscillospirales	Ruminococcaceae	unknown genus	unknown species	0	0	0.290221	0	0	0	0	0.429022	0	0	0	0	0	0	0	0	0	0	0	0	0	0	0	0	0	0	0	0	0	0	0.290221	0	0	0.580442	1.99369	0	0	0
Cluster_186	Bacteria	Firmicutes	Clostridia	Lachnospirales	Lachnospiraceae	[Ruminococcus] torques group	unknown species	0.113565	0.15142	0.100946	0.277603	0.0252366	0.201893	0.315457	0.0378549	0.0883281	0.0504732	0	0	0	0.0126183	0.0504732	0	0.0126183	0.0378549	0.0126183	0	0	0	0	0	0	0	0	0.0126183	0	0	0	0.0126183	0	0	0	0	0	0
Cluster_187	Bacteria	Firmicutes	Clostridia	Lachnospirales	Lachnospiraceae	[Ruminococcus] torques group	unknown species	0	0	0	0	0	0	0	0	0	0	0	0	0	0	0	0	0	0	0	0.113565	0.630915	0.277603	0.176656	0.227129	0.429022	0.706625	0.138801	0.0252366	0.100946	0	0	0	0	0	0	0	0	0
Cluster_188	Bacteria	Firmicutes	Clostridia	Lachnospirales	Lachnospiraceae	Anaerosporobacter	Caecibacterium sporoformans	0	0	0	0	0	0	0	0	0	0.290221	0	0	0	0	0	0	0.504732	1.11041	0	0	0	0	0	0	0	0	0	0.0378549	0.0378549	0	0	0	0	0	0	0	0	0
Cluster_190	Bacteria	Firmicutes	Clostridia	Lachnospirales	Lachnospiraceae	[Ruminococcus] torques group	unknown species	0.0630915	0	0.0504732	0.0757098	0.0378549	0.0630915	0.0378549	0	0.0378549	0	0	0	0	0.0126183	0	0	0	0.0126183	0	0.0126183	0	0.0126183	0.0504732	0.0126183	0.0126183	0.0757098	0.0126183	0	0.0252366	0.126183	0.15142	0.0504732	0.138801	0.0504732	0.0378549	0.0252366	0.15142	0.138801
Cluster_191	Bacteria	Firmicutes	Clostridia	Lachnospirales	Lachnospiraceae	[Ruminococcus] torques group	unknown species	0	0	0	0	0	0	0	0	0	0.164038	0.0757098	0.0126183	0.0126183	0.0883281	0.214511	0.227129	0.15142	0.290221	0.239748	0	0	0.100946	0	0	0	0	0	0	0.0126183	0	0	0	0	0	0	0	0	0
Cluster_192	Bacteria	Firmicutes	Clostridia	Lachnospirales	Lachnospiraceae	GCA-900066575	unknown species	0	0	0	0	0	0	0	0	0	0	0	0	0	0	0	0	0	0	0	0.113565	1.33754	0.567823	0.138801	0.44164	0.643533	0.744479	0.416404	0.214511	0.176656	0	0	0	0	0	0	0	0	0
Cluster_196	Bacteria	Firmicutes	Clostridia	Lachnospirales	Lachnospiraceae	Tyzzerella	Multi-affiliation	0.328076	0.0630915	0.0252366	0.239748	0.126183	0.0378549	0.100946	0	0.0757098	0	0	0	0	0	0	0	0	0	0	0	0	0	0	0	0	0	0	0	0	0	0	0	0	0	0	0	0	0
Cluster_203	Bacteria	Firmicutes	Clostridia	Oscillospirales	Oscillospiraceae	Flavonifractor	Multi-affiliation	0.0378549	0.100946	0.0757098	0.0630915	0.15142	0.0757098	0	0.0504732	0.0378549	0.0126183	0.100946	0.189274	0.0883281	0.0630915	0.113565	0.0378549	0.0252366	0.0126183	0	0.0378549	0.0504732	0.0630915	0.0252366	0.0630915	0.0252366	0.126183	0.0757098	0.0378549	0.0378549	0	0	0	0	0	0	0	0	0
Cluster_205	Bacteria	Firmicutes	Clostridia	Oscillospirales	Butyricicoccaceae	Butyricicoccus	unknown species	0.0504732	0.0630915	0.0757098	0.0757098	0.0883281	0.0883281	0.0504732	0.0378549	0.0757098	0	0	0	0	0	0	0	0	0	0	0.0757098	0.0757098	0.0630915	0	0.0252366	0	0.126183	0.0883281	0.0252366	0.0378549	0	0	0	0	0	0	0	0	0
Cluster_207	Bacteria	Firmicutes	Clostridia	Oscillospirales	Butyricicoccaceae	Butyricicoccus	unknown species	0	0	0	0.0504732	0	0	0	0	0	0	0	0	0	0	0	0	0	0	0	0.15142	0.0126183	0.0378549	0.239748	0.252366	0.227129	0.0252366	0	0.0126183	0.126183	0	0	0	0	0	0	0	0	0
Cluster_209	Bacteria	Firmicutes	Bacilli	Lactobacillales	Enterococcaceae	Enterococcus	Multi-affiliation	0	0.0883281	0	0	0.0630915	0	0	0.0126183	0.0252366	0.164038	0	0	0	0.0504732	0.0126183	0	0	0.100946	0.0757098	0	0	0	0	0.0252366	0.0126183	0	0	0.0126183	0.0126183	0.126183	0.239748	0.0504732	0	0.403785	0	0	0	0
Cluster_211	Bacteria	Firmicutes	Clostridia	Lachnospirales	Lachnospiraceae	GCA-900066575	unknown species	0	0	0	0	0	0	0	0	0	0	0	0	0	0	0	0	0	0	0	0.0252366	0.340694	0.302839	0.0378549	0.138801	0.264984	0.189274	0.126183	0.0630915	0.0630915	0	0	0	0	0	0	0	0	0
Cluster_215	Bacteria	Firmicutes	Clostridia	Lachnospirales	Lachnospiraceae	[Ruminococcus] torques group	Clostridium sp.	0.100946	0	0.0757098	0.0378549	0.0504732	0.0126183	0.126183	0.0126183	0.0504732	0.0126183	0.0126183	0.0378549	0.0126183	0	0	0	0	0.0126183	0	0.0504732	0.0504732	0.0504732	0.0504732	0.0252366	0.0252366	0.0630915	0.0504732	0.0252366	0.0378549	0	0	0.0252366	0.0126183	0.0378549	0.0504732	0.504732	0	0.529968
Cluster_217	Bacteria	Firmicutes	Clostridia	Lachnospirales	Lachnospiraceae	[Ruminococcus] torques group	Multi-affiliation	0	0	0	0	0	0	0	0.0126183	0	0.0378549	0	0	0	0	0	0	0	0	0	0	0	0	0	0.0126183	0	0	0	0	0.0126183	0.290221	0.100946	0.0757098	0.706625	0.15142	0.340694	0.0126183	0.277603	0
Cluster_218	Bacteria	Proteobacteria	Gammaproteobacteria	Enterobacterales	Enterobacteriaceae	Escherichia-Shigella	unknown species	0.0126183	0.126183	0.126183	0	0.0630915	0	0	0.0504732	0.0883281	0.0252366	0	0	0	0	0.0252366	0.0126183	0.0378549	0.0126183	0.0126183	0.0883281	0.0252366	0.100946	0.0126183	0.164038	0.113565	0.0126183	0.0126183	0.0757098	0.0126183	0.0757098	0.0252366	0.0252366	0.0504732	0.126183	0.0757098	0.138801	0	0.0630915
Cluster_228	Bacteria	Firmicutes	Clostridia	Lachnospirales	Lachnospiraceae	[Ruminococcus] torques group	unknown species	0.0757098	0.0630915	0.0757098	0.113565	0.0883281	0.189274	0.0378549	0.100946	0.100946	0	0.0126183	0.0126183	0.0126183	0.0883281	0.0504732	0	0.0252366	0.0126183	0.0504732	0.0126183	0.0126183	0.176656	0.0378549	0.0378549	0.0126183	0	0.0126183	0.0883281	0.100946	0	0	0.0126183	0	0.0252366	0	0	0	0
Cluster_225	Bacteria	Firmicutes	Clostridia	Lachnospirales	Lachnospiraceae	unknown genus	unknown species	0	0	0	0	0	0	0	0	0	0	0	0.0126183	0	0	0	0	0	0	0	0	0	0	0	0	0	0	0	0	0	0	0	0	0	1.07256	0.794953	0.164038	0	0.0126183
Cluster_229	Bacteria	Firmicutes	Clostridia	Lachnospirales	Lachnospiraceae	GCA-900066575	unknown species	0	0	0	0	0	0	0	0	0	0	0	0	0	0	0	0	0	0.0126183	0	0.100946	0.239748	0.113565	0	0.0757098	0.176656	0.239748	0.0504732	0.0757098	0.0504732	0	0	0	0	0	0	0	0	0
Cluster_231	Bacteria	Firmicutes	Clostridia	Lachnospirales	Lachnospiraceae	[Ruminococcus] torques group	unknown species	0.0252366	0.0126183	0.0378549	0.0126183	0.0252366	0.0630915	0.0630915	0.0126183	0	0.0126183	0	0	0	0	0	0	0	0.0126183	0	0	0.100946	0	0.0630915	0.0126183	0.0126183	0.0126183	0	0	0	0.113565	0.100946	0.0504732	0.0757098	0.0252366	0.0126183	0	0.100946	0.15142
Cluster_235	Bacteria	Firmicutes	Clostridia	Lachnospirales	Lachnospiraceae	[Ruminococcus] torques group	Multi-affiliation	0.100946	0.138801	0.189274	0.164038	0.0630915	0.239748	0.0504732	0.100946	0.0504732	0	0	0.0630915	0.0504732	0	0	0.0126183	0	0.0126183	0	0.176656	0.0504732	0.0630915	0.0883281	0.0630915	0.0630915	0.0883281	0.214511	0.0504732	0.0883281	0	0.0126183	0	0	0.0252366	0	0.0378549	0	0
Cluster_238	Bacteria	Firmicutes	Clostridia	Lachnospirales	Lachnospiraceae	[Ruminococcus] torques group	unknown species	0	0	0	0	0	0	0	0	0	0	0	0	0	0.0252366	0	0	0	0	0	0.0252366	0	0	0	0	0.0126183	0	0.0252366	0.0126183	0	0	0	0	0	0.0378549	0.0126183	0.656151	0	0.466877
Cluster_241	Bacteria	Firmicutes	Clostridia	Oscillospirales	Oscillospiraceae	Flavonifractor	Multi-affiliation	0.126183	0.0504732	0.0757098	0.0504732	0.100946	0.0883281	0.0883281	0.0883281	0.0378549	0.0630915	0.0126183	0.0504732	0.0378549	0.0252366	0.0757098	0.0252366	0.0378549	0.0378549	0.0883281	0.0252366	0.0883281	0.0757098	0	0.164038	0.0378549	0.0883281	0.0504732	0.0504732	0.0504732	0	0	0	0	0.0252366	0.0252366	0	0	0
Cluster_242	Bacteria	Firmicutes	Clostridia	Lachnospirales	Lachnospiraceae	[Ruminococcus] torques group	unknown species	0	0	0	0	0	0	0	0.0126183	0	0	0	0	0	0	0	0	0	0	0.0126183	0	0	0	0	0.0252366	0	0	0	0	0	0.340694	0.0126183	0.15142	0.807571	0.214511	0.51735	0.0757098	0.529968	0
Cluster_244	Bacteria	Firmicutes	Clostridia	Lachnospirales	Lachnospiraceae	Lachnoclostridium	unknown species	0	0	0	0	0	0	0	0	0	0	0	0	0	0	0	0	0	0	0	0	0.302839	0.277603	0	0.189274	0	0.201893	0.100946	0.0378549	0.0378549	0	0	0	0	0	0	0	0	0
Cluster_245	Bacteria	Firmicutes	Clostridia	Lachnospirales	Lachnospiraceae	[Ruminococcus] torques group	unknown species	0.0378549	0.0504732	0.0126183	0.0126183	0	0.0757098	0.0504732	0.0378549	0	0.0378549	0	0.0126183	0.0126183	0	0.0126183	0	0	0	0	0	0	0	0.0252366	0.0126183	0.0883281	0.0252366	0.0126183	0	0.0378549	0.0757098	0.0630915	0.0252366	0.0883281	0.0378549	0.0630915	0.0252366	0.100946	0.15142
Cluster_246	Bacteria	Firmicutes	Clostridia	Lachnospirales	Lachnospiraceae	Eisenbergiella	unknown species	0	0	0	0	0	0	0.0126183	0	0	0.0126183	0	0.227129	0.189274	0	0	0	0	0.0883281	0	0.277603	0.0630915	0.113565	0.239748	0.164038	0.0883281	0.126183	0.378549	0.0504732	0.176656	0	0	0	0	0.0630915	0	0.0504732	0	0
Cluster_249	Bacteria	Firmicutes	Clostridia	Clostridia UCG-014	unknown family	unknown genus	unknown species	0	0	0	0	0	0	0	0	0	0.100946	0.832808	0.0378549	0.0504732	0.0883281	0.100946	0.176656	0	0.0378549	0	0	0	0	0	0	0	0	0	0	0	0	0	0	0	0	0	0	0	0
Cluster_255	Bacteria	Firmicutes	Clostridia	Lachnospirales	Lachnospiraceae	[Ruminococcus] torques group	unknown species	0	0	0.0126183	0	0	0.0126183	0	0	0	0.176656	0.0883281	0.0126183	0.0252366	0.15142	0.0126183	0.164038	0.0252366	0.353312	0.138801	0.0378549	0.0630915	0.0126183	0.0126183	0.0252366	0.0126183	0	0.0126183	0.0252366	0	0	0	0.214511	0	0.0757098	0.0126183	0	0	0
Cluster_254	Bacteria	Firmicutes	Clostridia	Lachnospirales	Lachnospiraceae	[Ruminococcus] torques group	unknown species	0.113565	0.189274	0.164038	0.302839	0.113565	0.227129	0.0630915	0.0378549	0.0757098	0	0	0	0	0	0	0	0	0	0	0	0	0	0	0.0126183	0	0	0	0	0	0	0	0	0	0	0	0	0	0
Cluster_260	Bacteria	Firmicutes	Bacilli	Lactobacillales	Lactobacillaceae	Limosilactobacillus	Multi-affiliation	0.0883281	0.277603	0	0.0378549	0.0630915	0.0126183	0	0.15142	0.100946	0.164038	0.0504732	0.0757098	0.0126183	0	0	0.100946	0	0.100946	0.315457	0.0757098	0.0252366	0	0	0.0126183	0	0.0252366	0.0252366	0.138801	0.0504732	0	0	0	0.0630915	0.0126183	0.0630915	0	0.0252366	0
Cluster_262	Bacteria	Firmicutes	Clostridia	Lachnospirales	Lachnospiraceae	[Ruminococcus] torques group	unknown species	0.0504732	0	0.0252366	0	0.0378549	0.0630915	0	0.0126183	0.0252366	0	0	0.0126183	0	0.0126183	0	0	0	0.0126183	0	0	0	0.0126183	0.0757098	0	0.0126183	0.0126183	0	0	0	0.0378549	0.100946	0.0252366	0.0504732	0	0.0378549	0.0126183	0.0504732	0.0378549
Cluster_263	Bacteria	Firmicutes	Clostridia	Lachnospirales	Lachnospiraceae	Multi-affiliation	Multi-affiliation	0	0	0	0	0	0	0	0	0	0.757098	0.0252366	0	0	0	0.681388	0.391167	0.0883281	0.100946	1.0347	0	0	0	0	0	0	0	0	0	0	0	0	0	0	0	0	0	0	0
Cluster_267	Bacteria	Proteobacteria	Gammaproteobacteria	Enterobacterales	Enterobacteriaceae	Salmonella	Salmonella enterica	0	0	0	0	0	0	0	0	0	0	0.0126183	0	0	0	0	0	0	0	0	0.0630915	0.0126183	0	0.0126183	0.0378549	0.0126183	0	0	0.0126183	0.0378549	0.0757098	0.0378549	0.353312	0.189274	0.252366	0.0252366	0.0378549	0.113565	0
Cluster_268	Bacteria	Firmicutes	Clostridia	Lachnospirales	Lachnospiraceae	Lachnoclostridium	Eubacterium sp.	0.0252366	0.176656	0.164038	0	0.138801	0.0757098	0.0757098	0.176656	0.15142	0	0	0	0	0	0	0	0	0	0	0	0	0	0	0	0	0	0	0	0	0	0.0757098	0	0	0.0504732	0.100946	0.0252366	0	0.504732
Cluster_270	Bacteria	Firmicutes	Clostridia	Lachnospirales	Lachnospiraceae	Sellimonas	unknown species	0	0	0	0	0	0	0	0	0	0	0	0	0	0	0	0	0	0	0	0.0883281	0.264984	0.15142	0	0.227129	0.0126183	0.555205	0.0757098	0.0883281	0.126183	0	0	0	0	0	0	0	0	0
Cluster_275	Bacteria	Firmicutes	Clostridia	Lachnospirales	Lachnospiraceae	[Ruminococcus] torques group	unknown species	0.0252366	0.0630915	0.0252366	0.0252366	0	0.0378549	0.0757098	0.0252366	0.0630915	0	0	0	0	0	0	0	0	0	0	0	0	0	0	0	0	0	0	0	0	0.0126183	0.15142	0	0	0.0757098	0.113565	0.0126183	0	0.44164
Cluster_279	Bacteria	Firmicutes	Clostridia	Clostridia UCG-014	unknown family	unknown genus	unknown species	0	0	0	0	0	0	0	0	0	0	0.0504732	0.0252366	0.0630915	0.189274	1.11041	0.164038	0	0	0	0	0	0	0	0	0	0	0	0	0	0	0	0	0	0	0	0	0	0
Cluster_278	Bacteria	Firmicutes	Clostridia	Lachnospirales	Lachnospiraceae	[Ruminococcus] torques group	Multi-affiliation	0	0	0	0	0	0	0	0	0	0.0126183	0	0	0	0	0	0	0	0	0	0	0	0	0	0	0.0126183	0	0	0	0	0.0883281	0.0252366	0.0252366	0.264984	0.0883281	0.201893	0.0126183	0.164038	0
Cluster_280	Bacteria	Firmicutes	Bacilli	Erysipelotrichales	Erysipelatoclostridiaceae	Erysipelatoclostridium	Multi-affiliation	0.0252366	0.0252366	0.0126183	0.0504732	0.0378549	0.0757098	0.0883281	0.0126183	0.0252366	0.0630915	0.0126183	0	0.0252366	0	0.0504732	0	0.0504732	0.0126183	0.0630915	0	0.0252366	0	0	0	0.0126183	0.0378549	0	0	0	0.126183	0.0252366	0.0126183	0	0.0126183	0	0.0126183	0.0504732	0.0252366
Cluster_282	Bacteria	Firmicutes	Clostridia	Lachnospirales	Lachnospiraceae	Fusicatenibacter	unknown species	0	0	0.0252366	0	0.0252366	0.0252366	0.0378549	0	0.0126183	0.277603	0.201893	0.0757098	0.0504732	0.113565	0.113565	0.126183	0.0126183	0.176656	0.100946	0.214511	0.100946	0.201893	0	0.227129	0.0757098	0.227129	0	0.113565	0.0252366	0	0	0	0	0	0	0	0	0
Cluster_286	Bacteria	Firmicutes	Clostridia	Lachnospirales	Lachnospiraceae	Sellimonas	unknown species	0	0	0	0	0	0	0	0.0126183	0	0.0126183	0	0	0	0	0	0	0	0.0883281	0.113565	0.100946	0.0126183	0.0126183	0.757098	0.429022	0.0126183	0.100946	0.252366	0.365931	0.201893	0	0	0	0	0	0	0	0	0
Cluster_291	Bacteria	Firmicutes	Clostridia	Lachnospirales	Lachnospiraceae	[Ruminococcus] torques group	Multi-affiliation	0.0126183	0.113565	0.0883281	0.0126183	0.0757098	0.0126183	0.0504732	0.138801	0.0378549	0.0378549	0.0252366	0.0504732	0.100946	0	0.0126183	0	0.0378549	0.0378549	0.0252366	0.290221	0.66877	0.315457	0.555205	0.416404	0.391167	0.555205	0.201893	0.391167	0.138801	0.0126183	0.0252366	0.0504732	0.0126183	0.15142	0.113565	0	0	0.126183
Cluster_297	Bacteria	Firmicutes	Clostridia	Lachnospirales	Lachnospiraceae	Tyzzerella	unknown species	0	0	0	0	0	0	0	0	0	0	0	0	0	0	0	0	0	0	0	0.0757098	0.0883281	0.0378549	0.0630915	0.0883281	0.113565	0.214511	0.0126183	0.0252366	0.0757098	0	0	0	0	0	0	0	0	0
Cluster_301	Bacteria	Firmicutes	Clostridia	Lachnospirales	Lachnospiraceae	[Ruminococcus] torques group	unknown species	0	0	0	0	0	0	0	0.0126183	0	0.315457	0.126183	0.100946	0.0504732	0.113565	0.0378549	0.264984	0.0630915	0.189274	0.214511	0	0	0	0	0	0	0	0	0.0126183	0	0	0	0	0	0	0	0	0	0
Cluster_311	Bacteria	Firmicutes	Clostridia	Peptostreptococcales-Tissierellales	Peptostreptococcaceae	Clostridioides	Multi-affiliation	0	0.0757098	0.227129	0	0.100946	0	0	0.0757098	0.0252366	0	0	0	0	0	0.0126183	0	0.0504732	0.0252366	0.0757098	0.0378549	0.0126183	0.0378549	0	0	0.0504732	0.0252366	0.0252366	0	0.0252366	0.0378549	0.0126183	0	0.0757098	0	0	0	0	0.113565
Cluster_316	Bacteria	Firmicutes	Clostridia	Lachnospirales	Lachnospiraceae	[Ruminococcus] torques group	unknown species	0.0630915	0.0757098	0.0252366	0.0378549	0.0252366	0.164038	0.100946	0.100946	0.0504732	0	0.0126183	0.0252366	0.0252366	0	0.0126183	0	0	0.0378549	0	0.0378549	0.0630915	0.0630915	0.0378549	0.0126183	0.0630915	0.0630915	0	0.0252366	0	0	0	0	0	0.0504732	0.0504732	0	0	0
Cluster_324	Bacteria	Firmicutes	Clostridia	Lachnospirales	Lachnospiraceae	[Ruminococcus] torques group	unknown species	0	0	0	0.126183	0	0	0	0	0	0	0	0	0	0	0.138801	0	0	0	0	0.0757098	0.0126183	0.681388	0.0252366	0.0378549	0.0252366	0	0	0.328076	0.353312	0	0	0	0	0	0	0	0	0
Cluster_325	Bacteria	Firmicutes	Bacilli	Lactobacillales	Lactobacillaceae	Multi-affiliation	Multi-affiliation	0	0.59306	0.0126183	0	0.0126183	0	0	0.0378549	0.0126183	0.113565	0.0252366	0.0378549	0	0	0	0.264984	0	0.126183	0	0.0252366	0	0	0	0.0757098	0	0	0	0	0.0126183	0	0.0126183	0.0252366	0.0126183	0	0.0378549	0	0.0126183	0
Cluster_328	Bacteria	Firmicutes	Clostridia	Lachnospirales	Lachnospiraceae	[Ruminococcus] torques group	unknown species	0	0	0	0	0	0	0	0	0	0.0126183	0	0.0757098	0.0883281	0	0	0	0	0.0126183	0	0.277603	0.100946	0.0504732	0.429022	0.15142	0.189274	0.126183	0.479495	0.113565	0.277603	0	0.0504732	0	0	0.0252366	0	0.113565	0	0
Cluster_329	Bacteria	Firmicutes	Clostridia	Lachnospirales	Lachnospiraceae	Multi-affiliation	Multi-affiliation	0.0757098	0.0126183	0.0630915	0.858044	0.0126183	0	0	0	0	0	0	0	0	0.0126183	0	0	0.0126183	0	0.0126183	0	0	0	0	0	0	0	0	0.0126183	0	0	0.0378549	0	0	0	0	0.0126183	0	0
Cluster_338	Bacteria	Firmicutes	Clostridia	Oscillospirales	[Clostridium] methylpentosum group	unknown genus	[Clostridium] methylpentosum	0	0	0	0	0	0	0	0	0	0	0	0	0	0	0	0	0	0	0	0	0.100946	0.138801	0.126183	0.0252366	0.0630915	0.0252366	0.0757098	0.0883281	0.0378549	0	0	0	0	0	0	0	0	0
Cluster_343	Bacteria	Firmicutes	Clostridia	Lachnospirales	Lachnospiraceae	Sellimonas	unknown species	0	0	0	0	0	0	0	0	0	0	0	0	0	0.0126183	0	0	0	0	0	0.0378549	0	0.0126183	0.302839	0.100946	0.0504732	0.0126183	0.113565	0.100946	0.0504732	0	0	0	0	0	0	0	0	0
Cluster_347	Bacteria	Firmicutes	Clostridia	Lachnospirales	Lachnospiraceae	Lachnoclostridium	unknown species	0	0	0	0	0	0	0	0	0.0252366	0	0	0	0	0	0	0	0	0.0126183	0	0.0504732	0	0	0	0	0.0378549	0	0.0757098	0.0252366	0	0	0	0	0	0.113565	0	0.656151	0	0.618297
Cluster_350	Bacteria	Firmicutes	Bacilli	Erysipelotrichales	Erysipelatoclostridiaceae	Erysipelatoclostridium	Multi-affiliation	0.0378549	0.0252366	0.0883281	0.100946	0.0883281	0.100946	0.0252366	0.0378549	0.0757098	0.0126183	0.0252366	0.0126183	0.0252366	0.0126183	0.0126183	0	0.0504732	0	0.0504732	0	0	0	0.100946	0	0.0252366	0	0	0.0126183	0	0	0	0	0	0	0	0	0	0
Cluster_358	Bacteria	Firmicutes	Bacilli	Erysipelotrichales	Erysipelatoclostridiaceae	Erysipelatoclostridium	Multi-affiliation	0.0126183	0.0378549	0.0252366	0.0252366	0.100946	0.126183	0.0378549	0.0126183	0.0252366	0	0	0.0126183	0	0.0126183	0	0	0.0630915	0.0378549	0	0	0	0	0.0126183	0	0.0252366	0	0	0	0	0	0	0	0	0	0	0	0	0
Cluster_361	Bacteria	Firmicutes	Clostridia	Lachnospirales	Lachnospiraceae	Roseburia	Roseburia sp.	0.15142	0	0.0126183	0.0252366	0.0630915	0.0126183	0	0	0.0126183	0.0630915	0.126183	0.0883281	0.0630915	0.0504732	0.0126183	0	0	0.138801	0.189274	0	0	0.0252366	0.0630915	0.0252366	0.0126183	0.0630915	0.0126183	0	0	0	0	0	0	0	0	0	0	0
Cluster_362	Bacteria	Firmicutes	Clostridia	Lachnospirales	Lachnospiraceae	[Ruminococcus] torques group	unknown species	0	0.0504732	0.164038	0	0.0630915	0.0126183	0.0126183	0.214511	0.0757098	0	0	0	0	0	0	0	0	0	0	0.0252366	0	0	0	0	0	0	0	0.0504732	0	0	0	0	0	0	0	0	0	0
Cluster_367	Bacteria	Firmicutes	Clostridia	Lachnospirales	Lachnospiraceae	[Ruminococcus] torques group	unknown species	0.0252366	0	0.0378549	0.0126183	0.0126183	0	0.0126183	0	0.0126183	0	0	0	0	0.0126183	0	0	0	0	0	0.0126183	0	0.0126183	0.0504732	0	0.0126183	0	0	0.0378549	0.0126183	0.0378549	0.0757098	0.0504732	0.0378549	0.0126183	0.0252366	0.0252366	0.0378549	0.0630915
Cluster_372	Bacteria	Firmicutes	Clostridia	Lachnospirales	Lachnospiraceae	[Ruminococcus] torques group	unknown species	0.0883281	0	0.113565	0.126183	0.0126183	0.0757098	0.466877	0	0.0504732	0.0252366	0	0	0	0	0.0252366	0	0	0	0	0	0.0126183	0	0	0	0.0252366	0.0252366	0.0126183	0.0252366	0.0883281	0	0	0	0	0	0.0126183	0	0	0
Cluster_369	Bacteria	Firmicutes	Clostridia	Lachnospirales	Lachnospiraceae	unknown genus	Multi-affiliation	0	0	0.0504732	0	0	0	0	0	0	0.794953	0.164038	0.113565	0.0126183	0.870662	0.340694	1.09779	0.454259	0.996845	0.529968	0	0	0.0252366	0	0.0252366	0	0	0	0.0126183	0.0126183	0	0	0	0	0	0	0	0	0
Cluster_373	Bacteria	Firmicutes	Clostridia	Lachnospirales	Lachnospiraceae	Multi-affiliation	Multi-affiliation	0.0252366	0.0252366	0.0504732	0.113565	0.0252366	0.0630915	0.176656	0	0.0126183	0.0630915	0.0630915	0.100946	0.0378549	0.0252366	0.0504732	0.0252366	0.0126183	0.0126183	0.0252366	0.0883281	0.227129	0.201893	0.0883281	0.214511	0.0883281	0.264984	0.0252366	0.100946	0.0630915	0	0	0	0	0.0126183	0	0	0	0.0252366
Cluster_374	Bacteria	Firmicutes	Clostridia	Clostridia UCG-014	unknown family	unknown genus	unknown species	0	0	0	0	0	0	0	0	0	0.15142	0.845426	0.0504732	0.0757098	0.0252366	0.0630915	0.340694	0	0	0	0	0	0	0	0	0	0	0	0	0	0	0	0	0	0	0	0	0	0
Cluster_377	Bacteria	Proteobacteria	Gammaproteobacteria	Enterobacterales	Enterobacteriaceae	Escherichia-Shigella	unknown species	0	0	0	0	0	0	0	0	0	0.0630915	0	0	0.0126183	0.0504732	0.100946	0.0126183	0.0252366	0.0504732	0.0630915	0	0.0757098	0	0.0252366	0	0.0883281	0	0.0126183	0	0	0.0630915	0.0126183	0.0252366	0.0504732	0.0504732	0.0252366	0	0.0378549	0.227129
Cluster_386	Bacteria	Firmicutes	Clostridia	Oscillospirales	Ruminococcaceae	unknown genus	unknown species	0	0	0	0	0	0	0	0	0	0	0	0	0	0	0	0	0	0	0	0	0	0	0	0	0	0	0	0	0	0.0504732	0.189274	0.100946	0.189274	0.176656	0.0757098	0.0504732	0.0126183	0.189274
Cluster_384	Bacteria	Firmicutes	Clostridia	Lachnospirales	Lachnospiraceae	[Ruminococcus] torques group	Multi-affiliation	0.0126183	0.0252366	0.0252366	0	0.0252366	0.0252366	0.0252366	0.0252366	0	0	0	0	0.0126183	0	0.0126183	0	0	0	0.0252366	0.0504732	0.214511	0.164038	0.113565	0.100946	0.113565	0.164038	0.113565	0.0630915	0.0757098	0.0378549	0.0378549	0.0757098	0.0126183	0.0757098	0.0504732	0	0	0.100946
Cluster_382	Bacteria	Firmicutes	Clostridia	Lachnospirales	Lachnospiraceae	[Ruminococcus] gnavus group	unknown species	0.0630915	0	0.0252366	0.302839	0.0126183	0	0.0126183	0	0	0	0	0	0	0	0	0	0.0126183	0.0126183	0	0	0	0	0	0	0	0	0	0	0	0	0.0757098	0	0	0	0	0	0	0
Cluster_385	Bacteria	Firmicutes	Clostridia	Oscillospirales	Butyricicoccaceae	Butyricicoccus	Multi-affiliation	0	0	0	0	0	0	0	0	0	0.0126183	0.0378549	0.113565	0.0630915	0.138801	0.126183	0.0504732	0.0126183	0.0378549	0	0	0	0	0	0	0	0	0	0	0	0	0	0	0	0	0	0	0	0
Cluster_393	Bacteria	Firmicutes	Clostridia	Lachnospirales	Lachnospiraceae	[Ruminococcus] gauvreauii group	unknown species	0	0	0	0.0126183	0	0	0	0	0.0126183	0	0	0	0	0.0126183	0	0	0	0	0	0.0126183	0.0126183	0.0126183	0	0.0630915	0	0.0378549	0	0.0252366	0	0	0	0	0	0	0	0.15142	0.0126183	0.340694
Cluster_389	Bacteria	Firmicutes	Clostridia	Lachnospirales	Lachnospiraceae	Lachnoclostridium	unknown species	0.138801	0.0378549	0.0757098	0.0252366	0.0378549	0	0	0.113565	0.0504732	0	0.0252366	0	0	0	0.0252366	0	0.0378549	0	0	0.164038	0.138801	0	0.100946	0.15142	0.100946	0.0757098	0.126183	0.164038	0.277603	0	0	0	0	0	0	0	0	0
Cluster_390	Bacteria	Firmicutes	Bacilli	Lactobacillales	Enterococcaceae	Enterococcus	Enterococcus pallens	0	0	0.0126183	0	0	0	0	0.0252366	0	0.0883281	0	0	0	0.0252366	0.0252366	0	0	0.0630915	0.0504732	0.0252366	0	0	0	0.0126183	0.0126183	0	0	0.0378549	0.0126183	0.315457	0.0252366	0.353312	0.113565	0.164038	0	0	0.113565	0.126183
Cluster_397	Bacteria	Firmicutes	Bacilli	Paenibacillales	Paenibacillaceae	Paenibacillus	Paenibacillus macerans	0.0630915	0.189274	0.0630915	0.0378549	0.0126183	0	0.0504732	0.239748	0.403785	0.0757098	0	0	0	0.0126183	0.0252366	0	0.51735	0.0504732	0.0126183	0.201893	0.126183	0	0	0.201893	0.138801	0	0.0504732	0.0883281	0.0504732	0	0	0	0	0.0504732	0	0	0	0
Cluster_405	Bacteria	Firmicutes	Clostridia	Oscillospirales	Oscillospiraceae	Flavonifractor	Multi-affiliation	0.0252366	0.0504732	0.0757098	0.0252366	0.0630915	0.0757098	0.164038	0.0378549	0.0504732	0.0126183	0.0378549	0	0	0.0252366	0.0252366	0	0.0126183	0	0.0504732	0.0126183	0	0.0126183	0.0378549	0.0883281	0.0252366	0.0126183	0.0378549	0.0378549	0.0883281	0	0	0	0	0.0378549	0	0	0	0
Cluster_407	Bacteria	Proteobacteria	Gammaproteobacteria	Enterobacterales	Enterobacteriaceae	Escherichia-Shigella	Multi-affiliation	0	0	0	0	0	0	0	0	0	0	0	0	0	0	0	0	0	0	0	0.0126183	0.0630915	0	0.0883281	0	0.0504732	0.0252366	0.0252366	0.0126183	0	0.0630915	0	0.0252366	0.0504732	0.0126183	0.0126183	0	0.0630915	0.353312
Cluster_411	Bacteria	Firmicutes	Clostridia	Clostridiales	Clostridiaceae	Clostridium sensu stricto 1	Multi-affiliation	0.0630915	0.0126183	0.0126183	0	0.126183	0.0883281	0	0	0	0	0	0	0	0	0	0	0	0	0	0	0	0	0	0	0	0	0	0	0	0	0	0.0378549	0	0	0.0883281	0.0252366	0	0.0252366
Cluster_416	Bacteria	Firmicutes	Clostridia	Oscillospirales	Butyricicoccaceae	Butyricicoccus	unknown species	0.0504732	0.0378549	0.0630915	0.0378549	0.0252366	0.0630915	0.0378549	0.0378549	0.113565	0	0	0	0	0	0	0	0	0	0	0.0504732	0.0252366	0.0126183	0.0126183	0.0126183	0	0.0630915	0.0378549	0.0504732	0	0	0	0	0	0	0	0	0	0
Cluster_412	Bacteria	Firmicutes	Bacilli	Erysipelotrichales	Erysipelatoclostridiaceae	Erysipelatoclostridium	Multi-affiliation	0	0	0	0	0	0	0	0	0	0	0	0	0	0	0.0126183	0	0.0378549	0	0	0	0	0	0	0	0	0	0	0	0	0.100946	0.0378549	0.113565	0	0	0	0.189274	0.0757098	0.0126183
Cluster_422	Bacteria	Firmicutes	Clostridia	Lachnospirales	Lachnospiraceae	Multi-affiliation	Multi-affiliation	0	0.0126183	0	0.0126183	0	0	0	0	0	0.0378549	0	0.113565	0.113565	0.0252366	0.0504732	0	0	0.0504732	0.0126183	0.0126183	0.0126183	0.0126183	0.113565	0.0252366	0.0504732	0.0252366	0.138801	0.0126183	0.0378549	0	0	0	0.0126183	0.164038	0	0	0	0.0252366
Cluster_418	Bacteria	Firmicutes	Clostridia	Clostridiales	Clostridiaceae	Clostridium sensu stricto 1	human gut metagenome	0.113565	0	0.164038	0.126183	0.0126183	0.0126183	0.391167	0	0.0504732	0.0252366	0.0504732	0.0883281	0.0378549	0.0252366	0.0252366	0.0504732	0.100946	0	0	0	0.0126183	0.0126183	0.0126183	0	0.0252366	0.0126183	0.0252366	0	0.0504732	0	0	0	0	0	0	0	0	0
Cluster_430	Bacteria	Firmicutes	Clostridia	Lachnospirales	Lachnospiraceae	unknown genus	bacterium ic1311	0	0.353312	0.214511	0.0252366	0.214511	0.0126183	0.0126183	0.264984	0.328076	0	0	0	0	0	0	0	0	0	0	0	0	0	0	0.0126183	0	0	0	0.126183	0	0	0	0	0	0	0	0.0126183	0	0
Cluster_427	Bacteria	Firmicutes	Bacilli	Erysipelotrichales	Erysipelatoclostridiaceae	Erysipelatoclostridium	Multi-affiliation	0	0.0126183	0.0126183	0.0126183	0	0.0126183	0.0126183	0	0.0126183	0	0	0	0	0.0126183	0	0	0.0252366	0	0	0	0	0	0	0	0	0.0252366	0	0	0	0.0252366	0.0252366	0.0504732	0	0	0.0126183	0.0757098	0.0378549	0.0630915
Cluster_434	Bacteria	Proteobacteria	Gammaproteobacteria	Enterobacterales	Morganellaceae	Proteus	unknown species	0.0126183	0.0378549	0.0378549	0	0.0378549	0	0	0.0126183	0.0126183	0.0126183	0.0126183	0	0	0	0.0126183	0.0126183	0.0378549	0	0.0252366	0	0.0504732	0.0504732	0.0252366	0.0252366	0	0	0	0.0252366	0	0	0	0.0126183	0.0126183	0	0.0504732	0.0252366	0	0.0126183
Cluster_438	Bacteria	Firmicutes	Bacilli	Lactobacillales	Enterococcaceae	Enterococcus	Multi-affiliation	0	0.264984	0	0	0.0630915	0.0126183	0	0.302839	0.0252366	0.264984	0	0	0	0	0	0	0	0.113565	0.239748	0.0252366	0	0.0252366	0	0.0252366	0	0.0504732	0	0.0630915	0.0378549	0.0126183	0.0126183	0.0630915	0.189274	0.0504732	0.113565	0	0.0252366	0
Cluster_442	Bacteria	Firmicutes	Clostridia	Lachnospirales	Lachnospiraceae	[Ruminococcus] torques group	Ruminococcus sp.	0	0.0757098	0.0883281	0	0.15142	0.0126183	0.100946	0.164038	0.201893	0.416404	0.113565	0.0126183	0.0126183	0.201893	0.466877	0.0504732	0.0378549	0.328076	0.15142	0	0	0	0	0	0	0	0	0.0126183	0	0	0	0	0	0	0	0	0	0
Cluster_445	Bacteria	Proteobacteria	Gammaproteobacteria	Enterobacterales	Morganellaceae	Proteus	Proteus vulgaris	0	0.0757098	0.0378549	0	0.0504732	0	0	0.0126183	0.0504732	0	0.0126183	0	0	0.0126183	0.0126183	0	0.0126183	0.0504732	0.0252366	0	0.0630915	0.0252366	0.0126183	0.0757098	0.0630915	0	0	0.0126183	0.0630915	0	0.0630915	0.0630915	0.0378549	0.0126183	0.0757098	0.0126183	0	0.0126183
Cluster_451	Bacteria	Firmicutes	Clostridia	Lachnospirales	Lachnospiraceae	[Ruminococcus] torques group	unknown species	0	0	0	0	0	0	0	0	0	0.239748	0.0757098	0.0378549	0.0504732	0.0883281	0.0630915	0.214511	0	0.340694	0.239748	0	0	0	0	0	0	0	0	0	0	0	0	0	0	0	0	0	0	0
Cluster_464	Bacteria	Campylobacterota	Campylobacteria	Campylobacterales	Campylobacteraceae	Campylobacter	Multi-affiliation	0	0	0	0	0	0	0	0	0	0	0.0378549	0.0126183	0.0378549	0	0	0	0.0757098	0	0	0	0	0	0	0	0	0	0	0	0	0	0.0630915	0.0252366	0.0126183	0.0252366	0.0126183	0.100946	0	0.0252366
Cluster_471	Bacteria	Firmicutes	Clostridia	Lachnospirales	Lachnospiraceae	[Ruminococcus] torques group	unknown species	0	0	0.0126183	0	0	0	0	0.0126183	0.0126183	0	0	0	0	0	0.0126183	0	0	0.0126183	0	0	0	0	0	0	0	0	0	0	0	0.100946	0.0378549	0.0378549	0	0.0252366	0.0378549	0.0630915	0.0504732	0.0252366
Cluster_474	Bacteria	Firmicutes	Bacilli	Erysipelotrichales	Erysipelatoclostridiaceae	Erysipelatoclostridium	Multi-affiliation	0.0504732	0.0757098	0.0883281	0.176656	0.0252366	0.138801	0.0883281	0.0504732	0.0378549	0	0.0126183	0.0504732	0.0504732	0	0	0.0126183	0.100946	0.0757098	0.113565	0	0	0	0	0	0.0252366	0	0	0	0	0	0	0	0	0	0	0	0	0
Cluster_476	Bacteria	Firmicutes	Bacilli	Lactobacillales	Lactobacillaceae	Lacticaseibacillus	unknown species	0	0.0757098	0	0	0	0.0126183	0	0	0.0504732	0	0.0126183	0	0.0252366	0	0	0	0	0.0126183	0.0252366	0.0126183	0	0	0	0.0504732	0	0.0126183	0	0	0	0	0.0630915	0.0252366	0.239748	0	0.0504732	0	0.227129	0
Cluster_477	Bacteria	Firmicutes	Clostridia	Lachnospirales	Lachnospiraceae	[Ruminococcus] torques group	unknown species	0.0252366	0.0126183	0	0.264984	0	0	0	0	0	0	0	0	0	0	0	0	0	0	0	0	0	0	0	0	0	0	0	0	0	0	0.0630915	0	0	0	0	0	0	0
Cluster_484	Bacteria	Firmicutes	Clostridia	Lachnospirales	Lachnospiraceae	[Ruminococcus] torques group	unknown species	0	0.0252366	0.0126183	0.0126183	0.0126183	0.0378549	0.0757098	0	0	0.0504732	0.0126183	0.0504732	0.0378549	0.0757098	0	0.0126183	0.0126183	0.0883281	0.0252366	0.113565	0.0883281	0.0378549	0.0378549	0.126183	0.0126183	0.138801	0	0.0504732	0.0630915	0	0	0	0	0	0	0.0126183	0	0.0252366
Cluster_491	Bacteria	Firmicutes	Clostridia	Lachnospirales	Lachnospiraceae	Fusicatenibacter	unknown species	0	0	0.0126183	0	0	0	0.0504732	0	0	0.0378549	0.0126183	0.0126183	0.0757098	0	0.0126183	0	0.0126183	0.0378549	0	0.0126183	0.0378549	0.15142	0.0630915	0.0504732	0.100946	0.227129	0	0.0504732	0.0757098	0	0	0	0	0	0	0	0	0
Cluster_486	Bacteria	Firmicutes	Clostridia	Lachnospirales	Lachnospiraceae	Anaerosporobacter	Caecibacterium sporoformans	0	0	0	0	0	0	0	0	0	0	0	0.264984	0.290221	0.0252366	0.0126183	0	0	0	0	0	0	0	0	0	0	0	0	0	0	0	0	0	0	0	0	0	0	0
Cluster_492	Bacteria	Proteobacteria	Gammaproteobacteria	Enterobacterales	Enterobacteriaceae	Escherichia-Shigella	Escherichia coli	0	0.0378549	0.0252366	0	0.0126183	0	0	0.0378549	0.0504732	0	0	0	0	0	0	0	0.0378549	0	0	0.0378549	0	0.0378549	0	0.0126183	0.0126183	0	0	0.0378549	0.0126183	0.0126183	0.0252366	0.0126183	0	0.0883281	0.0378549	0.0378549	0.0126183	0.0126183
Cluster_494	Bacteria	Firmicutes	Clostridia	Lachnospirales	Lachnospiraceae	[Ruminococcus] gauvreauii group	unknown species	0	0	0	0	0	0	0	0	0	0.164038	0.328076	0.113565	0.126183	0.0757098	0.0504732	0.100946	0.100946	0.0378549	0.0252366	0	0	0	0	0	0	0	0	0	0	0	0.0252366	0	0	0.0378549	0.0378549	0	0	0
Cluster_499	Bacteria	Firmicutes	Clostridia	Lachnospirales	Lachnospiraceae	[Ruminococcus] torques group	unknown species	0	0.0504732	0.126183	0	0.0252366	0.0252366	0.0252366	0.100946	0.126183	0	0	0	0	0	0	0	0	0	0	0.0126183	0	0	0	0	0	0	0	0.0252366	0	0	0	0	0	0	0	0	0	0
Cluster_504	Bacteria	Firmicutes	Clostridia	Lachnospirales	Lachnospiraceae	[Ruminococcus] torques group	unknown species	0	0	0	0.0630915	0	0	0	0	0	0	0	0	0	0	0	0	0	0	0	0	0	0.0126183	0.126183	0.189274	0.0126183	0	0	0	0.0126183	0	0	0	0	0	0	0	0	0
Cluster_501	Bacteria	Firmicutes	Clostridia	Lachnospirales	Lachnospiraceae	[Ruminococcus] torques group	unknown species	0.0126183	0.0757098	0.0252366	0	0.214511	0.0378549	0.0630915	0.0883281	0.164038	0.315457	0.0252366	0.0252366	0.0378549	0.340694	0.353312	0.126183	0.0252366	0.239748	0.201893	0	0	0	0	0	0	0	0	0	0	0	0	0	0	0	0	0	0	0
Cluster_503	Bacteria	Firmicutes	Clostridia	Oscillospirales	Ruminococcaceae	Paludicola	unknown species	0	0	0	0	0	0	0	0	0	0	0	0	0	0	0	0	0	0	0	0.176656	0	0	0	0.0757098	0	0	0	0.0126183	0.227129	0	0	0	0	0	0	0	0	0
Cluster_514	Bacteria	Firmicutes	Clostridia	Lachnospirales	Lachnospiraceae	unknown genus	bacterium ic1311	0	0.176656	0.0378549	0	0.214511	0	0	0.176656	0.201893	0	0	0	0	0	0	0	0	0	0	0	0	0	0	0	0	0	0	0	0	0	0	0	0	0	0	0	0	0
Cluster_515	Bacteria	Firmicutes	Clostridia	Lachnospirales	Lachnospiraceae	Blautia	unknown species	0	0	0	0	0	0	0	0	0	0	0	0	0	0	0	0	0	0	0	0	0	0	0	0	0	0	0	0	0	0	0	0.391167	0	0.0126183	0.277603	0	0	0
Cluster_520	Bacteria	Firmicutes	Clostridia	Lachnospirales	Lachnospiraceae	Eisenbergiella	unknown species	0	0	0	0	0	0	0	0	0	0	0	0.0252366	0.0378549	0	0	0	0	0.0126183	0	0.0252366	0.0757098	0.0126183	0.126183	0.138801	0.0504732	0.0252366	0.189274	0.0630915	0.0630915	0	0	0	0	0.0252366	0	0.0252366	0	0
Cluster_524	Bacteria	Firmicutes	Clostridia	Lachnospirales	Lachnospiraceae	Fusicatenibacter	unknown species	0	0	0	0	0	0	0	0	0	0.113565	0.0126183	0.340694	0.302839	0.0252366	0.113565	0.0378549	0.0252366	0	0.0252366	0	0	0.0126183	0.0126183	0	0	0.0252366	0	0	0	0	0	0	0	0	0	0	0	0
Cluster_527	Bacteria	Campylobacterota	Campylobacteria	Campylobacterales	Campylobacteraceae	Campylobacter	Campylobacter upsaliensis RM3195	0	0	0	0	0	0	0	0	0	0	0.0126183	0	0.0126183	0	0	0	0	0.0252366	0	0	0	0	0	0	0	0	0	0	0	0.0630915	0.0126183	0.0126183	0.0126183	0.0252366	0.0252366	0.0757098	0.0378549	0.0252366
Cluster_526	Bacteria	Firmicutes	Bacilli	Lactobacillales	Enterococcaceae	Enterococcus	Enterococcus pallens	0	0	0.0126183	0	0.0126183	0	0	0	0	0.0126183	0	0	0	0	0	0	0	0.0252366	0	0	0	0	0	0	0	0	0	0	0.0252366	0.100946	0	0.113565	0.0378549	0.0378549	0	0	0.0504732	0.0504732
Cluster_532	Bacteria	Firmicutes	Clostridia	Lachnospirales	Lachnospiraceae	[Ruminococcus] torques group	Multi-affiliation	0	0.0378549	0	0.0126183	0	0	0	0	0	0	0	0.0378549	0.0378549	0.0126183	0.0252366	0	0	0.0504732	0.0126183	0.0126183	0.0252366	0.0126183	0.0883281	0	0.0126183	0.0630915	0.0630915	0.0252366	0.0126183	0	0	0	0	0.126183	0.0883281	0.0126183	0	0
Cluster_529	Bacteria	Campylobacterota	Campylobacteria	Campylobacterales	Campylobacteraceae	Campylobacter	Multi-affiliation	0	0	0	0	0	0	0	0	0	0.0252366	0.0252366	0.0252366	0.0126183	0	0.0757098	0.0630915	0.0126183	0	0.0378549	0	0	0	0	0	0	0	0	0	0	0.0126183	0	0.0126183	0.0126183	0	0.0252366	0.0252366	0.0126183	0
Cluster_535	Bacteria	Firmicutes	Clostridia	Lachnospirales	Lachnospiraceae	[Ruminococcus] torques group	Ruminococcus sp.	0	0	0	0	0	0	0	0	0	0	0	0	0	0	0	0	0	0	0	0	0	0.164038	0	0	0	0	0	0.189274	0.0757098	0	0	0	0	0	0	0	0	0
Cluster_537	Bacteria	Proteobacteria	Gammaproteobacteria	Enterobacterales	Enterobacteriaceae	Escherichia-Shigella	Multi-affiliation	0	0	0	0	0	0	0	0	0	0	0.0252366	0.0252366	0	0	0	0	0.0378549	0.0126183	0.0126183	0	0	0	0	0	0	0	0	0	0	0.0504732	0.0252366	0.0126183	0	0.0378549	0.0504732	0.0883281	0.0126183	0.0126183
Cluster_543	Bacteria	Firmicutes	Bacilli	Lactobacillales	Lactobacillaceae	Limosilactobacillus	Multi-affiliation	0	0	0	0	0	0	0	0.605678	0.0126183	0	0	0	0	0	0	0	0	0	0	0	0	0	0	0	0	0	0	0	0	0	0.0126183	0	0	0	0	0	0	0
Cluster_545	Bacteria	Firmicutes	Bacilli	Lactobacillales	Lactobacillaceae	Limosilactobacillus	Lactobacillus reuteri	0.0252366	0.0630915	0	0.0126183	0	0.0252366	0	0.0883281	0.0126183	0.0757098	0.0378549	0	0	0	0	0.0252366	0	0	0.0757098	0.0630915	0	0	0	0.0126183	0	0.0378549	0	0.0252366	0.0126183	0	0	0	0	0	0.0126183	0	0	0
Cluster_569	Bacteria	Firmicutes	Clostridia	Lachnospirales	Lachnospiraceae	[Ruminococcus] torques group	unknown species	0	0	0	0	0	0	0	0	0	0	0	0	0	0	0.0126183	0	0	0	0	0.0883281	0.126183	0.201893	0.0252366	0.126183	0.100946	0.227129	0	0.0378549	0.0378549	0	0	0	0	0	0	0	0	0
Cluster_555	Bacteria	Firmicutes	Clostridia	Lachnospirales	Lachnospiraceae	[Ruminococcus] torques group	unknown species	0	0	0	0.0126183	0	0	0	0	0	0	0	0	0	0	0.0378549	0	0	0	0	0	0	0.264984	0	0	0	0	0	0.214511	0.126183	0	0	0	0	0	0	0	0	0
Cluster_552	Bacteria	Firmicutes	Clostridia	Clostridia UCG-014	unknown family	unknown genus	unknown species	0	0	0	0	0	0	0.340694	0	0.0126183	0	0	0	0	0	0	0	0	0	0	0	0	0	0	0	0	0	0	0	0	0	0	0	0	0	0	0	0	0
Cluster_579	Bacteria	Proteobacteria	Gammaproteobacteria	Enterobacterales	Enterobacteriaceae	Escherichia-Shigella	unknown species	0.0504732	0	0.0252366	0.100946	0.0252366	0	0.0504732	0	0.0126183	0.0126183	0.0126183	0.0126183	0	0.0126183	0	0	0	0	0.0126183	0	0.0126183	0	0	0.0504732	0.0252366	0.0126183	0	0.0126183	0.0126183	0.0126183	0.0126183	0	0	0	0.0126183	0	0.0126183	0
Cluster_577	Bacteria	Proteobacteria	Gammaproteobacteria	Enterobacterales	Enterobacteriaceae	Escherichia-Shigella	Escherichia coli	0.0252366	0.0504732	0.0126183	0.0504732	0.0126183	0	0.100946	0	0.0252366	0.0126183	0.0630915	0.0252366	0.0126183	0.0630915	0.0126183	0	0.0126183	0.0252366	0.0252366	0.0630915	0.0126183	0.0378549	0	0.0504732	0	0.0378549	0.0252366	0.0126183	0.0504732	0	0	0	0	0.0126183	0.0126183	0	0	0
Cluster_595	Bacteria	Firmicutes	Clostridia	Peptostreptococcales-Tissierellales	Peptostreptococcaceae	Multi-affiliation	Multi-affiliation	0	0	0	0.0126183	0.0883281	0.0630915	0	0	0.0252366	0	0	0	0	0	0	0	0	0	0	0.0378549	0	0	0.0126183	0	0	0.0126183	0	0	0.0630915	0	0	0	0	0	0	0	0	0
Cluster_588	Bacteria	Firmicutes	Clostridia	Lachnospirales	Lachnospiraceae	unknown genus	Multi-affiliation	0.100946	0	0	0	0	0.0883281	0.0630915	0	0	0	0	0	0	0	0	0	0	0	0	0	0	0	0	0	0	0	0	0	0	0	0	0	0	0	0	0	0	0
Cluster_591	Bacteria	Firmicutes	Clostridia	Lachnospirales	Lachnospiraceae	Multi-affiliation	Multi-affiliation	0.0126183	0.0757098	0.0883281	0.176656	0.100946	0.126183	0.0757098	0.15142	0.214511	0	0	0	0	0	0	0	0	0	0	0	0	0	0	0	0	0	0	0	0	0	0	0	0	0	0	0	0	0
Cluster_585	Bacteria	Firmicutes	Clostridia	Monoglobales	Monoglobaceae	Monoglobus	unknown species	0	0.277603	0.15142	0	0.0126183	0	0	0.466877	0	0	0	0	0	0	0	0	0	0	0	0	0	0	0	0	0	0	0	0	0	0	0	0	0	0	0	0	0	0
Cluster_602	Bacteria	Firmicutes	Clostridia	Lachnospirales	Lachnospiraceae	Eisenbergiella	unknown species	0.0630915	0.0252366	0.0757098	0.138801	0.100946	0.0126183	0.0252366	0.0504732	0.0378549	0	0	0	0	0	0	0	0	0	0	0	0	0	0	0	0	0	0	0	0	0	0	0	0	0	0	0	0	0
Cluster_610	Bacteria	Firmicutes	Clostridia	Oscillospirales	Ruminococcaceae	unknown genus	unknown species	0	0	0	0	0	0	0	0	0	0	0	0	0	0	0	0	0	0	0	0.126183	0.113565	0.0757098	0.189274	0.0630915	0.0630915	0.0126183	0.214511	0.0378549	0.126183	0	0	0	0	0	0	0	0	0
Cluster_619	Bacteria	Firmicutes	Clostridia	Lachnospirales	Lachnospiraceae	[Ruminococcus] torques group	unknown species	0	0	0	0	0	0	0	0	0	0	0	0	0	0	0	0	0	0	0	0.0126183	0	0	0	0	0	0	0	0.0126183	0	0	0	0	0	0.0252366	0	0.164038	0	0.239748
Cluster_612	Bacteria	Firmicutes	Clostridia	Lachnospirales	Lachnospiraceae	[Ruminococcus] torques group	unknown species	0	0	0	0	0	0	0	0	0	0.0757098	0.0378549	0.0252366	0.0126183	0.0504732	0.0504732	0.0504732	0.0757098	0.100946	0.0504732	0.0252366	0	0	0	0.0252366	0	0	0	0.0126183	0	0.0252366	0	0.164038	0	0.0504732	0	0	0	0
Cluster_620	Bacteria	Firmicutes	Clostridia	Lachnospirales	Lachnospiraceae	Sellimonas	Lachnospiraceae bacterium AT6	0	0	0	0	0	0	0	0	0	0	0	0	0	0	0	0	0	0	0	0.0252366	0.0630915	0.0504732	0	0.0757098	0	0.138801	0	0.0252366	0	0	0	0	0	0	0	0	0	0
Cluster_624	Bacteria	Firmicutes	Clostridia	Lachnospirales	Lachnospiraceae	unknown genus	unknown species	0.0126183	0.214511	0.100946	0	0.0504732	0	0	0.0252366	0.138801	0	0	0	0	0	0.0126183	0	0	0	0	0	0	0	0	0	0	0	0	0	0	0	0	0	0	0	0	0	0	0
Cluster_628	Bacteria	Proteobacteria	Gammaproteobacteria	Enterobacterales	Enterobacteriaceae	Escherichia-Shigella	unknown species	0	0	0	0	0	0	0	0	0	0.0126183	0	0	0	0	0	0	0	0.0378549	0.0126183	0.0126183	0	0.0757098	0.0252366	0.201893	0.0252366	0	0.0126183	0.0630915	0.113565	0.0252366	0.0630915	0.0252366	0.0252366	0.0883281	0.0252366	0	0.138801	0
Cluster_640	Bacteria	Firmicutes	Clostridia	Lachnospirales	Lachnospiraceae	[Ruminococcus] torques group	unknown species	0	0	0	0	0	0	0	0	0	0	0	0	0	0	0	0	0	0	0	0.0757098	0.138801	0.113565	0.0378549	0.0504732	0.0883281	0.0504732	0.0504732	0.0504732	0.0126183	0	0	0	0	0	0	0	0	0
Cluster_648	Bacteria	Firmicutes	Clostridia	Lachnospirales	Lachnospiraceae	[Ruminococcus] torques group	unknown species	0	0	0	0	0	0	0	0	0	0	0	0	0	0	0	0	0	0	0	0	0	0	0	0	0	0	0.0126183	0	0	0	0	0	0	0.0126183	0.0126183	0.239748	0	0.227129
Cluster_638	Bacteria	Firmicutes	Clostridia	Oscillospirales	Oscillospiraceae	Flavonifractor	unknown species	0	0	0	0	0	0	0	0	0	0	0.0126183	0	0	0.239748	0.0378549	0	0	0.100946	0.164038	0.0126183	0	0	0	0	0	0	0	0	0	0	0	0	0	0	0	0	0	0
Cluster_644	Bacteria	Firmicutes	Bacilli	Lactobacillales	Lactobacillaceae	Limosilactobacillus	Lactobacillus reuteri	0	0.176656	0	0	0	0	0	0.0504732	0	0.0378549	0	0	0.0378549	0	0	0.0883281	0	0.0504732	0.0252366	0.0126183	0	0	0	0	0	0	0	0.0252366	0	0	0	0.0252366	0	0.0126183	0.0504732	0	0	0
Cluster_661	Bacteria	Firmicutes	Clostridia	Lachnospirales	Lachnospiraceae	[Ruminococcus] torques group	unknown species	0	0.0126183	0.0757098	0	0.0378549	0.0378549	0	0.15142	0.0126183	0	0	0	0	0	0	0	0	0	0	0.0252366	0	0	0	0	0	0	0	0.0126183	0	0	0	0	0	0	0	0	0	0
Cluster_665	Bacteria	Firmicutes	Clostridia	Lachnospirales	Lachnospiraceae	[Ruminococcus] torques group	unknown species	0	0	0	0	0	0	0	0	0	0.0126183	0	0	0	0	0	0	0	0	0	0	0	0	0	0	0	0	0	0	0	0.0883281	0.100946	0.0378549	0.0126183	0.0378549	0.0252366	0.0504732	0.0378549	0.0126183
Cluster_658	Bacteria	Firmicutes	Clostridia	Lachnospirales	Lachnospiraceae	[Ruminococcus] torques group	unknown species	0	0	0	0	0	0	0	0	0	0	0	0	0	0	0	0	0	0	0	0.100946	0.0757098	0.0378549	0.0126183	0.0378549	0.0630915	0.0504732	0	0.0126183	0	0	0	0	0	0	0	0	0	0
Cluster_666	Bacteria	Firmicutes	Clostridia	Lachnospirales	Lachnospiraceae	Multi-affiliation	Multi-affiliation	0.0252366	0.0126183	0	0.201893	0	0	0	0	0	0	0	0.0126183	0	0.0126183	0	0	0	0	0	0	0	0	0	0	0	0	0	0	0	0	0.0126183	0	0	0	0	0	0	0
Cluster_679	Bacteria	Firmicutes	Clostridia	Lachnospirales	Lachnospiraceae	Eisenbergiella	unknown species	0	0	0	0	0	0	0	0	0	0	0	0	0	0	0	0	0	0	0	0.0378549	0.0378549	0.0252366	0.0252366	0.0757098	0.0757098	0.0378549	0.164038	0	0.0504732	0	0	0	0	0	0	0	0	0
Cluster_677	Bacteria	Firmicutes	Bacilli	Erysipelotrichales	Erysipelotrichaceae	[Clostridium] innocuum group	Multi-affiliation	0	0	0	0	0	0	0	0	0	0	0	0	0	0	0	0	0.0378549	0	0	0	0	0	0	0	0	0	0	0	0	0.0378549	0.0504732	0.0252366	0.0126183	0.0630915	0.0252366	0.138801	0.0126183	0
Cluster_681	Bacteria	Proteobacteria	Gammaproteobacteria	Enterobacterales	Enterobacteriaceae	Escherichia-Shigella	Multi-affiliation	0.0126183	0.0504732	0	0.0126183	0	0	0	0.100946	0.0630915	0.0378549	0	0.0252366	0	0	0	0	0.0126183	0.0630915	0.0504732	0	0	0	0	0	0.0126183	0.0126183	0	0.0252366	0.0378549	0	0	0.0126183	0	0	0.0378549	0	0	0
Cluster_692	Bacteria	Firmicutes	Clostridia	Lachnospirales	Lachnospiraceae	Sellimonas	unknown species	0	0	0	0	0	0	0	0	0	0.0252366	0	0	0	0	0	0	0	0.0630915	0.0252366	0.0126183	0	0.0126183	0.15142	0.0883281	0.0252366	0	0.0504732	0.0504732	0.0378549	0	0	0	0	0	0	0	0	0
Cluster_703	Bacteria	Firmicutes	Clostridia	Lachnospirales	Lachnospiraceae	Multi-affiliation	Multi-affiliation	0	0	0.0504732	0	0.0252366	0.0126183	0.0504732	0	0	0.113565	0.0504732	0.0252366	0.0252366	0.0883281	0.302839	0.126183	0.113565	0.100946	0.138801	0	0	0.126183	0	0.0757098	0	0	0	0.0252366	0.0378549	0	0	0	0	0	0	0	0	0
Cluster_701	Bacteria	Firmicutes	Bacilli	Erysipelotrichales	Erysipelatoclostridiaceae	Erysipelatoclostridium	Massiliomicrobiota timonensis	0	0	0	0	0	0	0	0	0	0	0	0	0	0	0	0	0	0	0	0.164038	0	0.0252366	0	0.214511	0.0126183	0	0	0.0126183	0.0252366	0	0	0	0	0	0	0	0	0
Cluster_688	Bacteria	Firmicutes	Bacilli	Lactobacillales	Lactobacillaceae	Limosilactobacillus	Lactobacillus pontis	0	0	0	0	0	0	0	0.529968	0.0252366	0	0	0	0	0	0	0	0	0	0	0	0	0	0	0	0	0	0	0	0	0	0	0	0	0	0	0	0	0
Cluster_713	Bacteria	Firmicutes	Clostridia	Oscillospirales	Ruminococcaceae	unknown genus	unknown species	0	0	0	0	0	0	0	0	0	0	0	0	0	0	0	0	0	0	0	0	0	0	0	0	0	0	0	0	0	0	0	0.0126183	0.0504732	0.0883281	0.0126183	0	0.0126183	0.113565
Cluster_708	Bacteria	Firmicutes	Bacilli	Lactobacillales	Streptococcaceae	Streptococcus	Streptococcus pluranimalium	0	0.0126183	0	0	0.0883281	0	0	0	0	0.0126183	0	0	0	0	0.0126183	0	0	0	0	0	0.0378549	0.0126183	0.0126183	0	0	0.0126183	0.0378549	0	0	0	0.0378549	0	0	0	0	0	0.0252366	0.0126183
Cluster_706	Bacteria	Proteobacteria	Gammaproteobacteria	Enterobacterales	Enterobacteriaceae	Escherichia-Shigella	Multi-affiliation	0	0	0	0	0	0	0	0	0	0.0252366	0.0378549	0	0.0126183	0.0378549	0.0126183	0	0.0378549	0	0.0126183	0	0	0	0	0	0	0	0	0	0	0.0504732	0.0378549	0.0630915	0.0126183	0.0630915	0.0126183	0.0630915	0.0126183	0.0126183
Cluster_730	Bacteria	Firmicutes	Clostridia	Lachnospirales	Lachnospiraceae	Lachnoclostridium	Eubacterium sp.	0.0252366	0.0378549	0.0504732	0.0252366	0.0252366	0.0630915	0.0126183	0.0252366	0.0252366	0	0	0	0	0	0	0	0	0	0	0	0	0	0	0	0	0	0	0	0	0	0.0378549	0	0	0.0504732	0.0504732	0	0	0.138801
Cluster_718	Bacteria	Firmicutes	Clostridia	Lachnospirales	Lachnospiraceae	Tyzzerella	unknown species	0.113565	0.0378549	0.0126183	0.164038	0.0883281	0.0252366	0.0378549	0	0.0883281	0	0	0	0	0	0	0	0	0	0	0	0	0	0	0	0	0	0	0	0	0	0	0	0	0	0	0	0	0
Cluster_734	Bacteria	Firmicutes	Clostridia	Oscillospirales	Oscillospiraceae	unknown genus	unknown species	0	0	0	0	0	0	0.0126183	0	0.0126183	0	0	0	0	0	0.908517	0	0	0	0	0	0	0	0	0	0	0	0	0	0	0	0	0	0	0	0	0	0	0
Cluster_722	Bacteria	Firmicutes	Bacilli	Lactobacillales	Lactobacillaceae	Pediococcus	Pediococcus stilesii	0	0.176656	0	0	0	0	0	0	0	0.0126183	0	0.0126183	0.0126183	0	0	0.0378549	0	0.0252366	0	0	0	0	0	0	0	0	0	0	0	0	0	0.0252366	0	0	0.0378549	0	0	0
Cluster_727	Bacteria	Proteobacteria	Gammaproteobacteria	Enterobacterales	Enterobacteriaceae	Salmonella	Salmonella enterica	0	0	0	0	0	0	0	0	0	0	0	0	0	0	0	0	0	0	0	0.0126183	0	0	0	0.0126183	0	0	0	0.0126183	0.0126183	0.0504732	0.0504732	0.0757098	0.100946	0.0378549	0	0.0378549	0.0504732	0.0252366
Cluster_748	Bacteria	Firmicutes	Clostridia	Lachnospirales	Lachnospiraceae	Roseburia	Multi-affiliation	0.0883281	0	0.0252366	0.0504732	0.138801	0.0126183	0	0	0.0252366	0.0378549	0.100946	0.126183	0.176656	0	0.0252366	0.0252366	0	0.0504732	0.214511	0	0.0252366	0	0.0126183	0.0126183	0.0504732	0.0252366	0.0504732	0	0	0	0	0	0	0	0	0	0	0
Cluster_739	Bacteria	Firmicutes	Clostridia	Lachnospirales	Lachnospiraceae	Anaerosporobacter	Caecibacterium sporoformans	0	0	0	0	0	0	0	0	0	0.0126183	0	0.403785	0.252366	0.0378549	0.100946	0	0	0	0	0	0	0	0	0	0	0	0	0	0	0	0	0	0	0	0	0	0	0
Cluster_742	Bacteria	Firmicutes	Clostridia	Oscillospirales	Oscillospiraceae	Flavonifractor	Multi-affiliation	0.0126183	0.0126183	0.0504732	0.0126183	0.0504732	0.0757098	0.0378549	0.0252366	0.0883281	0.0126183	0	0	0	0.0252366	0.0378549	0	0.0630915	0.0126183	0.0126183	0	0.0252366	0	0	0.0630915	0.0378549	0.0252366	0.0252366	0.0252366	0.0504732	0	0	0	0	0.0252366	0.0126183	0	0	0
Cluster_775	Bacteria	Firmicutes	Clostridia	Lachnospirales	Lachnospiraceae	[Ruminococcus] torques group	unknown species	0	0	0	0	0	0	0	0	0	0.0378549	0	0.0126183	0	0	0.0883281	0.0252366	0.15142	0.0504732	0.126183	0	0	0	0	0	0	0	0	0	0	0	0	0	0	0	0	0	0	0
Cluster_773	Bacteria	Firmicutes	Clostridia	Lachnospirales	Lachnospiraceae	unknown genus	unknown species	0	0	0	0	0	0	0	0	0	0	0	0	0	0	0	0	0	0	0	0.0630915	0.0126183	0	0.0630915	0.0126183	0.0252366	0	0.214511	0.0126183	0.0378549	0	0	0	0	0	0	0	0	0
Cluster_761	Bacteria	Actinobacteriota	Coriobacteriia	Coriobacteriales	Eggerthellaceae	Gordonibacter	Multi-affiliation	0	0	0	0	0	0	0	0	0	0.0378549	0	0	0	0	0	0	0.0126183	0.0630915	0.0252366	0.100946	0	0	0	0.0504732	0	0	0	0.0252366	0.0252366	0	0	0	0	0	0	0	0	0
Cluster_762	Bacteria	Firmicutes	Clostridia	Lachnospirales	Lachnospiraceae	Eisenbergiella	unknown species	0	0	0	0	0	0	0	0	0	0	0	0	0	0	0	0	0	0	0	0	0	0.0252366	0	0.0757098	0.214511	0	0.0630915	0	0	0	0	0	0	0	0	0	0	0
Cluster_768	Bacteria	Proteobacteria	Gammaproteobacteria	Enterobacterales	Enterobacteriaceae	Escherichia-Shigella	Multi-affiliation	0	0	0.0252366	0.0126183	0.0378549	0.0252366	0	0.0252366	0.0126183	0	0	0.0126183	0.0126183	0	0	0.0252366	0	0	0	0.0378549	0.0252366	0.0126183	0	0	0	0.0126183	0.0126183	0.0126183	0	0	0	0	0	0	0	0	0	0
Cluster_781	Bacteria	Firmicutes	Clostridia	Lachnospirales	Lachnospiraceae	[Ruminococcus] torques group	unknown species	0	0.0378549	0.0883281	0	0.0378549	0	0.0378549	0.277603	0.126183	0	0	0	0	0	0	0	0	0	0	0	0	0	0	0	0	0	0	0	0	0	0	0	0	0	0	0	0	0
Cluster_778	Bacteria	Firmicutes	Clostridia	Lachnospirales	Lachnospiraceae	[Ruminococcus] torques group	unknown species	0	0	0.0378549	0	0.0126183	0	0.0126183	0	0	0.0504732	0.0883281	0.0126183	0	0.0504732	0	0	0.0126183	0.100946	0.0126183	0.0126183	0.0252366	0	0.0252366	0.0252366	0	0.0504732	0	0	0	0.0126183	0.0252366	0.0252366	0.0252366	0.0126183	0.0126183	0	0	0
Cluster_793	Bacteria	Firmicutes	Clostridia	Lachnospirales	Lachnospiraceae	Lachnoclostridium	Multi-affiliation	0.0252366	0.0378549	0.0630915	0.0504732	0.0630915	0.0630915	0.0252366	0.0126183	0.0504732	0	0	0.0126183	0	0	0	0	0	0	0	0	0	0	0.0126183	0.0126183	0.0252366	0.0126183	0	0.0126183	0.0378549	0	0	0	0	0.0126183	0	0	0	0
Cluster_787	Bacteria	Campylobacterota	Campylobacteria	Campylobacterales	Campylobacteraceae	Campylobacter	Multi-affiliation	0	0	0	0	0	0	0	0	0	0	0.0126183	0	0	0	0	0	0.0126183	0.0252366	0	0	0	0	0	0	0	0	0	0	0	0.0378549	0.0630915	0.0252366	0	0.0504732	0.0378549	0	0.0378549	0.0126183
Cluster_792	Bacteria	Proteobacteria	Gammaproteobacteria	Enterobacterales	Enterobacteriaceae	Escherichia-Shigella	Multi-affiliation	0	0.0126183	0.0126183	0	0	0.0378549	0.0126183	0.0126183	0.0378549	0	0.0126183	0.0126183	0.0252366	0	0.0252366	0	0	0	0	0	0	0	0.0252366	0.0504732	0.0126183	0	0.0252366	0.0126183	0	0	0	0	0	0	0.0126183	0	0	0
Cluster_791	Bacteria	Proteobacteria	Gammaproteobacteria	Enterobacterales	Enterobacteriaceae	Multi-affiliation	Multi-affiliation	0	0	0	0	0	0	0	0	0	0.0126183	0	0	0	0.0252366	0.0126183	0.0378549	0.0126183	0.0126183	0.0378549	0.0126183	0.126183	0	0.0378549	0	0.0630915	0.0378549	0.353312	0.0252366	0	0.0378549	0.0504732	0.0126183	0.0504732	0.0378549	0.0252366	0.0252366	0.0504732	0.302839
Cluster_812	Bacteria	Firmicutes	Clostridia	Clostridiales	Clostridiaceae	Clostridium sensu stricto 1	Clostridium tertium	0	0	0.0252366	0	0	0	0	0.176656	0	0.0126183	0	0	0	0	0	0	0	0.0126183	0.0883281	0	0	0	0	0.0252366	0	0	0	0	0.0883281	0	0	0	0	0	0	0	0	0
Cluster_810	Bacteria	Firmicutes	Clostridia	Oscillospirales	Butyricicoccaceae	Butyricicoccus	Multi-affiliation	0.0630915	0.0126183	0.0126183	0	0.0252366	0.0126183	0.0126183	0	0.0126183	0	0	0	0	0	0	0	0	0	0	0.0252366	0.0378549	0.0126183	0	0	0	0.0252366	0.0126183	0.0126183	0	0	0	0	0	0	0	0	0	0
Cluster_815	Bacteria	Firmicutes	Bacilli	Erysipelotrichales	Erysipelatoclostridiaceae	Erysipelatoclostridium	Multi-affiliation	0.0252366	0.0126183	0	0	0	0.0252366	0.0126183	0	0	0.0126183	0	0.0126183	0	0	0	0	0.0504732	0	0.0126183	0	0	0	0.0126183	0.0126183	0	0.0126183	0	0	0	0	0.0126183	0.0504732	0	0	0	0.0126183	0.0126183	0
Cluster_835	Bacteria	Firmicutes	Clostridia	Oscillospirales	Ruminococcaceae	Multi-affiliation	Multi-affiliation	0	0	0	0	0	0	0	0	0.0126183	0	0	0	0	0	0	0	0	0	0.0630915	0.0378549	0.0378549	0	0	0.0126183	0	0	0.0126183	0	0	0.0252366	0.0378549	0	0.0630915	0.0630915	0.0252366	0	0	0
Cluster_837	Bacteria	Firmicutes	Clostridia	Lachnospirales	Lachnospiraceae	[Ruminococcus] torques group	unknown species	0	0	0	0	0	0	0	0	0	0.138801	0.0630915	0.0504732	0.113565	0.113565	0.0630915	0.0757098	0.0126183	0.0630915	0.0504732	0	0	0	0	0	0	0	0	0	0	0	0	0	0	0	0	0	0	0
Cluster_824	Bacteria	Firmicutes	Clostridia	Lachnospirales	Lachnospiraceae	[Ruminococcus] torques group	unknown species	0	0	0	0	0	0	0	0	0	0.0126183	0.0630915	0.0883281	0.0504732	0.0883281	0.138801	0.0883281	0	0	0	0	0	0	0	0	0	0	0	0	0	0	0	0	0	0	0	0	0	0
Cluster_840	Bacteria	Firmicutes	Clostridia	Lachnospirales	Lachnospiraceae	Multi-affiliation	Multi-affiliation	0.0252366	0.0630915	0.0126183	0.0252366	0.0630915	0.0126183	0	0.0504732	0.164038	0	0	0.0126183	0	0	0.0126183	0	0	0.0252366	0.0126183	0	0	0	0	0	0	0	0	0	0	0	0	0	0	0.0126183	0	0	0	0
Cluster_845	Bacteria	Firmicutes	Clostridia	Lachnospirales	Lachnospiraceae	Lachnoclostridium	Eubacterium sp.	0	0.0126183	0.0126183	0.0126183	0.0126183	0	0.0504732	0.0504732	0.0252366	0	0	0	0	0	0	0	0	0	0	0	0	0	0	0	0	0	0	0	0	0	0.0504732	0	0	0.0757098	0.0126183	0.0126183	0	0.214511
Cluster_851	Bacteria	Firmicutes	Clostridia	Lachnospirales	Lachnospiraceae	[Ruminococcus] torques group	unknown species	0	0	0.0504732	0	0.100946	0	0.0126183	0.126183	0.0252366	0	0	0	0	0	0	0	0	0	0	0	0	0	0	0	0	0	0	0	0	0	0	0	0	0	0	0	0	0
Cluster_844	Bacteria	Firmicutes	Clostridia	Lachnospirales	Lachnospiraceae	[Ruminococcus] torques group	unknown species	0.0126183	0.0126183	0	0.0252366	0	0.0378549	0	0.0126183	0	0.0126183	0	0.0126183	0	0	0	0	0	0	0	0.0378549	0.0126183	0.0504732	0.0883281	0	0	0.0378549	0.0126183	0.0252366	0.0378549	0	0.0252366	0.0504732	0	0	0.0378549	0	0	0
Cluster_855	Bacteria	Firmicutes	Clostridia	Lachnospirales	Lachnospiraceae	[Ruminococcus] torques group	unknown species	0	0	0.0252366	0.0378549	0	0.0126183	0.0126183	0	0	0	0	0	0	0	0	0.0126183	0	0	0	0	0	0	0	0	0.0252366	0.0126183	0	0	0	0.0504732	0.0378549	0	0.0252366	0.0126183	0.0126183	0	0.0252366	0.0252366
Cluster_846	Bacteria	Firmicutes	Bacilli	Paenibacillales	Paenibacillaceae	Paenibacillus	Paenibacillus thermophilus	0.0126183	0	0	0.0252366	0.0504732	0	0	0	0	0.0252366	0.0883281	0	0	0	0	0	0.0126183	0	0	0.0378549	0	0	0	0	0	0	0.0757098	0	0.0883281	0	0	0	0	0.0504732	0	0	0	0
Cluster_854	Bacteria	Proteobacteria	Gammaproteobacteria	Enterobacterales	Enterobacteriaceae	Escherichia-Shigella	unknown species	0.0126183	0.0126183	0.0630915	0.0252366	0.0630915	0.0378549	0.0378549	0.0252366	0.0757098	0.0378549	0.0378549	0	0	0.0630915	0.0252366	0.0126183	0.0126183	0.0378549	0.0252366	0	0.0757098	0.0378549	0	0.0252366	0.0126183	0	0.0252366	0.0126183	0.0757098	0.0126183	0.0126183	0.0252366	0.0252366	0.0378549	0.0126183	0.0126183	0.0252366	0.0126183
Cluster_867	Bacteria	Firmicutes	Clostridia	Oscillospirales	Ruminococcaceae	unknown genus	unknown species	0	0	0	0	0	0	0	0	0	0	0	0	0	0	0	0	0	0	0	0	0	0	0	0	0	0	0	0	0	0	0.0504732	0.0757098	0	0	0.0126183	0.0126183	0.0126183	0.0757098
Cluster_875	Bacteria	Firmicutes	Clostridia	Clostridia UCG-014	unknown family	unknown genus	unknown species	0	0	0	0	0	0	0	0	0	0.0504732	0.0378549	0.0757098	0.164038	0.0630915	0	0.0126183	0	0	0	0	0	0	0	0	0.0252366	0	0.0757098	0.0252366	0	0	0	0	0	0	0	0	0	0
Cluster_871	Bacteria	Firmicutes	Clostridia	Lachnospirales	Lachnospiraceae	CHKCI001	unknown species	0	0	0	0	0	0	0	0	0	0	0	0	0	0	0	0	0	0	0	0.189274	0	0	0	0.0126183	0.0126183	0	0	0.0630915	0.0504732	0	0	0	0	0	0	0	0	0
Cluster_861	Bacteria	Proteobacteria	Gammaproteobacteria	Enterobacterales	Enterobacteriaceae	Enterobacter	Multi-affiliation	0	0	0	0	0	0	0	0	0	0	0	0	0	0.0126183	0.0252366	0	0.0252366	0	0	0.0126183	0.0630915	0	0.0126183	0	0.126183	0.0126183	0.0252366	0	0	0.0630915	0.0126183	0	0.0126183	0.0126183	0	0	0.0252366	0.15142
Cluster_877	Bacteria	Proteobacteria	Gammaproteobacteria	Enterobacterales	Enterobacteriaceae	Escherichia-Shigella	Multi-affiliation	0	0.0126183	0.0252366	0	0.0252366	0.0126183	0.0126183	0.0252366	0.0252366	0.0126183	0.0126183	0	0	0	0	0	0	0.0126183	0	0.0126183	0.0252366	0	0.0126183	0	0	0	0	0	0.0252366	0.0252366	0	0	0	0	0.0252366	0	0.0252366	0
Cluster_903	Bacteria	Firmicutes	Clostridia	Lachnospirales	Lachnospiraceae	GCA-900066575	unknown species	0	0	0	0	0	0	0	0	0	0	0	0	0	0	0	0	0	0	0	0.0378549	0.0378549	0.176656	0.0757098	0.0126183	0.0757098	0.113565	0.0126183	0.0126183	0.0883281	0	0	0	0	0	0	0	0	0
Cluster_901	Bacteria	Firmicutes	Clostridia	Lachnospirales	Lachnospiraceae	[Ruminococcus] torques group	unknown species	0	0.0126183	0.0252366	0.0757098	0.0126183	0.0252366	0.0378549	0	0.0126183	0.0126183	0	0	0	0	0	0	0	0	0	0	0.0126183	0	0.0252366	0	0.0126183	0.0252366	0	0	0	0.0504732	0.0252366	0.0378549	0	0	0	0.0126183	0.0630915	0
Cluster_902	Bacteria	Firmicutes	Clostridia	Oscillospirales	Ruminococcaceae	unknown genus	unknown species	0	0	0	0	0	0	0	0	0	0	0	0	0	0	0	0	0.0252366	0	0	0.0504732	0.0378549	0	0	0.0126183	0.0378549	0	0.0883281	0.0757098	0.0378549	0	0	0	0	0.0378549	0	0	0	0
Cluster_896	Bacteria	Firmicutes	Clostridia	Lachnospirales	Lachnospiraceae	Eisenbergiella	unknown species	0	0	0	0	0	0	0.0126183	0	0	0	0	0	0	0	0	0	0	0	0	0.138801	0.0757098	0.0126183	0.113565	0.0378549	0.0883281	0.0378549	0.0378549	0.0126183	0.0126183	0	0	0	0	0	0	0	0	0
Cluster_904	Bacteria	Campylobacterota	Campylobacteria	Campylobacterales	Campylobacteraceae	Campylobacter	Multi-affiliation	0	0	0	0	0	0	0	0	0	0	0	0.0126183	0	0	0	0.0126183	0.0883281	0	0.0126183	0	0	0	0	0	0	0	0	0	0	0.0126183	0.0126183	0	0.0252366	0	0	0.0378549	0.0504732	0
Cluster_891	Bacteria	Firmicutes	Bacilli	Paenibacillales	Paenibacillaceae	Paenibacillus	Paenibacillus macerans	0	0.0504732	0.0126183	0	0.0126183	0	0.0126183	0	0	0.0252366	0.0126183	0	0	0	0	0	0.138801	0.0126183	0	0.0757098	0	0	0	0	0.0378549	0	0	0.0126183	0.0378549	0	0	0	0	0.0126183	0	0	0	0
Cluster_887	Bacteria	Firmicutes	Bacilli	Erysipelotrichales	Erysipelatoclostridiaceae	Erysipelatoclostridium	Massiliomicrobiota timonensis	0.0126183	0.0126183	0	0.0126183	0.0126183	0	0	0	0.0378549	0	0	0	0	0	0	0	0	0	0	0	0.0757098	0	0	0.0126183	0	0	0.0126183	0	0	0	0	0	0	0	0	0	0	0
Cluster_907	Bacteria	Firmicutes	Clostridia	Lachnospirales	Lachnospiraceae	unknown genus	unknown species	0	0	0	0	0	0	0	0	0	0	0	0	0	0	0	0	0	0	0	0	0	0.227129	0	0	0	0	0	0.100946	0.0883281	0	0	0	0	0	0	0	0	0
Cluster_912	Bacteria	Firmicutes	Clostridia	Lachnospirales	Lachnospiraceae	[Ruminococcus] torques group	unknown species	0	0	0	0	0	0	0	0	0	0	0	0	0	0	0	0	0	0	0	0	0	0	0	0.895899	0	0	0	0	0	0	0	0	0	0	0	0	0	0
Cluster_915	Bacteria	Firmicutes	Clostridia	Lachnospirales	Lachnospiraceae	GCA-900066575	unknown species	0	0	0	0	0	0	0	0	0	0	0	0	0	0	0	0	0	0	0	0.0504732	0.277603	0.214511	0.0504732	0.0757098	0.126183	0.189274	0.0504732	0.0757098	0.0630915	0	0	0	0	0	0	0	0	0
Cluster_926	Bacteria	Firmicutes	Clostridia	Lachnospirales	Lachnospiraceae	[Ruminococcus] torques group	unknown species	0	0	0.0126183	0	0	0	0	0	0	0.0630915	0.0378549	0.0504732	0.0252366	0.0126183	0.0252366	0.0378549	0	0.0504732	0	0	0	0	0	0	0	0	0	0	0	0	0	0	0	0	0	0	0	0
Cluster_922	Bacteria	Firmicutes	Clostridia	Lachnospirales	Lachnospiraceae	[Ruminococcus] torques group	unknown species	0	0	0.0504732	0	0	0.0126183	0.0757098	0.0504732	0	0.0883281	0	0	0.0126183	0.0252366	0.0757098	0	0.0252366	0.0378549	0.0378549	0	0	0	0	0	0	0	0	0	0	0	0	0	0	0	0	0	0	0
Cluster_916	Bacteria	Firmicutes	Clostridia	Oscillospirales	Ruminococcaceae	unknown genus	Multi-affiliation	0	0	0	0.0126183	0	0	0	0	0	0	0	0	0	0.0252366	0	0	0	0	0	0	0	0	0	0	0	0.0504732	0	0	0	0	0	0	0	0.15142	0	0	0	0
Cluster_920	Bacteria	Firmicutes	Bacilli	Erysipelotrichales	Erysipelatoclostridiaceae	Erysipelatoclostridium	Multi-affiliation	0.0126183	0.0126183	0	0.0252366	0.0378549	0	0	0	0.0504732	0	0	0	0	0	0	0	0	0	0	0.0126183	0	0	0.138801	0	0.0504732	0	0	0.0504732	0	0	0	0	0	0	0	0	0	0
Cluster_917	Bacteria	Proteobacteria	Gammaproteobacteria	Enterobacterales	Enterobacteriaceae	Escherichia-Shigella	Escherichia sp.	0	0.0252366	0.0378549	0	0.0252366	0	0	0.0504732	0.0126183	0.0126183	0	0	0	0.0252366	0	0	0.0378549	0.0252366	0	0	0.0126183	0	0	0.0378549	0.0378549	0	0	0.0126183	0.0252366	0.0126183	0.0630915	0.0126183	0.0252366	0	0.0504732	0.0504732	0	0.0630915
Cluster_932	Bacteria	Firmicutes	Clostridia	Lachnospirales	Lachnospiraceae	[Ruminococcus] torques group	Multi-affiliation	0	0	0	0	0	0	0	0	0	0	0	0	0	0	0	0	0	0	0	0	0	0.0252366	0	0	0	0.0126183	0	0	0	0	0	0	0	0	0	0.126183	0	0.138801
Cluster_928	Bacteria	Firmicutes	Clostridia	Lachnospirales	Lachnospiraceae	Sellimonas	Lachnoclostridium phocaeense	0	0.0504732	0.0126183	0.0126183	0.0630915	0	0.0252366	0.0252366	0.0126183	0	0	0.0252366	0.0252366	0	0	0	0	0	0	0	0	0	0	0	0	0	0	0	0	0	0	0	0	0	0	0	0	0
Cluster_933	Bacteria	Firmicutes	Clostridia	Lachnospirales	Lachnospiraceae	Blautia	unknown species	0	0	0	0	0	0	0	0	0	0	0	0	0	0	0	0	0	0	0	0	0	0	0	0.0252366	0	0	0	0	0	0.113565	0.0252366	0.0630915	0.100946	0.0630915	0.164038	0	0.0504732	0
Cluster_937	Bacteria	Firmicutes	Bacilli	Lactobacillales	Lactobacillaceae	Weissella	Multi-affiliation	0.0126183	0.0126183	0	0	0.0126183	0.0378549	0	0	0	0	0	0	0	0	0	0	0	0	0	0.0126183	0	0.0126183	0.0126183	0.0126183	0.0126183	0.0378549	0.0378549	0	0.0126183	0	0	0.0126183	0	0.0126183	0	0	0	0
Cluster_948	Bacteria	Firmicutes	Clostridia	Lachnospirales	Lachnospiraceae	[Ruminococcus] torques group	unknown species	0	0	0	0	0.0126183	0	0.0126183	0.0126183	0.0126183	0.0757098	0.113565	0.0252366	0	0.0126183	0.0378549	0.0504732	0.0126183	0.0378549	0.0757098	0	0	0	0	0	0	0	0	0	0	0	0	0	0	0	0	0	0	0
Cluster_953	Bacteria	Firmicutes	Clostridia	Lachnospirales	Lachnospiraceae	[Ruminococcus] torques group	unknown species	0	0	0	0	0	0	0	0	0	0	0	0.0126183	0.0252366	0.0757098	0.0126183	0.113565	0	0.100946	0	0	0	0	0	0	0	0	0	0	0	0	0	0	0	0	0	0	0	0
Cluster_965	Bacteria	Firmicutes	Clostridia	Lachnospirales	Lachnospiraceae	Multi-affiliation	Multi-affiliation	0	0	0.0126183	0	0	0	0.0252366	0	0	0	0	0.0252366	0	0.0252366	0.0126183	0	0	0.0126183	0	0.0126183	0.0252366	0.0252366	0.0126183	0.0378549	0.0126183	0.0630915	0	0	0.0126183	0	0	0	0	0.0126183	0	0	0	0
Cluster_957	Bacteria	Firmicutes	Clostridia	Lachnospirales	Lachnospiraceae	[Ruminococcus] torques group	unknown species	0	0	0	0	0	0	0	0	0	0.227129	0.0883281	0.0252366	0.0504732	0.0378549	0	0.138801	0.0630915	0.113565	0.126183	0	0.0126183	0	0	0	0	0	0	0	0	0	0	0	0	0	0	0	0	0
Cluster_963	Bacteria	Firmicutes	Bacilli	Erysipelotrichales	Erysipelatoclostridiaceae	Erysipelatoclostridium	unknown species	0	0	0	0	0	0	0	0	0	0	0	0	0	0	0	0	0	0	0	0.113565	0.0126183	0.0126183	0	0.201893	0.0252366	0	0	0.0630915	0.0630915	0	0	0	0	0	0	0	0	0
Cluster_962	Bacteria	Proteobacteria	Gammaproteobacteria	Enterobacterales	Enterobacteriaceae	Escherichia-Shigella	Multi-affiliation	0	0	0.0252366	0.0126183	0	0	0	0	0	0	0.0252366	0	0	0	0	0.0126183	0	0	0	0	0	0.0126183	0	0.0126183	0.0252366	0	0	0	0	0.0126183	0	0.0126183	0.0126183	0	0	0	0.0126183	0
Cluster_972	Bacteria	Firmicutes	Clostridia	Lachnospirales	Lachnospiraceae	Blautia	unknown species	0	0.126183	0	0	0	0	0	0	0.0504732	0	0	0	0	0	0	0	0	0	0	0	0	0	0	0	0	0	0	0	0	0	0	0	0	0	0	0	0	0
Cluster_974	Bacteria	Firmicutes	Clostridia	Lachnospirales	Lachnospiraceae	Eisenbergiella	unknown species	0	0	0	0	0	0	0	0	0	0	0	0.0126183	0.0378549	0	0	0	0	0.0252366	0	0.0252366	0.0378549	0.0378549	0	0.0378549	0.0757098	0.0126183	0.189274	0	0	0	0	0	0	0	0	0	0	0
Cluster_978	Bacteria	Firmicutes	Clostridia	Lachnospirales	Lachnospiraceae	Multi-affiliation	Multi-affiliation	0	0	0	0	0	0	0	0	0	0	0	0	0	0	0	0	0	0	0.656151	0.138801	0.0757098	0	0.100946	0.0504732	0.0883281	0	0	0	0.0378549	0	0	0	0	0	0	0	0	0
Cluster_992	Bacteria	Firmicutes	Clostridia	Lachnospirales	Lachnospiraceae	[Ruminococcus] torques group	unknown species	0	0	0	0	0	0	0	0	0	0	0	0	0	0	0	0	0	0	0	0	0.0504732	0	0.0126183	0	0	0	0	0.0252366	0	0	0.0378549	0.0630915	0.0504732	0.0630915	0.0630915	0.0126183	0.0126183	0.0378549
Cluster_969	Bacteria	Firmicutes	Clostridia	Lachnospirales	Lachnospiraceae	[Ruminococcus] torques group	unknown species	0	0	0	0	0	0	0	0	0	0	0.0378549	0	0.100946	0.0126183	0.0126183	0.0126183	0	0	0	0	0	0	0	0	0.126183	0	0.0630915	0.0504732	0	0	0	0	0	0	0	0	0	0
Cluster_985	Bacteria	Firmicutes	Clostridia	Lachnospirales	Lachnospiraceae	Blautia	unknown species	0	0	0	0	0	0	0	0	0	0	0	0	0	0	0	0	0	0	0	0	0	0	0	0	0	0	0	0	0	0.0504732	0.0126183	0.0504732	0.100946	0.0378549	0.0504732	0.0126183	0.0883281	0
Cluster_976	Bacteria	Firmicutes	Clostridia	Lachnospirales	Lachnospiraceae	[Ruminococcus] torques group	unknown species	0	0	0	0.0126183	0	0	0	0	0	0	0	0	0	0	0	0	0	0	0	0.0883281	0.0126183	0.0252366	0.0757098	0.0630915	0.0504732	0.0504732	0	0	0	0	0	0	0	0	0	0	0	0
Cluster_991	Bacteria	Campylobacterota	Campylobacteria	Campylobacterales	Campylobacteraceae	Campylobacter	Multi-affiliation	0	0	0	0	0	0	0	0	0	0.0757098	0	0.239748	0.214511	0.0504732	0.0630915	0.0504732	0.0378549	0.0504732	0	0	0	0	0	0	0	0	0	0.0126183	0	0	0.0126183	0	0	0.0883281	0.0378549	0.0757098	0	0.0126183
Cluster_971	Bacteria	Firmicutes	Clostridia	Lachnospirales	Lachnospiraceae	Lachnoclostridium	unknown species	0	0	0	0	0	0	0	0	0	1.1735	0	0	0	0	0.176656	0	0	0	0	0	0	0	0	0	0	0	0	0	0	0	0	0	0	0	0	0	0	0
Cluster_977	Bacteria	Firmicutes	Bacilli	Lactobacillales	Lactobacillaceae	Pediococcus	Multi-affiliation	0	0.126183	0	0	0	0	0	0.0378549	0.0126183	0.0126183	0	0	0.0126183	0	0	0	0	0.0252366	0	0	0	0	0	0.0126183	0	0	0	0	0	0	0	0.0252366	0	0	0.0504732	0	0	0
Cluster_968	Bacteria	Firmicutes	Bacilli	Lactobacillales	Lactobacillaceae	Limosilactobacillus	Multi-affiliation	0	0.113565	0	0	0.0126183	0.0252366	0	0.0630915	0.0252366	0.0883281	0	0.0126183	0	0.0126183	0	0	0	0.0630915	0	0	0.0126183	0	0	0.0504732	0	0	0.0252366	0.0252366	0.0126183	0	0.0252366	0.113565	0.214511	0.0378549	0.0630915	0	0.15142	0
Cluster_983	Bacteria	Proteobacteria	Gammaproteobacteria	Enterobacterales	Enterobacteriaceae	Escherichia-Shigella	Escherichia coli	0	0.0252366	0.0252366	0	0	0	0.15142	0	0	0	0	0.0126183	0	0.0126183	0	0	0.0126183	0.0126183	0	0	0	0	0	0	0	0	0	0	0	0.0126183	0	0	0	0	0	0	0	0
Cluster_1024	Bacteria	Firmicutes	Clostridia	Clostridiales	Clostridiaceae	Clostridium sensu stricto 1	human gut metagenome	0.0126183	0	0	0	0	0.0126183	0.0630915	0	0.0126183	0	0	0	0	0	0	0.0126183	0	0	0	0	0	0	0	0	0	0	0.0126183	0	0.0630915	0	0	0	0	0	0	0	0	0
Cluster_1030	Bacteria	Firmicutes	Clostridia	Lachnospirales	Lachnospiraceae	Roseburia	Multi-affiliation	0.0630915	0	0	0.0252366	0.0630915	0	0	0	0.0126183	0.0504732	0.138801	0.0252366	0.0378549	0.0126183	0	0	0	0.0126183	0.0252366	0.0126183	0.0126183	0	0.0252366	0	0	0.0378549	0	0	0	0	0	0	0	0	0	0	0	0
Cluster_1010	Bacteria	Firmicutes	Clostridia	Lachnospirales	Lachnospiraceae	[Eubacterium] hallii group	unknown species	0.0252366	0.264984	0	0	0.138801	0	0	0.126183	0.15142	0	0	0	0	0	0	0	0	0	0	0	0	0	0	0	0	0	0	0	0	0	0	0	0	0	0	0	0	0
Cluster_1014	Bacteria	Firmicutes	Clostridia	Lachnospirales	Lachnospiraceae	[Ruminococcus] torques group	unknown species	0	0	0.0378549	0	0.0252366	0	0.0126183	0	0.0378549	0	0.0252366	0.0126183	0.0126183	0.0252366	0.0378549	0.0504732	0	0.0252366	0	0	0	0	0	0	0	0	0	0	0	0	0	0	0	0	0	0	0	0
Cluster_1026	Bacteria	Firmicutes	Clostridia	Lachnospirales	Lachnospiraceae	[Ruminococcus] torques group	unknown species	0	0	0	0	0	0	0.0126183	0.0378549	0.0126183	0.0757098	0.0378549	0.0504732	0.0252366	0.100946	0.0252366	0.0378549	0.0126183	0.0252366	0	0	0	0	0	0	0	0	0	0.0126183	0	0	0	0	0	0	0	0	0	0
Cluster_1021	Bacteria	Firmicutes	Clostridia	Oscillospirales	Ruminococcaceae	unknown genus	unknown species	0	0.0126183	0.0126183	0.0378549	0.0757098	0	0	0	0.0252366	0.0883281	0	0	0	0	0.0252366	0	0	0.0126183	0.0252366	0.0126183	0	0.0126183	0	0.0504732	0.0630915	0	0.0126183	0.0126183	0.0504732	0	0	0	0	0	0	0	0	0
Cluster_1023	Bacteria	Firmicutes	Clostridia	Oscillospirales	Oscillospiraceae	Oscillibacter	Multi-affiliation	0	0	0	0	0.0126183	0	0	0	0	0	0	0	0	0	0	0	0	0	0	0.0126183	0	0	0	0.0883281	0	0	0	0	0.0630915	0	0	0	0	0	0	0	0	0
Cluster_1039	Bacteria	Firmicutes	Clostridia	Lachnospirales	Lachnospiraceae	Robinsoniella	bacterium 12(2016)	0	0	0	0	0	0	0	0	0	0	0	0	0	0	0	0	0	0	0	0.0252366	0	0	0	0.0126183	0.100946	0	0	0	0	0	0.0757098	0	0	0.0630915	0	0	0	0
Cluster_1046	Bacteria	Firmicutes	Clostridia	Lachnospirales	Lachnospiraceae	Multi-affiliation	Multi-affiliation	0	0	0	0	0.0126183	0	0	0.0126183	0	0.0252366	0.0126183	0.315457	0.252366	0.0126183	0.100946	0.0757098	0	0.0504732	0.0378549	0	0	0	0	0	0	0	0	0	0	0	0	0	0	0	0	0	0	0
Cluster_1042	Bacteria	Firmicutes	Clostridia	Oscillospirales	Oscillospiraceae	Colidextribacter	unknown species	0	0	0	0	0	0	0	0	0	0.0126183	0.0126183	0	0	0.264984	0	0.0126183	0	0.138801	0.0378549	0	0	0	0	0	0	0	0	0	0	0	0	0	0	0	0	0	0	0
Cluster_1054	Bacteria	Proteobacteria	Gammaproteobacteria	Enterobacterales	Enterobacteriaceae	Escherichia-Shigella	unknown species	0	0	0	0	0	0	0	0	0	0	0	0	0	0.0126183	0	0.0126183	0	0	0.0126183	0	0.0504732	0	0.0126183	0	0.0252366	0	0.0883281	0	0	0.0630915	0.0126183	0.0126183	0.0126183	0	0.0126183	0	0.0252366	0.0883281
Cluster_1063	Bacteria	Firmicutes	Clostridia	Lachnospirales	Lachnospiraceae	[Ruminococcus] torques group	unknown species	0	0	0	0	0	0	0	0	0	0	0	0	0	0	0	0	0	0	0	0.0378549	0.100946	0.0378549	0	0.0883281	0	0.15142	0.0126183	0	0	0	0	0	0	0	0	0	0	0
Cluster_1066	Bacteria	Firmicutes	Clostridia	Lachnospirales	Lachnospiraceae	[Ruminococcus] torques group	unknown species	0	0	0	0	0	0	0	0	0	0.0630915	0.0630915	0.0126183	0.0252366	0.0252366	0	0.0378549	0.0504732	0.0126183	0.0252366	0	0	0	0	0	0	0	0	0	0	0	0	0	0	0	0	0	0	0
Cluster_1071	Bacteria	Proteobacteria	Gammaproteobacteria	Enterobacterales	Enterobacteriaceae	Escherichia-Shigella	unknown species	0	0	0	0	0	0	0	0	0	0.0252366	0	0	0	0.0126183	0	0	0.0126183	0.0126183	0.0126183	0	0.0126183	0	0.0126183	0	0.0252366	0.0252366	0	0.0252366	0	0.0126183	0.0378549	0.0126183	0.0126183	0	0	0	0.0126183	0.113565
Cluster_1069	Bacteria	Proteobacteria	Gammaproteobacteria	Enterobacterales	Enterobacteriaceae	Kluyvera	Klebsiella pneumoniae	0	0	0	0	0	0	0	0	0	0.0504732	0	0	0.0126183	0.0126183	0	0.0126183	0.0126183	0.0126183	0.0378549	0.0126183	0.0252366	0	0	0	0.0378549	0	0	0	0	0.0126183	0	0	0.0126183	0	0.0126183	0	0.0126183	0.0630915
Cluster_1090	Bacteria	Firmicutes	Bacilli	Lactobacillales	Enterococcaceae	Enterococcus	Multi-affiliation	0	0	0.0252366	0	0.0883281	0	0	0	0	0.0126183	0	0	0	0.0126183	0.0378549	0	0	0.0126183	0.0630915	0	0.0126183	0.0126183	0	0.0504732	0	0.0126183	0.0126183	0	0.0252366	0	0	0	0	0.0378549	0	0	0	0
Cluster_1118	Bacteria	Firmicutes	Clostridia	Lachnospirales	Lachnospiraceae	[Ruminococcus] torques group	unknown species	0	0	0	0	0	0	0	0	0	0	0	0	0	0	0	0	0	0	0	0	0	0	0	0	0.0378549	0	0	0	0.0126183	0.0126183	0.0378549	0.0252366	0.0757098	0.0252366	0.0378549	0	0.0252366	0.0630915
Cluster_1104	Bacteria	Firmicutes	Clostridia	Lachnospirales	Lachnospiraceae	[Ruminococcus] torques group	unknown species	0	0.0126183	0.0504732	0.0126183	0.0504732	0	0	0.0378549	0.0883281	0	0	0	0	0	0	0	0	0	0	0.0126183	0	0	0	0	0	0	0	0	0	0	0	0	0	0	0	0	0	0
Cluster_1129	Bacteria	Firmicutes	Clostridia	Lachnospirales	Lachnospiraceae	unknown genus	Multi-affiliation	0	0.0630915	0.0504732	0.100946	0.0126183	0.0378549	0.0126183	0	0	0	0	0	0	0	0	0	0	0	0	0.0126183	0	0.0126183	0	0	0	0	0	0.0378549	0.0252366	0	0	0	0	0	0	0	0	0
Cluster_1096	Bacteria	Firmicutes	Clostridia	Oscillospirales	Butyricicoccaceae	Butyricicoccus	unknown species	0	0.100946	0.0630915	0	0.0378549	0	0.0126183	0.0504732	0.0126183	0	0	0	0	0	0	0	0	0	0	0	0	0	0	0.0252366	0	0	0	0.0252366	0	0	0	0	0	0	0	0	0	0
Cluster_1095	Bacteria	Firmicutes	Bacilli	Lactobacillales	Lactobacillaceae	Lactobacillus	Lactobacillus delbrueckii	0.201893	0	0	0	0	0	0	0	0.0126183	0	0	0	0	0	0	0	0	0	0	0	0	0	0	0	0	0	0	0.0504732	0	0	0	0	0	0	0	0	0	0
Cluster_1160	Bacteria	Firmicutes	Clostridia	Lachnospirales	Lachnospiraceae	Eisenbergiella	unknown species	0	0	0	0	0	0	0	0	0	0	0	0.0252366	0.0126183	0	0	0	0	0	0	0.0252366	0	0	0.0252366	0.0126183	0	0	0.0252366	0	0.0252366	0	0	0	0	0.0126183	0	0.189274	0	0
Cluster_1168	Bacteria	Firmicutes	Clostridia	Lachnospirales	Lachnospiraceae	[Ruminococcus] torques group	unknown species	0	0	0	0	0	0	0	0	0	0	0	0	0	0	0	0	0.0126183	0	0	0	0	0	0	0	0	0	0	0	0	0.100946	0.0630915	0.0252366	0.113565	0.0504732	0.15142	0	0.100946	0
Cluster_1169	Bacteria	Firmicutes	Clostridia	Lachnospirales	Lachnospiraceae	[Ruminococcus] torques group	unknown species	0	0.0252366	0	0.0252366	0	0	0.0126183	0.0378549	0	0	0	0	0	0	0	0	0	0	0	0	0	0	0	0	0	0	0	0	0	0.0126183	0	0	0	0	0.0126183	0	0	0.0630915
Cluster_1133	Bacteria	Firmicutes	Clostridia	Lachnospirales	Lachnospiraceae	[Ruminococcus] torques group	unknown species	0	0.0126183	0	0	0	0	0	0.0630915	0.0126183	0.0252366	0	0	0	0	0	0	0	0	0	0	0	0	0	0	0	0	0	0	0	0	0	0	0	0.201893	0	0	0	0
Cluster_1147	Bacteria	Firmicutes	Clostridia	Lachnospirales	Lachnospiraceae	[Ruminococcus] torques group	unknown species	0	0	0	0.0252366	0	0	0	0	0	0	0	0	0	0	0.0126183	0	0	0	0	0.0883281	0.0126183	0	0.0252366	0	0.0126183	0.0378549	0	0.0126183	0.0378549	0	0	0	0	0	0	0	0	0
Cluster_1135	Bacteria	Firmicutes	Clostridia	Lachnospirales	Lachnospiraceae	[Ruminococcus] torques group	unknown species	0	0	0	0.0504732	0	0	0	0	0	0	0	0	0	0	0	0	0	0	0	0.0630915	0.0126183	0.0126183	0.0126183	0.0378549	0.0378549	0.0883281	0.0126183	0	0.0126183	0	0	0	0	0	0	0	0	0
Cluster_1161	Bacteria	Firmicutes	Clostridia	Lachnospirales	Lachnospiraceae	[Ruminococcus] torques group	unknown species	0	0	0	0.0126183	0	0	0	0	0	0	0	0	0	0	0	0	0	0	0	0	0.0252366	0	0.100946	0.0378549	0.0126183	0	0	0.0126183	0.0630915	0	0	0	0	0	0	0	0	0
Cluster_1159	Bacteria	Firmicutes	Clostridia	Lachnospirales	Lachnospiraceae	[Ruminococcus] torques group	unknown species	0	0	0	0	0	0	0	0	0	0.0504732	0.0126183	0.0504732	0	0.0252366	0.0126183	0.0126183	0	0.0378549	0.0504732	0	0	0	0	0	0	0	0	0	0	0	0	0	0	0	0	0	0	0
Cluster_1156	Bacteria	Firmicutes	Clostridia	Lachnospirales	Lachnospiraceae	Multi-affiliation	Multi-affiliation	0	0.0757098	0.0252366	0.100946	0.0126183	0.0504732	0.0630915	0.0252366	0.0126183	0	0	0	0	0	0	0	0.0126183	0	0.0378549	0	0	0.0630915	0	0	0	0	0	0.0378549	0.0883281	0	0	0	0	0	0	0	0	0
Cluster_1138	Bacteria	Firmicutes	Bacilli	Erysipelotrichales	Erysipelatoclostridiaceae	Erysipelatoclostridium	Multi-affiliation	0	0	0	0	0	0	0	0	0	0	0.0126183	0	0	0	0	0	0.189274	0	0	0	0.0252366	0	0.0126183	0	0	0.0883281	0	0.0126183	0	0	0	0	0	0	0	0	0	0
Cluster_1152	Bacteria	Firmicutes	Bacilli	Lactobacillales	Lactobacillaceae	Limosilactobacillus	unknown species	0	0	0	0	0	0	0	0.15142	0	0	0	0	0	0	0	0.0252366	0	0	0	0	0	0	0	0	0	0	0	0	0	0	0	0	0	0	0	0	0	0
Cluster_1178	Bacteria	Firmicutes	Clostridia	Clostridiales	Clostridiaceae	Clostridium sensu stricto 1	human gut metagenome	0.0252366	0	0.0252366	0.0378549	0.0126183	0.0252366	0.113565	0	0	0	0	0	0	0	0.0126183	0	0	0	0	0	0	0	0	0	0.0252366	0	0	0	0.0504732	0	0	0	0	0	0	0	0	0
Cluster_1206	Bacteria	Firmicutes	Clostridia	Lachnospirales	Lachnospiraceae	[Ruminococcus] torques group	unknown species	0	0.0126183	0.0126183	0	0.0126183	0	0.0252366	0.0378549	0	0.0883281	0.0630915	0.0252366	0.0252366	0.0126183	0	0.0252366	0.0252366	0.100946	0.0252366	0	0	0	0	0	0	0	0	0	0	0	0	0	0	0	0	0	0	0
Cluster_1187	Bacteria	Firmicutes	Clostridia	Lachnospirales	Lachnospiraceae	[Ruminococcus] gnavus group	unknown species	0.0126183	0.0126183	0.0378549	0.0630915	0	0	0	0	0	0	0	0	0	0	0	0	0	0	0	0	0	0	0	0	0	0	0	0	0	0	0.0126183	0	0	0	0	0	0	0
Cluster_1181	Bacteria	Firmicutes	Clostridia	Lachnospirales	Lachnospiraceae	[Ruminococcus] torques group	unknown species	0	0	0	0.0126183	0	0	0	0	0	0	0	0	0	0	0	0	0	0	0	0.0378549	0.0504732	0.0378549	0.0630915	0.0252366	0.0252366	0.0504732	0.0504732	0.0504732	0.0252366	0	0	0	0	0	0	0	0	0
Cluster_1219	Bacteria	Firmicutes	Clostridia	Lachnospirales	Lachnospiraceae	[Ruminococcus] torques group	unknown species	0.0126183	0.0126183	0.0252366	0	0.0126183	0	0.0252366	0.0126183	0	0	0	0	0	0	0	0	0	0	0	0	0	0	0	0	0	0	0	0	0	0	0.0126183	0	0	0.0126183	0.0252366	0	0	0.0630915
Cluster_1188	Bacteria	Firmicutes	Clostridia	Lachnospirales	Lachnospiraceae	Anaerostipes	Multi-affiliation	0	0	0	0	0	0	0	0.0126183	0	0	0	0	0	0	0	0	0	0	0	0	0	0	0	0.0378549	0	0	0	0	0	0	0	0	0	0.227129	0.0757098	0.0126183	0	0
Cluster_1201	Bacteria	Firmicutes	Clostridia	Oscillospirales	Ruminococcaceae	UBA1819	Multi-affiliation	0.0252366	0.0126183	0.0126183	0	0.0252366	0.0126183	0	0	0.0126183	0	0	0	0	0.0126183	0.0378549	0	0	0.0630915	0	0.0378549	0	0	0	0.0378549	0.0504732	0	0.0378549	0.0252366	0.0378549	0	0	0.0126183	0	0	0	0	0	0
Cluster_1203	Bacteria	Firmicutes	Clostridia	Oscillospirales	Oscillospiraceae	Flavonifractor	Multi-affiliation	0	0	0	0	0	0	0	0	0	0	0.0630915	0.0252366	0.0378549	0.0126183	0.0504732	0.0252366	0	0	0	0	0	0	0	0	0.0504732	0	0.0630915	0	0	0	0	0	0	0	0	0	0	0
Cluster_1204	Bacteria	Proteobacteria	Gammaproteobacteria	Enterobacterales	Morganellaceae	Multi-affiliation	Multi-affiliation	0	0.0252366	0.0252366	0	0	0	0	0	0	0	0	0	0.0126183	0	0	0	0.0126183	0.0252366	0.0126183	0.0252366	0.0378549	0.0252366	0.0126183	0	0.0126183	0.0126183	0	0.0252366	0.0126183	0	0	0.0126183	0	0.0126183	0.0126183	0.0126183	0	0
Cluster_1221	Bacteria	Firmicutes	Clostridia	Lachnospirales	Lachnospiraceae	[Ruminococcus] torques group	Clostridium sp.	0.0126183	0	0	0	0.0126183	0	0	0	0	0	0	0	0	0.0126183	0	0	0	0	0	0	0	0	0	0.0126183	0	0	0.0252366	0	0.0126183	0	0.0126183	0.0252366	0.0252366	0.0126183	0.0126183	0	0	0.0252366
Cluster_1236	Bacteria	Firmicutes	Clostridia	Lachnospirales	Lachnospiraceae	unknown genus	Clostridiales bacterium Marseille-P5551	0.0378549	0	0	0.0252366	0.0126183	0.0504732	0.0252366	0	0.0126183	0.0378549	0.0757098	0.0252366	0.0126183	0.15142	0.0252366	0	0.0252366	0.0504732	0.0252366	0.0126183	0.0252366	0	0.0126183	0.0630915	0.0126183	0.0883281	0	0	0	0.0126183	0	0.0378549	0.0252366	0.0252366	0.0126183	0.0126183	0	0
Cluster_1248	Bacteria	Firmicutes	Clostridia	Lachnospirales	Lachnospiraceae	Blautia	unknown species	0	0	0	0	0	0	0	0	0	0	0	0	0	0	0	0	0	0	0	0	0	0	0	0	0	0	0	0	0	0.0504732	0.0126183	0.0252366	0.0378549	0.0126183	0.0378549	0	0.0504732	0
Cluster_1263	Bacteria	Firmicutes	Clostridia	Lachnospirales	Lachnospiraceae	[Ruminococcus] torques group	unknown species	0	0.0126183	0.0126183	0.0252366	0.0126183	0.0252366	0.176656	0	0.0126183	0	0	0.0126183	0	0	0	0	0.0252366	0	0	0	0	0	0	0	0	0	0.0126183	0	0.0126183	0	0	0	0	0	0	0	0	0
Cluster_1251	Bacteria	Firmicutes	Clostridia	Lachnospirales	Lachnospiraceae	[Ruminococcus] torques group	unknown species	0	0	0	0	0	0	0	0	0	0	0.0378549	0.0504732	0.0252366	0.0757098	0	0.214511	0	0	0	0	0	0	0	0	0	0	0	0	0	0	0	0	0	0	0	0	0	0
Cluster_1270	Bacteria	Firmicutes	Clostridia	Lachnospirales	Lachnospiraceae	[Ruminococcus] torques group	unknown species	0	0.0252366	0	0	0.0126183	0	0.0126183	0.0630915	0	0.0252366	0.0504732	0.0126183	0.0378549	0.0378549	0.0126183	0.0126183	0.0252366	0.0126183	0.0378549	0	0	0	0	0	0	0	0	0	0	0	0	0	0	0	0	0	0	0
Cluster_1244	Bacteria	Firmicutes	Clostridia	Oscillospirales	Ruminococcaceae	unknown genus	unknown species	0	0	0	0	0	0	0	0	0	0	0	0	0	0	0	0	0	0	0	0.0504732	0	0	0	0.0757098	0.0378549	0	0	0.0378549	0.0630915	0	0	0	0	0	0	0	0	0
Cluster_1241	Bacteria	Firmicutes	Clostridia	Oscillospirales	Ruminococcaceae	unknown genus	unknown species	0	0	0	0	0.0504732	0	0	0.0126183	0.0378549	0	0	0	0	0	0	0	0	0.0378549	0.0126183	0.0126183	0	0	0	0	0.0126183	0	0.0126183	0.0252366	0.0378549	0	0	0	0	0	0	0	0	0
Cluster_1227	Bacteria	Firmicutes	Clostridia	Oscillospirales	Oscillospiraceae	Flavonifractor	Multi-affiliation	0.0378549	0	0	0	0	0.0252366	0	0.0126183	0.0252366	0.0126183	0.0126183	0	0	0.0504732	0	0	0.0126183	0	0.0126183	0	0	0.0126183	0.0126183	0.0378549	0	0.0126183	0	0	0.0252366	0	0	0	0	0	0	0	0	0
Cluster_1292	Bacteria	Firmicutes	Clostridia	Lachnospirales	Lachnospiraceae	[Ruminococcus] torques group	unknown species	0	0	0.0378549	0	0.0126183	0.0252366	0	0	0.0126183	0	0	0	0	0	0	0	0	0	0.0126183	0	0	0	0	0.0126183	0	0.0252366	0	0	0	0.0126183	0.0252366	0.0252366	0.0252366	0.0126183	0.0126183	0	0.0126183	0.0126183
Cluster_1293	Bacteria	Firmicutes	Clostridia	Oscillospirales	Butyricicoccaceae	Butyricicoccus	unknown species	0	0	0	0	0.0126183	0	0.0126183	0.0378549	0.0252366	0	0	0	0	0	0	0	0	0	0	0.0126183	0	0	0.0252366	0.0378549	0	0	0	0	0.0252366	0	0	0	0	0	0	0	0	0
Cluster_1273	Bacteria	Firmicutes	Bacilli	Erysipelotrichales	Erysipelatoclostridiaceae	Erysipelatoclostridium	Multi-affiliation	0	0	0.0126183	0	0	0	0.0126183	0	0	0	0	0	0	0	0	0	0.0126183	0	0	0	0	0	0	0	0	0	0	0	0	0.0378549	0.0252366	0	0	0	0	0.113565	0	0
Cluster_1286	Bacteria	Firmicutes	Bacilli	Erysipelotrichales	Erysipelatoclostridiaceae	Erysipelatoclostridium	Multi-affiliation	0	0.0126183	0	0	0	0.0126183	0.0126183	0	0	0	0	0.0126183	0	0	0	0.0126183	0.0378549	0	0	0	0	0	0	0.0126183	0	0	0	0	0	0.0630915	0.0126183	0.0126183	0	0	0	0.0378549	0.0126183	0
Cluster_1281	Bacteria	Firmicutes	Bacilli	Lactobacillales	Lactobacillaceae	Limosilactobacillus	Lactobacillus reuteri	0	0.0252366	0	0.0126183	0	0	0	0	0.0504732	0	0	0	0.0126183	0	0.0126183	0	0	0	0.0126183	0	0	0	0	0	0	0.0126183	0.0126183	0.0252366	0.0504732	0	0	0	0	0	0.0252366	0	0	0
Cluster_1303	Bacteria	Proteobacteria	Gammaproteobacteria	Enterobacterales	Enterobacteriaceae	Escherichia-Shigella	unknown species	0.0252366	0	0.0252366	0.0126183	0	0	0.0126183	0.0126183	0	0	0	0	0	0	0	0	0.0252366	0	0	0	0.0252366	0	0.0504732	0.0126183	0	0.0252366	0	0	0	0	0	0.0126183	0	0.0126183	0	0	0	0.0126183
Cluster_1301	Bacteria	Proteobacteria	Gammaproteobacteria	Enterobacterales	Enterobacteriaceae	Escherichia-Shigella	Multi-affiliation	0	0	0	0	0	0	0	0	0	0	0	0	0	0	0	0	0	0	0	0.0126183	0	0	0	0	0	0	0	0	0	0.0252366	0	0	0.0883281	0	0.113565	0	0.0252366	0
Cluster_1367	Bacteria	Firmicutes	Clostridia	Lachnospirales	Lachnospiraceae	Eisenbergiella	unknown species	0	0	0	0	0	0	0	0	0	0	0	0	0	0	0	0	0	0	0	0	0	0.0504732	0	0	0	0	0.0126183	0.0630915	0.138801	0	0	0	0	0.0378549	0	0	0	0
Cluster_1329	Bacteria	Firmicutes	Clostridia	Lachnospirales	Lachnospiraceae	Blautia	unknown species	0	0	0	0	0	0	0	0	0	0	0	0	0	0	0	0	0	0	0	0	0	0	0	0	0	0	0	0	0	0	0	0.201893	0	0	0.126183	0	0	0
Cluster_1326	Bacteria	Firmicutes	Clostridia	Lachnospirales	Lachnospiraceae	[Ruminococcus] torques group	unknown species	0	0.0504732	0.0378549	0.0252366	0	0.0126183	0.0757098	0.0252366	0.0126183	0	0	0.0252366	0	0	0	0	0	0	0	0	0	0	0	0	0	0	0	0	0	0	0	0	0	0	0	0	0	0
Cluster_1357	Bacteria	Firmicutes	Clostridia	Lachnospirales	Lachnospiraceae	Eisenbergiella	unknown species	0.0126183	0.0252366	0	0.0252366	0.0630915	0.0378549	0.0126183	0.0126183	0.0504732	0	0	0	0	0	0	0	0	0	0	0	0	0	0	0	0	0	0	0.0126183	0	0	0	0	0	0	0	0	0	0
Cluster_1368	Bacteria	Firmicutes	Clostridia	Oscillospirales	Butyricicoccaceae	Butyricicoccus	unknown species	0.0126183	0	0	0	0.0252366	0.0126183	0	0	0	0	0	0	0	0	0	0	0	0	0	0.0126183	0.0378549	0	0.0252366	0.0126183	0.0126183	0.0378549	0	0	0.0126183	0	0	0	0	0	0	0	0	0
Cluster_1354	Bacteria	Firmicutes	Bacilli	Lactobacillales	Enterococcaceae	Enterococcus	Multi-affiliation	0	0	0	0	0	0	0	0	0	0	0	0	0	0	0	0	0	0	0	0	0	0	0	0	0	0	0	0	0	0.0252366	0.0252366	0.0252366	0.0252366	0	0	0	0.0757098	0
Cluster_1337	Bacteria	Proteobacteria	Gammaproteobacteria	Enterobacterales	Enterobacteriaceae	Escherichia-Shigella	Escherichia coli	0	0.0126183	0	0	0.0378549	0.0126183	0.0504732	0	0.0252366	0	0.0126183	0	0.0252366	0	0.0252366	0	0	0	0.0252366	0	0.0126183	0	0.0126183	0	0	0.0378549	0	0.0126183	0.0504732	0	0	0	0	0	0	0	0	0
Cluster_1435	Bacteria	Firmicutes	Clostridia	Oscillospirales	Ruminococcaceae	unknown genus	unknown species	0	0	0	0	0	0	0	0	0	0	0	0	0	0	0	0	0	0	0	0	0	0	0	0	0	0	0	0	0	0	0.0504732	0.0504732	0.0126183	0.0504732	0.0378549	0.0378549	0.0126183	0.100946
Cluster_1398	Bacteria	Firmicutes	Clostridia	Lachnospirales	Lachnospiraceae	Anaerosporobacter	Caecibacterium sporoformans	0	0	0	0	0	0	0	0	0	0	0	0.126183	0.126183	0	0	0	0	0	0	0	0	0	0	0	0	0	0	0	0	0	0	0	0	0	0	0	0	0
Cluster_1440	Bacteria	Firmicutes	Clostridia	Lachnospirales	Lachnospiraceae	[Ruminococcus] torques group	unknown species	0	0	0	0	0	0	0	0	0	0.0126183	0.0126183	0.0252366	0.0126183	0.0252366	0.0630915	0.277603	0	0.214511	0.0126183	0	0	0	0	0	0	0	0	0	0	0	0	0	0	0	0	0	0	0
Cluster_1382	Bacteria	Firmicutes	Clostridia	Lachnospirales	Lachnospiraceae	Blautia	unknown species	0.302839	0	0.0630915	0	0	0	0.0126183	0	0	0	0	0	0	0	0	0	0	0.113565	0	0	0	0	0	0	0	0	0	0.0126183	0	0	0	0	0	0	0	0	0	0
Cluster_1394	Bacteria	Proteobacteria	Gammaproteobacteria	Enterobacterales	Multi-affiliation	Multi-affiliation	Multi-affiliation	0	0.0252366	0	0	0.0126183	0	0	0.0252366	0.0252366	0.0126183	0	0	0	0	0.0252366	0	0.0126183	0	0	0.0883281	0.0126183	0.0252366	0.0252366	0.0126183	0.0252366	0.0252366	0	0.0126183	0.0378549	0	0	0	0	0	0.0126183	0.0126183	0	0.0252366
Cluster_1390	Bacteria	Firmicutes	Clostridia	Lachnospirales	Lachnospiraceae	Multi-affiliation	Multi-affiliation	0	0	0	0	0	0	0.0126183	0	0	0.15142	0.0757098	0.0378549	0.0630915	0.0378549	0.0126183	0.0252366	0.0126183	0.0252366	0.0252366	0	0	0	0	0	0	0	0	0	0	0	0	0	0	0	0	0	0	0
Cluster_1415	Bacteria	Proteobacteria	Gammaproteobacteria	Enterobacterales	Enterobacteriaceae	Escherichia-Shigella	Multi-affiliation	0.0126183	0	0.0126183	0	0	0	0	0	0.0126183	0	0	0	0	0	0.0126183	0	0.0126183	0.0252366	0.0126183	0.0126183	0	0	0.0126183	0.0630915	0	0	0.0126183	0.0126183	0.0252366	0	0	0.0126183	0.0126183	0	0	0	0	0
Cluster_1426	Bacteria	Firmicutes	Clostridia	Oscillospirales	Ruminococcaceae	UBA1819	Multi-affiliation	0.0126183	0	0.0252366	0	0.0126183	0	0	0	0.0126183	0.0126183	0	0	0	0	0.0126183	0	0.0126183	0	0	0.0378549	0.0126183	0	0	0.0252366	0.0126183	0	0	0	0	0	0	0	0	0.0126183	0	0	0	0.0252366
Cluster_1378	Bacteria	Firmicutes	Clostridia	Lachnospirales	Lachnospiraceae	unknown genus	unknown species	0	0.0757098	0.0504732	0.0126183	0	0	0	0.113565	0.0378549	0	0	0	0	0	0	0	0	0	0	0	0	0	0	0	0	0	0	0	0	0	0	0	0	0	0	0	0	0
Cluster_1381	Bacteria	Firmicutes	Clostridia	Oscillospirales	Butyricicoccaceae	Butyricicoccus	unknown species	0	0.0252366	0	0	0.0252366	0	0.0252366	0.0504732	0.0126183	0	0	0	0	0	0	0	0	0	0	0.0378549	0	0	0.0252366	0.0126183	0.0378549	0	0	0	0	0	0	0	0	0	0	0	0	0
Cluster_1418	Bacteria	Firmicutes	Bacilli	Lactobacillales	Lactobacillaceae	unknown genus	Streptococcus gallolyticus	0	0	0.0126183	0	0.0252366	0	0	0	0.0126183	0.0378549	0	0	0	0	0	0	0	0.0252366	0	0	0.0252366	0	0.0126183	0.0252366	0	0.0126183	0.0252366	0	0.0126183	0.0126183	0.0252366	0.0883281	0.0126183	0	0.0126183	0	0	0
Cluster_1402	Bacteria	Proteobacteria	Gammaproteobacteria	Enterobacterales	Enterobacteriaceae	Escherichia-Shigella	unknown species	0	0	0	0	0	0	0	0	0	0	0	0	0	0	0.0126183	0	0	0.0252366	0	0	0.0378549	0	0.0126183	0.0252366	0.0126183	0	0.0252366	0	0.0126183	0.0252366	0.0252366	0.0126183	0.0126183	0	0.0252366	0	0.0504732	0.0757098
Cluster_1439	Bacteria	Firmicutes	Bacilli	Lactobacillales	Enterococcaceae	Enterococcus	Multi-affiliation	0	0	0.0126183	0	0.0252366	0	0	0	0	0	0	0	0	0	0	0	0	0	0	0	0	0	0	0.0252366	0	0	0	0	0	0.0126183	0	0.0252366	0.0504732	0.0378549	0	0.0126183	0.0252366	0
Cluster_1486	Bacteria	Firmicutes	Clostridia	Lachnospirales	Lachnospiraceae	unknown genus	unknown species	0	0	0	0	0	0	0	0.0252366	0	0	0	0	0	0	0	0	0	0	0	0	0	0.126183	0	0	0	0	0	0.0757098	0.189274	0	0	0	0	0	0	0	0	0
Cluster_1506	Bacteria	Firmicutes	Clostridia	Clostridia UCG-014	unknown family	unknown genus	unknown species	0	0	0	0	0	0	0	0	0	0	0	0.0378549	0.0126183	0.0630915	0.164038	0.0757098	0	0	0	0	0	0	0	0	0	0	0	0	0	0	0	0	0	0	0	0	0	0
Cluster_1464	Bacteria	Firmicutes	Clostridia	Clostridiales	Clostridiaceae	Clostridium sensu stricto 1	human gut metagenome	0	0.0126183	0.0378549	0.0252366	0.0252366	0.0252366	0.0504732	0	0.0252366	0	0.0757098	0.0630915	0.0252366	0	0.0252366	0	0.0126183	0	0	0.0126183	0	0	0	0.0126183	0.0378549	0	0	0	0	0	0	0	0	0	0	0	0	0
Cluster_1452	Bacteria	Firmicutes	Clostridia	Lachnospirales	Lachnospiraceae	Blautia	unknown species	0	0	0	0	0	0	0	0	0	0	0	0	0	0	0	0	0	0	0.15142	0	0.0630915	0	0.0378549	0	0.0504732	0	0	0	0.0126183	0	0	0	0	0	0	0	0	0
Cluster_1471	Bacteria	Firmicutes	Clostridia	Lachnospirales	Lachnospiraceae	[Ruminococcus] torques group	unknown species	0	0	0	0	0	0	0	0	0	0.0378549	0.0883281	0.0126183	0.0378549	0.0126183	0.0126183	0	0	0.0126183	0.0126183	0	0	0	0	0	0	0	0	0	0	0	0	0	0	0	0	0	0	0
Cluster_1443	Bacteria	Firmicutes	Clostridia	Lachnospirales	Lachnospiraceae	GCA-900066575	unknown species	0	0	0	0	0	0	0	0	0	0	0	0	0	0	0	0	0	0	0	0.0252366	0.0504732	0.201893	0.0126183	0.0252366	0.0378549	0.0630915	0.0252366	0.0378549	0.0126183	0	0	0	0	0	0	0	0	0
Cluster_1508	Bacteria	Firmicutes	Clostridia	Lachnospirales	Lachnospiraceae	[Ruminococcus] torques group	unknown species	0.0126183	0.0252366	0	0.0126183	0.0126183	0.0504732	0	0	0.0378549	0	0	0.0126183	0.0126183	0	0	0	0	0	0	0.0126183	0.0504732	0	0.0126183	0.0126183	0	0	0	0.0252366	0	0	0	0	0	0	0	0	0	0
Cluster_1502	Bacteria	Firmicutes	Clostridia	Lachnospirales	Lachnospiraceae	Fusicatenibacter	unknown species	0	0	0	0	0	0	0	0	0	0.0757098	0	0	0	0	0.0378549	0.0126183	0.0252366	0.0252366	0.0630915	0	0	0	0	0	0	0	0	0	0	0	0	0	0	0	0	0	0	0
Cluster_1472	Bacteria	Firmicutes	Bacilli	Erysipelotrichales	Erysipelatoclostridiaceae	Erysipelatoclostridium	Massiliomicrobiota timonensis	0	0	0	0.0252366	0	0	0.0757098	0	0.0378549	0	0	0	0	0	0	0	0	0	0	0.0757098	0.0252366	0	0	0.0126183	0.0757098	0	0.0126183	0.0126183	0	0	0	0	0	0	0	0	0	0
Cluster_1511	Bacteria	Firmicutes	Bacilli	Erysipelotrichales	Erysipelatoclostridiaceae	Erysipelatoclostridium	Multi-affiliation	0.0378549	0.0126183	0.0630915	0.0504732	0.0252366	0.0252366	0	0	0.0630915	0	0	0	0	0	0	0.0252366	0.0252366	0	0	0	0	0	0.0252366	0	0	0	0	0	0	0	0	0	0	0	0	0	0	0
Cluster_1494	Bacteria	Firmicutes	Bacilli	Lactobacillales	Lactobacillaceae	Pediococcus	Multi-affiliation	0	0.100946	0	0.0126183	0	0	0	0	0.0126183	0.0504732	0	0	0.0126183	0	0	0.0504732	0	0.0630915	0	0	0	0	0	0	0.0126183	0	0	0	0	0	0.0126183	0	0	0	0.0757098	0	0	0.0126183
Cluster_1514	Bacteria	Firmicutes	Bacilli	Lactobacillales	Enterococcaceae	Enterococcus	Multi-affiliation	0	0.0126183	0	0	0	0.0126183	0	0.0252366	0.0126183	0	0	0	0	0	0	0	0	0	0	0	0	0	0	0.0252366	0	0.0126183	0	0	0	0	0.0504732	0.0504732	0.113565	0.0126183	0.0504732	0	0.201893	0
Cluster_1457	Bacteria	Firmicutes	Bacilli	Lactobacillales	Enterococcaceae	Enterococcus	Multi-affiliation	0	0	0	0	0.0252366	0.0126183	0	0	0	0	0	0	0	0	0	0	0.0126183	0	0	0	0	0	0	0	0	0	0	0	0	0.0126183	0.0252366	0	0.0378549	0	0	0	0.0504732	0
Cluster_1462	Bacteria	Proteobacteria	Gammaproteobacteria	Enterobacterales	Enterobacteriaceae	Escherichia-Shigella	Escherichia sp.	0	0.0252366	0	0	0.0126183	0	0	0.0378549	0	0	0	0	0	0	0	0	0.0630915	0.0126183	0.0126183	0.0126183	0	0.0252366	0.0126183	0.0126183	0.0252366	0	0	0	0	0.0126183	0	0	0	0.0252366	0	0.0126183	0	0
Cluster_1519	Bacteria	Firmicutes	Clostridia	Lachnospirales	Lachnospiraceae	Lachnoclostridium	unknown species	0	0	0	0	0	0	0	0	0	0	0	0	0	0.0126183	0	0	0	0	0	0.0126183	0	0	0	0	0	0	0	0	0	0	0	0	0	0	0	0.100946	0	0.164038
Cluster_1530	Bacteria	Firmicutes	Clostridia	Lachnospirales	Lachnospiraceae	Fusicatenibacter	unknown species	0	0	0	0	0	0	0	0	0	0.0757098	0.0630915	0.0126183	0	0	0	0.0378549	0	0.0252366	0.0378549	0	0	0	0	0	0	0	0	0	0	0	0	0	0	0	0	0	0	0
Cluster_1546	Bacteria	Firmicutes	Clostridia	Lachnospirales	Lachnospiraceae	Fusicatenibacter	unknown species	0	0	0	0	0.0126183	0	0	0	0	0.0630915	0	0.0126183	0.0126183	0.0378549	0.0126183	0.0126183	0.0126183	0.0378549	0.0378549	0	0	0	0	0	0	0	0	0	0	0	0	0	0	0	0	0	0	0
Cluster_1545	Bacteria	Firmicutes	Clostridia	Oscillospirales	Oscillospiraceae	Flavonifractor	Multi-affiliation	0.0252366	0	0.0126183	0	0	0.0126183	0	0	0	0	0	0.0126183	0.0126183	0	0	0	0.0252366	0.0126183	0.0126183	0	0	0.0252366	0.0126183	0.0252366	0	0	0	0	0.0252366	0	0	0	0	0	0.0252366	0	0	0
Cluster_1583	Bacteria	Actinobacteriota	Actinobacteria	Bifidobacteriales	Bifidobacteriaceae	Bifidobacterium	Bifidobacterium pseudolongum	0	0	0	0	0	0	0	0	0	0	0	0	0	0	0	0	0	0	0	0	0	0.0126183	0	0.0630915	0	0	0	0.0126183	0.0126183	0.0126183	0.0126183	0	0	0.0378549	0	0	0.0883281	0
Cluster_1535	Bacteria	Firmicutes	Bacilli	Erysipelotrichales	Erysipelatoclostridiaceae	Erysipelatoclostridium	Multi-affiliation	0.0126183	0.0378549	0.0126183	0	0	0.0126183	0.0252366	0	0	0	0	0	0	0	0	0	0.0252366	0.0252366	0.0126183	0.0126183	0.0126183	0	0.0126183	0	0	0	0	0	0	0	0	0	0	0	0	0	0	0
Cluster_1566	Bacteria	Firmicutes	Bacilli	Lactobacillales	Lactobacillaceae	Weissella	Multi-affiliation	0	0	0	0	0.0126183	0	0.0252366	0	0.0252366	0.0126183	0	0.0126183	0	0	0.0126183	0	0	0	0.0126183	0.0126183	0	0.0252366	0.0126183	0.0126183	0.0126183	0	0	0.0126183	0.0378549	0	0	0	0	0	0.0126183	0	0	0
Cluster_1615	Bacteria	Firmicutes	Clostridia	Lachnospirales	Lachnospiraceae	unknown genus	unknown species	0	0.0757098	0.113565	0	0.0126183	0	0.0252366	0.0630915	0.0252366	0	0	0	0	0	0	0	0	0	0	0	0	0	0	0	0	0	0	0.0126183	0	0	0	0	0	0	0.0126183	0	0	0
Cluster_1642	Bacteria	Firmicutes	Clostridia	Lachnospirales	Lachnospiraceae	unknown genus	unknown species	0	0.0126183	0.0504732	0.0126183	0.0504732	0	0	0.126183	0.0883281	0	0	0	0	0	0	0	0	0	0	0	0.0126183	0	0	0	0	0	0	0.0378549	0	0	0	0	0	0	0	0	0	0
Cluster_1635	Bacteria	Firmicutes	Clostridia	Lachnospirales	Lachnospiraceae	Blautia	unknown species	0	0	0	0	0	0	0	0	0	0	0	0	0	0	0.0757098	0.0126183	0.0883281	0	0	0	0	0.189274	0	0	0	0	0	0.0630915	0.0504732	0	0	0	0	0	0	0	0	0
Cluster_1643	Bacteria	Firmicutes	Clostridia	Lachnospirales	Lachnospiraceae	Fusicatenibacter	unknown species	0	0	0.0126183	0	0.0252366	0	0	0	0	0.0757098	0	0	0.0126183	0.0378549	0.0630915	0.0378549	0.0378549	0.0252366	0.0504732	0	0	0.0883281	0.0126183	0.0252366	0	0	0	0	0.0252366	0	0	0	0	0	0	0	0	0
Cluster_1640	Bacteria	Firmicutes	Clostridia	Lachnospirales	Lachnospiraceae	[Ruminococcus] torques group	unknown species	0	0	0	0	0	0	0	0	0	0	0	0	0.0126183	0	0	0	0	0	0	0.0252366	0.0126183	0.0126183	0.0252366	0.0126183	0.0252366	0.0252366	0.0252366	0.0252366	0	0	0	0	0	0.0126183	0	0.0252366	0	0
Cluster_1620	Bacteria	Firmicutes	Clostridia	Lachnospirales	Lachnospiraceae	[Ruminococcus] torques group	unknown species	0.0252366	0.0126183	0.0504732	0	0	0.0378549	0	0.0252366	0.0126183	0	0	0	0.0126183	0	0	0	0	0	0	0.0126183	0.0126183	0	0	0	0.0126183	0.0378549	0	0.0126183	0	0.0252366	0.0126183	0.0126183	0.0252366	0.0126183	0	0	0.0126183	0.0126183
Cluster_1630	Bacteria	Firmicutes	Clostridia	Lachnospirales	Lachnospiraceae	[Ruminococcus] torques group	unknown species	0	0	0	0	0	0	0	0	0	0.0126183	0	0.176656	0.138801	0	0.0126183	0	0	0	0	0	0	0	0	0	0	0	0	0	0	0	0	0	0	0	0	0	0	0
Cluster_1597	Bacteria	Firmicutes	Clostridia	Lachnospirales	Lachnospiraceae	Multi-affiliation	Multi-affiliation	0	0	0.0126183	0	0.0126183	0	0	0.0378549	0.0378549	0.0378549	0	0.164038	0.0504732	0	0.0504732	0.0126183	0	0.0757098	0.0126183	0	0	0	0	0	0	0	0	0	0	0	0	0	0	0	0	0	0	0
Cluster_1633	Bacteria	Firmicutes	Clostridia	Lachnospirales	Lachnospiraceae	Eisenbergiella	unknown species	0	0.0126183	0.0504732	0.0126183	0.0378549	0	0	0	0.0126183	0.0126183	0	0.113565	0.0504732	0	0	0.0126183	0	0	0	0	0	0	0	0.0126183	0	0	0	0	0	0	0	0	0	0	0	0	0	0
Cluster_1648	Bacteria	Firmicutes	Clostridia	Oscillospirales	Oscillospiraceae	Flavonifractor	unknown species	0	0	0	0	0.0126183	0	0	0	0	0	0	0	0	0	0	0	0	0	0	0.0504732	0	0	0	0.100946	0.0378549	0	0.0126183	0.0378549	0.113565	0	0	0	0	0	0	0	0	0
Cluster_1641	Bacteria	Firmicutes	Bacilli	Lactobacillales	Lactobacillaceae	Pediococcus	Multi-affiliation	0	0.0378549	0	0	0.0126183	0	0	0	0	0	0	0.0126183	0	0.0252366	0.0126183	0.0378549	0	0.0126183	0	0	0	0	0	0.0378549	0	0	0	0	0	0	0	0	0	0.0126183	0.0252366	0	0	0
Cluster_1602	Bacteria	Proteobacteria	Gammaproteobacteria	Enterobacterales	Enterobacteriaceae	Escherichia-Shigella	Escherichia coli	0	0.0126183	0.0126183	0.0126183	0	0.0252366	0	0	0	0	0	0	0.0126183	0	0	0.0252366	0	0.0126183	0	0	0	0.0252366	0	0	0	0	0.0126183	0	0.0126183	0.0126183	0	0	0	0.0126183	0.0252366	0	0	0.0126183
Cluster_1645	Bacteria	Proteobacteria	Gammaproteobacteria	Enterobacterales	Enterobacteriaceae	Escherichia-Shigella	Multi-affiliation	0.0126183	0.0126183	0.0252366	0.0252366	0.0252366	0.0252366	0	0.0126183	0.0126183	0	0	0	0	0	0	0	0	0	0.0126183	0.0252366	0.0126183	0	0.0126183	0.0126183	0	0	0	0	0	0.0126183	0.0252366	0.0126183	0	0	0	0.0126183	0	0.0126183
Cluster_1604	Bacteria	Proteobacteria	Gammaproteobacteria	Enterobacterales	Enterobacteriaceae	Klebsiella	Multi-affiliation	0	0	0	0	0	0	0	0	0	0.0126183	0	0	0	0	0.0504732	0	0.0126183	0.0504732	0.0504732	0	0	0	0	0	0	0	0	0	0	0	0	0	0	0	0	0	0	0
Cluster_1676	Bacteria	Firmicutes	Clostridia	Lachnospirales	Lachnospiraceae	[Ruminococcus] torques group	unknown species	0	0	0	0	0	0	0	0	0	0.0252366	0.0504732	0	0	0.0126183	0	0.0630915	0.0378549	0.113565	0.0757098	0	0.0252366	0	0	0	0.0252366	0	0	0	0.0126183	0	0	0	0	0	0	0	0	0
Cluster_1702	Bacteria	Firmicutes	Clostridia	Lachnospirales	Lachnospiraceae	[Ruminococcus] torques group	unknown species	0	0.0126183	0.0504732	0.0126183	0.0883281	0	0.0126183	0.0757098	0.0757098	0	0	0	0	0	0	0	0	0	0	0	0	0	0	0	0	0	0	0	0	0	0	0	0	0	0	0	0	0
Cluster_1679	Bacteria	Firmicutes	Clostridia	Lachnospirales	Lachnospiraceae	Lachnoclostridium	unknown species	0	0	0	0	0	0	0	0	0	0	0	0	0	0	0	0	0	0.0378549	0	0	0	0	0	0	0.0126183	0	0.0126183	0.0126183	0	0	0	0	0	0.0126183	0	0.15142	0	0.100946
Cluster_1696	Bacteria	Firmicutes	Clostridia	Lachnospirales	Lachnospiraceae	[Ruminococcus] torques group	unknown species	0.0504732	0.0504732	0	0.0252366	0.0126183	0	0	0.0378549	0.0252366	0	0	0	0	0	0	0	0	0.0126183	0	0	0	0	0	0.0126183	0	0.0126183	0	0	0	0	0	0	0.0252366	0	0.0504732	0	0	0.0252366
Cluster_1692	Bacteria	Firmicutes	Clostridia	Lachnospirales	Lachnospiraceae	Multi-affiliation	Multi-affiliation	0	0	0	0	0	0	0	0	0	0	0	0	0	0	0	0.0126183	0	0	0	0.0504732	0	0	0.113565	0	0.0504732	0.0378549	0.0252366	0.0504732	0.0378549	0	0	0	0	0	0	0	0	0
Cluster_1654	Bacteria	Firmicutes	Clostridia	Clostridia UCG-014	unknown family	unknown genus	unknown species	0	0	0	0	0	0	0	0	0	0.0126183	0.100946	0.0630915	0	0.0252366	0	0.176656	0	0	0	0	0	0	0	0	0.0378549	0	0.0757098	0.0126183	0	0	0	0	0	0	0	0	0	0
Cluster_1701	Bacteria	Firmicutes	Clostridia	Clostridia UCG-014	unknown family	unknown genus	unknown species	0	0	0	0	0	0	0	0	0	0	0.0630915	0.0126183	0.0252366	0.0630915	0.138801	0.0630915	0	0	0	0	0	0	0	0	0	0	0	0	0	0	0	0	0	0	0	0	0	0
Cluster_1674	Bacteria	Firmicutes	Clostridia	Oscillospirales	Oscillospiraceae	Oscillibacter	Multi-affiliation	0	0	0	0	0.0252366	0	0	0	0	0	0	0	0	0	0	0	0	0	0	0.0757098	0	0	0	0.0757098	0	0	0	0.113565	0.100946	0	0	0	0	0	0	0	0	0
Cluster_1660	Bacteria	Firmicutes	Bacilli	Erysipelotrichales	Erysipelatoclostridiaceae	Erysipelatoclostridium	Multi-affiliation	0.0252366	0	0	0	0	0	0	0	0	0	0	0	0	0	0	0	0.0126183	0	0	0.0252366	0.0378549	0	0.0126183	0	0	0.0378549	0.0504732	0	0	0	0	0.0126183	0	0	0	0	0	0
Cluster_1661	Bacteria	Firmicutes	Bacilli	Lactobacillales	Lactobacillaceae	Limosilactobacillus	Multi-affiliation	0	0.0252366	0	0	0	0	0	0.277603	0.0126183	0	0	0	0	0	0	0.0126183	0	0	0	0	0	0	0	0	0	0	0	0	0	0	0	0	0	0	0	0	0	0
Cluster_1700	Bacteria	Firmicutes	Bacilli	Lactobacillales	Enterococcaceae	Enterococcus	Multi-affiliation	0	0.0252366	0.0126183	0	0	0	0	0	0	0.0252366	0	0	0	0	0	0	0	0.0126183	0	0	0	0	0	0	0	0	0	0	0	0	0	0	0.0504732	0	0	0	0.113565	0
Cluster_1744	Bacteria	Firmicutes	Clostridia	Lachnospirales	Lachnospiraceae	[Ruminococcus] torques group	unknown species	0	0	0	0	0	0	0	0	0	0	0	0	0	0	0	0	0	0	0	0	0.113565	0.0757098	0	0.0630915	0	0.0378549	0.0126183	0.0126183	0	0	0	0	0	0	0	0	0	0
Cluster_1804	Bacteria	Firmicutes	Clostridia	Lachnospirales	Lachnospiraceae	Fusicatenibacter	unknown species	0	0	0.0126183	0	0.0126183	0	0	0	0	0.0252366	0.0757098	0	0	0	0.0252366	0.0126183	0.0252366	0.0252366	0.0252366	0	0	0	0	0.0126183	0	0.0126183	0	0	0	0	0	0	0	0	0	0	0	0
Cluster_1771	Bacteria	Firmicutes	Clostridia	Lachnospirales	Lachnospiraceae	[Ruminococcus] torques group	unknown species	0	0	0	0	0	0	0	0	0	0	0	0	0	0	0	0	0	0	0	0.0378549	0.0126183	0.0126183	0	0.0504732	0.0126183	0	0	0.0630915	0.0252366	0	0	0	0	0	0	0	0	0
Cluster_1760	Bacteria	Firmicutes	Clostridia	Lachnospirales	Lachnospiraceae	Multi-affiliation	Multi-affiliation	0	0	0	0	0	0	0	0	0	0	0	0	0	0	0	0	0	0.0378549	0.0126183	0	0	0	0.227129	0.15142	0.0504732	0.0126183	0.0504732	0.0252366	0.0757098	0	0	0	0.0126183	0	0	0	0	0
Cluster_1756	Bacteria	Firmicutes	Clostridia	Lachnospirales	Lachnospiraceae	[Ruminococcus] torques group	unknown species	0	0	0.0252366	0	0.0126183	0	0.0252366	0	0	0.0504732	0.0126183	0.0252366	0.0126183	0.0378549	0.0126183	0	0	0	0	0.0504732	0.0630915	0.0378549	0	0.0630915	0.0126183	0.126183	0	0.0252366	0.0126183	0	0	0	0	0	0	0	0	0
Cluster_1721	Bacteria	Firmicutes	Clostridia	Lachnospirales	Lachnospiraceae	Multi-affiliation	Multi-affiliation	0	0	0	0	0	0	0	0	0	0.0630915	0	0.0252366	0.0504732	0.0252366	0.0126183	0.0378549	0.0252366	0.0126183	0.0378549	0	0	0	0	0	0	0	0	0	0	0	0	0	0	0	0	0	0	0
Cluster_1747	Bacteria	Firmicutes	Clostridia	Lachnospirales	Lachnospiraceae	unknown genus	Multi-affiliation	0	0.0630915	0.0378549	0.0252366	0.0630915	0.0126183	0	0.0126183	0.0252366	0	0	0	0	0	0	0	0	0	0	0	0	0	0	0	0	0	0	0	0	0	0	0	0	0	0	0	0	0
Cluster_1746	Bacteria	Firmicutes	Bacilli	Lactobacillales	Lactobacillaceae	Weissella	Multi-affiliation	0.0126183	0	0	0	0	0	0	0	0.0252366	0	0	0	0	0	0	0	0	0	0	0	0	0.0378549	0.0378549	0	0	0.0126183	0.0252366	0	0.0252366	0	0	0.0378549	0	0	0	0	0	0
Cluster_1813	Bacteria	Proteobacteria	Gammaproteobacteria	Enterobacterales	Enterobacteriaceae	Escherichia-Shigella	unknown species	0	0.0378549	0.0126183	0	0.0126183	0	0	0.0378549	0.0630915	0.0252366	0	0	0	0	0.0126183	0	0	0	0	0	0.0378549	0	0.0126183	0	0.0252366	0.0252366	0	0.0126183	0.0126183	0	0.0126183	0	0	0	0.0252366	0.0126183	0	0
Cluster_1774	Bacteria	Proteobacteria	Gammaproteobacteria	Enterobacterales	Enterobacteriaceae	Multi-affiliation	Multi-affiliation	0	0	0	0	0	0	0	0	0	0	0	0	0	0	0	0	0	0	0	0.0126183	0	0	0	0.0126183	0	0	0	0	0	0	0.0630915	0.0883281	0.0378549	0	0.0126183	0	0.0126183	0
Cluster_1806	Bacteria	Firmicutes	Bacilli	Lactobacillales	Enterococcaceae	Enterococcus	Multi-affiliation	0	0.0504732	0	0	0	0	0	0.0378549	0	0.0378549	0	0	0	0	0	0	0	0.0252366	0.0252366	0	0	0	0	0.0126183	0	0	0.0126183	0	0	0	0.0126183	0.0378549	0	0	0.0252366	0	0.0126183	0
Cluster_1909	Bacteria	Firmicutes	Clostridia	Oscillospirales	Butyricicoccaceae	Butyricicoccus	Multi-affiliation	0.0252366	0.0252366	0	0.0252366	0.0378549	0.0252366	0	0.0126183	0.0252366	0	0	0	0	0	0	0	0	0	0	0.0252366	0	0.0252366	0	0	0	0	0	0.0252366	0.0126183	0	0	0	0.0126183	0	0	0	0	0
Cluster_1900	Bacteria	Firmicutes	Clostridia	Lachnospirales	Lachnospiraceae	unknown genus	unknown species	0	0	0	0	0	0	0	0	0	0.0126183	0	0	0	0	0	0.0126183	0.126183	0.0504732	0.0252366	0	0	0	0	0	0	0	0	0	0	0	0	0	0	0	0	0	0	0
Cluster_1906	Bacteria	Firmicutes	Clostridia	Lachnospirales	Lachnospiraceae	[Ruminococcus] torques group	unknown species	0	0	0	0.0126183	0.0252366	0	0	0.0378549	0.0126183	0.0126183	0	0.0126183	0	0	0	0	0	0	0.0126183	0	0.0252366	0.0126183	0.0252366	0.0757098	0	0.0378549	0.0126183	0.0757098	0	0.0126183	0	0.0126183	0.0126183	0	0.0126183	0	0	0
Cluster_1993	Bacteria	Firmicutes	Clostridia	Lachnospirales	Lachnospiraceae	[Ruminococcus] torques group	unknown species	0	0	0	0	0.0378549	0	0.0378549	0	0.0252366	0.0126183	0.0504732	0.0504732	0.0378549	0.0126183	0	0.0252366	0	0.0252366	0.0252366	0	0	0	0	0	0	0	0	0	0	0	0	0	0	0	0	0	0	0
Cluster_1924	Bacteria	Firmicutes	Clostridia	Lachnospirales	Lachnospiraceae	Multi-affiliation	Multi-affiliation	0	0.0630915	0	0.0252366	0.0504732	0	0.0378549	0.0126183	0.0252366	0.0126183	0	0	0	0	0	0	0.0126183	0	0	0	0	0	0	0	0	0	0	0	0	0	0	0	0	0.0126183	0	0	0	0
Cluster_1936	Bacteria	Firmicutes	Clostridia	Lachnospirales	Lachnospiraceae	[Ruminococcus] gnavus group	unknown species	0	0	0	0.126183	0	0	0.0126183	0	0	0	0	0	0	0	0	0	0	0	0.0126183	0	0	0	0	0	0	0	0	0	0	0	0	0	0	0	0	0	0	0
Cluster_2016	Bacteria	Firmicutes	Clostridia	Lachnospirales	Lachnospiraceae	Multi-affiliation	Multi-affiliation	0.0252366	0	0.0126183	0	0.0378549	0.0126183	0	0	0	0.0126183	0	0	0	0.0252366	0	0.0126183	0.0504732	0.0252366	0	0	0	0	0	0	0	0	0	0	0	0	0	0	0	0	0	0	0	0
Cluster_1965	Bacteria	Firmicutes	Clostridia	Lachnospirales	Lachnospiraceae	Lachnoclostridium	unknown species	0.0126183	0.0252366	0.0126183	0.0252366	0.0252366	0	0	0.0378549	0.0252366	0	0	0	0	0	0.0252366	0	0.0504732	0	0	0.0757098	0.0378549	0	0.0378549	0.0504732	0.0757098	0.0252366	0	0.0630915	0.113565	0	0	0	0	0	0	0	0	0
Cluster_1970	Bacteria	Firmicutes	Clostridia	Lachnospirales	Lachnospiraceae	Robinsoniella	bacterium 12(2016)	0	0	0	0	0	0	0	0	0	0	0	0	0	0	0	0	0	0	0	0.0126183	0	0	0	0.0252366	0.176656	0	0	0.0252366	0.0126183	0	0.0378549	0	0	0.0883281	0	0	0	0
Cluster_2026	Bacteria	Proteobacteria	Gammaproteobacteria	Enterobacterales	Enterobacteriaceae	Escherichia-Shigella	Multi-affiliation	0	0.0252366	0	0.0126183	0.0252366	0	0	0.0252366	0.0126183	0	0	0	0	0.0126183	0	0	0	0	0	0	0	0	0	0.0252366	0	0	0	0.0126183	0	0	0	0	0	0.0126183	0.0504732	0	0	0
Cluster_1976	Bacteria	Firmicutes	Bacilli	Lactobacillales	Lactobacillaceae	Limosilactobacillus	Lactobacillus fermentum	0	0.0378549	0	0	0	0	0	0.0252366	0	0.0126183	0	0	0	0	0	0	0	0	0.0378549	0	0	0	0	0.0126183	0	0	0	0	0	0	0	0.0126183	0.0630915	0	0.0126183	0	0.0252366	0
Cluster_2104	Bacteria	Firmicutes	Clostridia	Lachnospirales	Lachnospiraceae	[Ruminococcus] torques group	unknown species	0	0	0	0.0378549	0	0	0	0	0	0	0	0	0	0	0	0	0	0	0	0.0504732	0.0252366	0	0.0252366	0.0126183	0.0126183	0.100946	0.0126183	0.0378549	0.0126183	0	0	0	0	0	0	0	0	0
Cluster_2038	Bacteria	Firmicutes	Clostridia	Lachnospirales	Lachnospiraceae	[Ruminococcus] gauvreauii group	unknown species	0	0	0	0	0	0	0	0	0	0	0	0	0	0	0	0.391167	0	0	0	0	0	0	0	0	0	0	0.126183	0	0	0	0	0	0	0	0	0	0	0
Cluster_2091	Bacteria	Firmicutes	Clostridia	Lachnospirales	Lachnospiraceae	[Ruminococcus] torques group	unknown species	0	0	0.0126183	0.0504732	0.0252366	0	0	0	0.0252366	0	0	0	0.0252366	0	0	0	0	0	0	0.0630915	0.0126183	0	0.0126183	0	0.0252366	0	0	0.0252366	0.0126183	0	0	0	0	0.0126183	0	0	0	0
Cluster_2131	Bacteria	Firmicutes	Clostridia	Lachnospirales	Lachnospiraceae	[Ruminococcus] torques group	unknown species	0	0	0	0	0	0	0	0	0	0.0126183	0	0.113565	0.0252366	0	0.0252366	0.0252366	0.0126183	0.0378549	0.0504732	0	0	0	0	0	0	0	0.0252366	0	0	0	0	0	0	0	0	0	0	0
Cluster_2093	Bacteria	Firmicutes	Clostridia	Lachnospirales	Lachnospiraceae	unknown genus	bacterium ic1311	0	0.0252366	0	0	0.100946	0.0126183	0	0.0757098	0.0252366	0	0	0	0	0	0	0	0	0	0	0	0	0	0	0	0	0	0	0	0.0126183	0	0	0	0	0	0	0	0	0
Cluster_2116	Bacteria	Firmicutes	Clostridia	Lachnospirales	Lachnospiraceae	Anaerostipes	Clostridiales bacterium VE202-09	0	0	0	0	0	0	0	0	0	0	0	0	0	0	0	0	0	0	0	0	0	0	0	0	0	0	0	0	0	0.0757098	0	0.0252366	0.0504732	0.0126183	0.0126183	0.0126183	0.0252366	0
Cluster_2310	Bacteria	Firmicutes	Clostridia	Clostridiales	Clostridiaceae	Clostridium sensu stricto 1	human gut metagenome	0	0	0	0	0	0	0.0126183	0	0	0	0.0378549	0.0126183	0	0	0	0.138801	0	0	0	0	0	0	0	0	0.0126183	0	0.0630915	0	0	0	0	0	0	0	0	0	0	0
Cluster_2215	Bacteria	Firmicutes	Clostridia	Lachnospirales	Lachnospiraceae	Multi-affiliation	Multi-affiliation	0	0	0	0	0	0	0	0	0	0	0.0378549	0.0126183	0.0126183	0.0126183	0	0.0126183	0.0883281	0.0252366	0.0126183	0	0	0	0	0	0	0	0	0	0	0	0	0	0	0	0	0	0	0
Cluster_2229	Bacteria	Firmicutes	Clostridia	Lachnospirales	Lachnospiraceae	[Ruminococcus] torques group	unknown species	0	0	0	0	0	0	0	0	0	0.0252366	0.0252366	0.0126183	0	0.0126183	0	0.0630915	0.0378549	0.0378549	0.0630915	0	0	0	0	0	0.0126183	0	0	0	0	0	0	0.0126183	0	0	0	0	0	0
Cluster_2214	Bacteria	Firmicutes	Clostridia	Lachnospirales	Lachnospiraceae	[Ruminococcus] torques group	unknown species	0	0	0	0	0	0	0	0	0	0.0630915	0.0126183	0.0126183	0	0.113565	0.100946	0.0378549	0.0126183	0.0126183	0	0	0	0	0	0	0	0	0	0	0	0	0	0	0	0	0	0	0	0
Cluster_2304	Bacteria	Firmicutes	Clostridia	Lachnospirales	Lachnospiraceae	Eisenbergiella	unknown species	0.0126183	0.0504732	0.0126183	0.0378549	0	0.0630915	0	0	0.0378549	0	0	0	0	0	0	0	0	0	0	0	0	0.0252366	0	0	0	0	0	0	0.100946	0	0	0	0	0	0	0	0	0
Cluster_2302	Bacteria	Firmicutes	Clostridia	Lachnospirales	Lachnospiraceae	Tyzzerella	unknown species	0.0252366	0.0378549	0	0.0630915	0.0378549	0.0126183	0.0252366	0	0.100946	0	0	0	0	0	0	0	0	0	0	0	0	0	0	0	0	0	0	0	0	0	0	0	0	0	0	0	0	0
Cluster_2303	Bacteria	Proteobacteria	Gammaproteobacteria	Enterobacterales	Enterobacteriaceae	Escherichia-Shigella	Multi-affiliation	0	0.0126183	0	0.0252366	0.0126183	0.0126183	0	0.0126183	0	0	0	0	0	0	0	0.0126183	0	0	0	0	0.0126183	0	0	0.0126183	0	0	0.0126183	0.0378549	0	0.0126183	0	0	0.0126183	0	0	0	0	0
Cluster_2461	Bacteria	Firmicutes	Clostridia	Lachnospirales	Lachnospiraceae	[Ruminococcus] torques group	unknown species	0	0	0	0	0	0	0	0	0	0.0252366	0.113565	0.0126183	0.0126183	0.0126183	0.0126183	0.0757098	0	0.0378549	0.0757098	0	0	0	0	0	0	0	0	0	0	0	0	0	0	0	0	0	0	0
Cluster_2334	Bacteria	Firmicutes	Clostridia	Lachnospirales	Lachnospiraceae	unknown genus	Clostridiales bacterium Marseille-P5551	0	0	0	0	0	0	0	0	0	0.0252366	0.0504732	0	0	0.0126183	0.0126183	0.0126183	0	0	0.0126183	0.0252366	0.0378549	0	0	0	0	0.0252366	0	0	0	0	0.0126183	0	0	0	0	0	0	0
Cluster_2451	Bacteria	Firmicutes	Clostridia	Lachnospirales	Lachnospiraceae	[Ruminococcus] torques group	unknown species	0	0.0252366	0	0	0.0126183	0.0126183	0.0252366	0	0.0126183	0.0630915	0.0126183	0	0	0.0126183	0.0757098	0.0126183	0	0.0126183	0	0	0	0	0	0	0	0	0	0	0	0	0	0	0	0	0	0	0	0
Cluster_2438	Bacteria	Firmicutes	Clostridia	Lachnospirales	Lachnospiraceae	[Ruminococcus] torques group	unknown species	0.100946	0	0.126183	0	0	0	0.0126183	0	0	0	0	0	0	0	0	0	0	0.0126183	0	0	0	0	0	0	0	0	0	0	0	0	0	0	0	0	0	0	0	0
Cluster_2367	Bacteria	Firmicutes	Bacilli	Lactobacillales	Lactobacillaceae	Limosilactobacillus	Multi-affiliation	0.0126183	0.0252366	0	0	0	0	0	0.0126183	0	0.0126183	0	0	0	0	0	0.0126183	0	0.0378549	0.0378549	0.0126183	0	0	0	0	0	0	0	0	0.0126183	0	0	0	0.0126183	0	0	0	0	0
Cluster_2522	Bacteria	Firmicutes	Clostridia	Lachnospirales	Lachnospiraceae	Blautia	unknown species	0	0	0	0	0	0	0	0	0	0	0	0	0	0.0126183	0	0.0126183	0	0.0126183	0	0.0126183	0.0252366	0.0504732	0.0126183	0.0252366	0	0.0757098	0	0.0126183	0	0	0	0	0	0	0	0	0	0
Cluster_2503	Bacteria	Firmicutes	Clostridia	Lachnospirales	Lachnospiraceae	[Ruminococcus] torques group	unknown species	0	0.0126183	0.0252366	0	0.0630915	0.0126183	0	0	0	0.0126183	0	0	0	0	0	0.0126183	0.0378549	0.0378549	0.0378549	0	0	0	0	0	0	0	0	0	0	0	0	0	0	0	0	0	0	0
Cluster_2648	Bacteria	Firmicutes	Clostridia	Lachnospirales	Lachnospiraceae	[Ruminococcus] torques group	unknown species	0	0	0	0	0	0	0	0	0	0	0	0	0	0	0	0	0	0	0	0.0378549	0.0883281	0.0126183	0.0252366	0.0126183	0.0378549	0.0378549	0.0126183	0	0.0126183	0	0	0	0	0	0	0	0	0
Cluster_2511	Bacteria	Firmicutes	Clostridia	Lachnospirales	Lachnospiraceae	Lachnoclostridium	unknown species	0.0126183	0	0.0126183	0	0.0126183	0	0	0.0126183	0.0126183	0	0	0	0	0	0	0	0	0	0.0252366	0.0126183	0	0	0	0	0.0252366	0.0252366	0	0.0252366	0.0378549	0	0	0	0	0	0	0	0	0
Cluster_2649	Bacteria	Firmicutes	Clostridia	Lachnospirales	Lachnospiraceae	unknown genus	unknown species	0	0	0	0.0378549	0	0	0	0	0.0126183	0	0	0	0	0.0126183	0.0883281	0	0.0126183	0.0126183	0.0126183	0	0	0.189274	0	0	0	0	0	0.0630915	0.0630915	0	0	0	0	0.0126183	0	0	0	0
Cluster_2515	Bacteria	Firmicutes	Clostridia	Lachnospirales	Lachnospiraceae	Fusicatenibacter	unknown species	0	0	0	0	0	0	0	0	0	0.0504732	0.100946	0.0126183	0.0883281	0.0252366	0	0.0126183	0.0126183	0	0.0126183	0	0	0	0	0	0	0	0	0	0	0	0	0	0	0	0	0	0	0
Cluster_2526	Bacteria	Firmicutes	Clostridia	Lachnospirales	Lachnospiraceae	Eisenbergiella	unknown species	0	0.0252366	0.0126183	0.0504732	0	0.0252366	0.0252366	0.0126183	0.0126183	0	0	0.0126183	0	0	0	0	0	0.0252366	0	0	0.0126183	0	0	0.0126183	0	0	0	0	0	0	0	0	0	0	0	0	0	0
Cluster_2498	Bacteria	Campylobacterota	Campylobacteria	Campylobacterales	Campylobacteraceae	Campylobacter	Campylobacter upsaliensis RM3195	0	0	0	0	0	0	0	0	0	0	0	0	0	0.0252366	0	0	0.0378549	0.0126183	0.0126183	0	0	0	0	0	0	0	0	0	0	0	0	0	0.0126183	0	0	0.0378549	0.0378549	0.0252366
Cluster_2605	Bacteria	Proteobacteria	Gammaproteobacteria	Enterobacterales	Enterobacteriaceae	Multi-affiliation	Multi-affiliation	0	0	0	0	0	0	0	0	0	0	0.0126183	0	0	0	0.0252366	0	0	0	0.0126183	0	0.0126183	0.0126183	0.0126183	0	0.0252366	0	0.0378549	0.0126183	0	0.0126183	0	0	0	0	0	0	0	0.0504732
Cluster_2864	Bacteria	Firmicutes	Clostridia	Lachnospirales	Lachnospiraceae	[Ruminococcus] torques group	unknown species	0	0.0378549	0.0126183	0.0126183	0.0378549	0	0	0.0252366	0.0378549	0	0	0	0	0	0	0	0	0	0	0	0	0	0	0	0	0	0	0	0	0	0	0	0	0.0126183	0	0	0	0
Cluster_2834	Bacteria	Firmicutes	Clostridia	Lachnospirales	Lachnospiraceae	Sellimonas	unknown species	0	0	0	0	0	0	0	0	0	0	0	0	0	0	0	0	0	0.0757098	0.0126183	0	0	0	0.0757098	0.0757098	0.0252366	0.0126183	0.0126183	0.0126183	0	0	0	0	0	0	0	0	0	0
Cluster_2805	Bacteria	Firmicutes	Clostridia	Lachnospirales	Lachnospiraceae	[Ruminococcus] torques group	unknown species	0	0	0	0	0	0	0	0	0	0	0	0	0	0	0	0	0	0	0	0.0378549	0.0252366	0	0.0126183	0.0126183	0.0126183	0	0.0126183	0.0378549	0	0	0.0126183	0	0.0378549	0.0252366	0.0378549	0	0.0126183	0
Cluster_2915	Bacteria	Firmicutes	Clostridia	Lachnospirales	Lachnospiraceae	Multi-affiliation	Multi-affiliation	0	0	0	0	0	0	0	0	0	0.0126183	0	0.0126183	0.0126183	0.0126183	0.0252366	0.0126183	0.0126183	0.0378549	0.0504732	0	0	0	0	0	0	0	0	0	0	0	0	0	0	0	0	0	0	0
Cluster_2725	Bacteria	Firmicutes	Clostridia	Oscillospirales	Oscillospiraceae	Flavonifractor	Multi-affiliation	0	0	0.0126183	0.0126183	0.0126183	0.0252366	0.0252366	0.0252366	0	0	0	0	0	0.0126183	0	0	0.0630915	0	0	0	0	0	0	0	0.0126183	0	0	0	0.0126183	0	0	0	0	0	0	0	0	0
Cluster_3003	Bacteria	Firmicutes	Clostridia	Lachnospirales	Lachnospiraceae	[Ruminococcus] torques group	Multi-affiliation	0.0757098	0.0883281	0	0	0.0883281	0	0	0.0757098	0.138801	0	0	0	0	0	0	0	0	0	0	0	0	0	0	0	0	0	0	0	0	0	0	0	0	0	0	0	0	0
Cluster_3116	Bacteria	Firmicutes	Clostridia	Lachnospirales	Lachnospiraceae	unknown genus	unknown species	0	0	0	0.0126183	0	0.0252366	0.0126183	0	0	0	0	0	0	0	0.0252366	0	0.0630915	0.0378549	0	0	0	0.126183	0	0	0	0	0	0.0252366	0.0378549	0	0	0	0	0	0	0	0	0
Cluster_3154	Bacteria	Firmicutes	Clostridia	Lachnospirales	Lachnospiraceae	Sellimonas	unknown species	0	0	0	0	0	0	0	0	0	0	0	0	0	0	0.0126183	0	0	0.0630915	0.0504732	0.0126183	0	0	0.164038	0.0757098	0	0	0	0.0757098	0.0757098	0	0	0	0	0	0	0	0	0
Cluster_2975	Bacteria	Firmicutes	Clostridia	Lachnospirales	Lachnospiraceae	Sellimonas	Lachnoclostridium phocaeense	0	0.0630915	0.0378549	0.0126183	0.0378549	0	0.0378549	0.0757098	0.100946	0	0	0.0378549	0.0252366	0	0	0	0	0	0	0	0	0	0	0	0	0	0	0	0	0	0	0	0	0	0	0	0	0
Cluster_3240	Bacteria	Firmicutes	Clostridia	Lachnospirales	Lachnospiraceae	[Ruminococcus] torques group	unknown species	0	0	0	0	0	0	0	0	0	0	0.0630915	0	0.0252366	0.0252366	0	0.0252366	0.0757098	0.0378549	0.0252366	0	0	0	0	0	0	0	0	0	0	0	0	0	0	0	0	0	0	0
Cluster_2938	Bacteria	Firmicutes	Clostridia	Clostridia UCG-014	unknown family	unknown genus	unknown species	0	0	0	0	0	0	0	0	0	0	0.126183	0.0504732	0	0.0252366	0.0252366	0.113565	0	0	0	0	0	0	0	0	0	0	0	0	0	0	0	0	0	0	0	0	0	0
Cluster_3179	Bacteria	Firmicutes	Clostridia	Oscillospirales	Oscillospiraceae	Flavonifractor	Multi-affiliation	0	0.0252366	0.0126183	0	0	0.0378549	0.0126183	0	0	0.0126183	0.0126183	0	0	0.0126183	0	0	0.0126183	0	0	0	0.0126183	0.0126183	0	0	0	0	0	0	0	0	0	0	0	0	0	0	0	0
Cluster_3281	Bacteria	Firmicutes	Clostridia	Lachnospirales	Lachnospiraceae	Lachnoclostridium	unknown species	0	0	0	0	0	0	0	0	0	0	0	0	0	0	0	0	0	0	0	0	0.0757098	0.0504732	0	0.0378549	0	0.0252366	0.0378549	0	0	0	0	0	0	0	0	0	0	0
Cluster_3380	Bacteria	Firmicutes	Clostridia	Lachnospirales	Lachnospiraceae	Roseburia	Roseburia sp.	0.0630915	0	0.0126183	0.0126183	0.0126183	0.0252366	0	0	0.0126183	0.0252366	0.0504732	0.0126183	0.0126183	0	0	0.0126183	0	0.0252366	0.0757098	0	0.0126183	0.0126183	0.0252366	0	0	0	0.0126183	0.0126183	0	0	0	0	0	0	0	0	0	0
Cluster_3603	Bacteria	Firmicutes	Clostridia	Oscillospirales	Oscillospiraceae	Flavonifractor	Multi-affiliation	0	0	0	0	0	0	0.0126183	0.0126183	0	0.0126183	0.0126183	0.0126183	0	0.0126183	0	0	0.0126183	0	0.0126183	0	0	0.0126183	0	0	0	0	0.0504732	0	0	0	0	0	0	0.0252366	0	0	0	0
Cluster_3905	Bacteria	Firmicutes	Clostridia	Lachnospirales	Lachnospiraceae	unknown genus	Multi-affiliation	0	0	0	0	0	0	0	0	0	0.0504732	0.0126183	0	0.0126183	0.0252366	0.0252366	0.0126183	0.0126183	0.0378549	0.0378549	0	0	0.0126183	0	0.0126183	0	0	0	0.0126183	0	0	0	0	0	0	0	0	0	0
Cluster_3916	Bacteria	Firmicutes	Clostridia	Lachnospirales	Lachnospiraceae	Multi-affiliation	Multi-affiliation	0	0	0	0	0	0	0	0	0	0	0	0	0	0	0	0	0	0	0.239748	0.0126183	0.0378549	0	0.0504732	0	0.0378549	0	0	0.0126183	0.0378549	0	0	0	0	0	0	0	0	0
Cluster_3955	Bacteria	Firmicutes	Clostridia	Lachnospirales	Lachnospiraceae	Multi-affiliation	Multi-affiliation	0.0126183	0.0252366	0	0	0.0126183	0	0.0378549	0	0	0	0	0	0.0126183	0	0.0252366	0.0252366	0	0	0	0	0	0	0	0.0252366	0.0252366	0	0	0	0	0	0	0	0	0	0	0	0	0
Cluster_3892	Bacteria	Firmicutes	Clostridia	Lachnospirales	Lachnospiraceae	Lachnoclostridium	Eubacterium sp.	0	0	0	0	0	0	0.0126183	0.0126183	0	0	0	0	0	0	0	0	0	0	0	0	0	0	0	0	0	0	0	0	0	0.0126183	0	0	0	0.0126183	0.0252366	0	0	0.0378549
Cluster_4643	Bacteria	Firmicutes	Clostridia	Lachnospirales	Lachnospiraceae	Roseburia	Roseburia sp.	0.0126183	0	0	0	0.0757098	0	0	0	0	0.0252366	0.0504732	0.0126183	0.0252366	0.0126183	0	0.0126183	0	0	0.0378549	0	0	0	0	0	0.0126183	0	0	0	0	0	0	0	0	0	0	0	0	0
Cluster_5025	Bacteria	Firmicutes	Clostridia	Oscillospirales	Butyricicoccaceae	Butyricicoccus	unknown species	0	0	0	0	0	0	0	0	0	0.0126183	0.0378549	0.0504732	0.0378549	0	0	0.0378549	0	0.0378549	0.0252366	0	0	0	0	0	0	0	0	0	0	0	0	0	0	0	0	0	0	0
Cluster_6338	Bacteria	Firmicutes	Clostridia	Lachnospirales	Lachnospiraceae	Multi-affiliation	Multi-affiliation	0	0.0126183	0.0126183	0	0	0	0.0378549	0	0	0	0	0	0	0	0.0126183	0	0	0	0	0	0.0252366	0.0757098	0	0	0.0378549	0.0252366	0	0.0252366	0	0	0	0	0.0126183	0	0.0252366	0	0	0.0378549
Cluster_6698	Bacteria	Proteobacteria	Gammaproteobacteria	Enterobacterales	Enterobacteriaceae	Escherichia-Shigella	Multi-affiliation	0	0.0252366	0	0.0126183	0	0	0	0.0126183	0	0	0	0	0	0.0252366	0.0126183	0	0	0.0126183	0.0252366	0	0	0	0.0504732	0.0126183	0	0	0	0	0.0126183	0.0126183	0	0.0126183	0.0126183	0.0252366	0	0	0	0.0126183
WEEK 3
	Taxonomy							NI										C									S									CS
ASV	Kingdom	Phylum	Class	Order	Family	Genus	Species	115	116	117	118	119	120	121	122	123	124	125	126	127	128	129	130	131	132	133	135	136	137	138	139	140	141	142	143	145	146	147	148	149	150	151	152	153	154
Cluster_1	Bacteria	Proteobacteria	Gammaproteobacteria	Enterobacterales	Enterobacteriaceae	Escherichia-Shigella	Multi-affiliation	7.61231	14.1708	6.00388	7.11314	9.05435	6.2396	7.05768	9.51192	13.117	3.32779	9.59512	7.7787	11.1342	9.55352	4.24293	15.7931	1.23405	0.818081	1.24792	29.8669	10.2468	11.0094	16.3616	20.2024	13.838	23.5164	13.5607	2.66223	15.9318	10.8569	16.5419	12.4931	24.5424	14.2263	15.904	6.8081	15.5713	5.94842
Cluster_2	Bacteria	Campylobacterota	Campylobacteria	Campylobacterales	Campylobacteraceae	Campylobacter	Multi-affiliation	0	0	0	0	0	0	0	0	0	0	8.84637	0.582363	2.19079	9.42873	18.8991	4.2152	19.3012	19.6894	19.3566	0	0	0.0138658	0	0	0.0693289	0	0	0	18.5663	7.07155	19.2318	8.49972	0.0554631	22.8092	2.53744	16.6528	12.4099	23.2945
Cluster_3	Bacteria	Firmicutes	Clostridia	Lachnospirales	Lachnospiraceae	[Ruminococcus] torques group	unknown species	12.2573	8.88796	13.6994	5.57404	13.8658	4.10427	3.02274	4.78369	4.24293	4.14587	11.3422	2.74542	3.54964	3.96561	2.73156	5.64337	2.21852	2.37105	0.568497	2.30172	10.1082	10.7598	0.305047	1.22019	3.32779	0	8.3472	3.34165	7.62618	0.138658	18.1642	13.8658	14.0044	14.878	12.2435	11.7166	19.5785	12.7704
Cluster_4	Bacteria	Firmicutes	Clostridia	Lachnospirales	Lachnospiraceae	unknown genus	unknown species	10.2329	8.61065	0.804215	8.47199	2.56517	12.9368	33.6938	7.72324	10.9817	20.7432	0	0	0	0	0	0	0	0	0	0.152524	0.443705	3.93788	0	0	0.0415973	0	0.138658	12.2573	0	0	0	0	0	0	0	0	0	0
Cluster_5	Bacteria	Firmicutes	Bacilli	Lactobacillales	Lactobacillaceae	Limosilactobacillus	Multi-affiliation	1.06767	0.0970605	0.207987	16.112	3.48031	0.374376	1.99667	0.956739	0.249584	6.55851	6.66944	1.96894	5.39379	0.443705	3.34165	1.28952	7.36273	3.57737	5.80976	0	6.25347	8.58292	0.721021	1.33111	4.24293	1.5391	1.67776	16.1952	3.25846	0.762618	0	0.277316	10.9817	4.68663	0.637826	16.9856	6.12867	10.7598
Cluster_6	Bacteria	Firmicutes	Bacilli	Lactobacillales	Lactobacillaceae	Weissella	Multi-affiliation	2.85635	0.873544	3.91015	0.249584	4.38159	9.08209	0.180255	1.23405	0.582363	0.207987	2.01054	0.540765	2.23239	1.26179	1.17859	1.88575	1.08153	0.152524	1.66389	1.17859	3.06434	0.901276	6.43372	3.89628	6.89129	1.96894	5.10261	0.249584	2.34332	7.335	0.956739	8.52745	0.36051	2.84248	8.81864	0.0138658	4.32612	5.49085
Cluster_7	Bacteria	Firmicutes	Clostridia	Oscillospirales	Oscillospiraceae	Flavonifractor	Multi-affiliation	1.46977	9.59512	6.10094	9.04049	6.00388	5.19967	4.07654	10.1775	8.72158	8.02829	0.402108	0.554631	3.30006	1.23405	5.269	1.13699	0.291181	1.84415	0.374376	2.56517	3.67443	6.40599	3.88242	2.6761	1.31725	2.17693	7.7787	6.44759	2.46811	4.132	0	0.637826	0.0138658	0	0	0	0	0
Cluster_8	Bacteria	Firmicutes	Clostridia	Clostridia UCG-014	unknown family	unknown genus	unknown species	0	0.485302	17.665	0	0.0693289	0.0831947	0.0693289	0	1.44204	1.41431	0.0277316	0	2.34332	0.374376	1.78869	2.44038	0	2.45424	0.374376	1.92734	6.04548	4.31226	0	0	19.218	0.0415973	0.998336	18.9823	0	0	0	0.0138658	0	0	0	0	0	0
Cluster_9	Bacteria	Firmicutes	Clostridia	Oscillospirales	Ruminococcaceae	unknown genus	unknown species	0.0277316	1.24792	0.804215	1.80255	0.610094	2.44038	1.35885	0.915141	0.152524	1.03993	0.332779	2.38491	3.85469	5.61564	4.52024	4.18747	10.5796	1.77482	7.7787	0.818081	2.34332	1.08153	0.0970605	0.110926	0.0831947	0.0831947	1.46977	2.26012	0	0	0	0.0138658	0	0	0	0	0.0138658	0
Cluster_10	Bacteria	Firmicutes	Clostridia	Lachnospirales	Lachnospiraceae	Eisenbergiella	unknown species	1.44204	0.762618	1.31725	1.19246	1.10926	1.22019	0.402108	0.845813	0.859678	1.44204	4.31226	0.0831947	5.03328	3.46644	4.95008	5.2274	1.5807	7.70937	2.42651	3.31392	3.86855	1.6223	3.24459	0.845813	0.138658	0	1.5391	0.845813	7.21021	0	5.6711	6.15641	17.0549	3.23073	19.6201	7.93123	1.4975	13.6162
Cluster_11	Bacteria	Firmicutes	Bacilli	Bacillales	Bacillaceae	Multi-affiliation	Multi-affiliation	6.41986	4.72823	6.51692	1.0954	1.96894	3.45258	1.73322	3.53577	2.57903	5.87909	0	0	2.77316	4.07654	2.23239	5.58791	0.929007	2.32945	1.19246	0	0.402108	4.29839	0.0693289	0	0.0693289	0	0.124792	3.27232	0	0	0	0	0	0	0	0	0	0
Cluster_12	Bacteria	Firmicutes	Clostridia	Lachnospirales	Lachnospiraceae	Blautia	unknown species	2.34332	0.429839	0.0277316	2.066	0.0554631	0.277316	0.513034	0.152524	0.318913	0.0138658	0	0.0970605	0	0.0693289	0.0554631	0	0	0.429839	0	0.402108	0.180255	0.249584	10.8153	20.9096	0.110926	33.3056	0.679423	0.221852	0	0	0	0	0	0	0	0	0	0
Cluster_13	Bacteria	Firmicutes	Clostridia	Oscillospirales	Oscillospiraceae	Oscillibacter	Multi-affiliation	0.693289	0.277316	0	0.0138658	0.0415973	2.75929	0.124792	1.0538	0.665557	0	0.859678	2.95341	0.88741	0.98447	1.12313	0.88741	2.42651	1.08153	0.929007	6.18414	2.19079	2.31559	0.776484	0	1.16473	0.249584	4.39545	1.42818	0.110926	2.85635	0	0.0277316	0	0	0	0	0	0
Cluster_14	Bacteria	Firmicutes	Clostridia	Oscillospirales	Oscillospiraceae	Colidextribacter	unknown species	2.48197	2.39878	0.776484	2.26012	1.95507	1.12313	4.1736	1.38658	0.221852	2.31559	2.23239	1.42818	1.48364	2.38491	1.30338	1.41431	0.956739	2.01054	2.31559	0.98447	0.845813	0.929007	0.0277316	0	1.0538	0.901276	0.485302	1.31725	0	0	0	0	0	0	0	0	0	0
Cluster_15	Bacteria	Firmicutes	Clostridia	Lachnospirales	Lachnospiraceae	unknown genus	Multi-affiliation	0	1.28952	0.0415973	0.0415973	2.74542	0.0138658	0.0138658	0.929007	0	0	2.5513	19.9529	1.65003	2.95341	3.43871	3.0782	10.1082	3.6051	3.39712	0.0554631	0.0554631	0.138658	0.0554631	0	6.35053	0	0.0415973	0.221852	4.90849	29.7837	0	6.25347	0	1.83028	0	2.39878	0.0138658	0.790349
Cluster_16	Bacteria	Firmicutes	Clostridia	Lachnospirales	Lachnospiraceae	[Ruminococcus] torques group	unknown species	0	0.0138658	0	0	0.0138658	0.0138658	0	0	0	0	6.11481	2.87022	12.3544	6.61398	6.83583	5.69884	4.32612	4.31226	7.91736	1.66389	0.554631	0.998336	0.831947	0	0.582363	0.0138658	6.08708	0.207987	0.0970605	0	1.19246	0.374376	0	0.499168	0	0.415973	0	0.540765
Cluster_17	Bacteria	Proteobacteria	Gammaproteobacteria	Enterobacterales	Morganellaceae	Proteus	Multi-affiliation	0.956739	2.17693	0.249584	0.665557	1.15086	0.36051	2.92568	6.11481	4.85302	0.970605	0.346644	1.10926	0.0415973	0.235718	0.0138658	0.0277316	0.138658	0.0831947	0.110926	1.10926	0.748752	0.929007	2.91181	2.50971	0.651692	1.44204	3.85469	1.77482	0.804215	0.679423	0.915141	0.721021	0.110926	1.24792	0.582363	0.98447	0.651692	0.207987
Cluster_18	Bacteria	Firmicutes	Clostridia	Oscillospirales	Ruminococcaceae	unknown genus	unknown species	0	0	0	0	0	0	0	0	0	0	0.62396	0.0693289	0.194121	0.194121	0.166389	0.26345	0.124792	0.415973	0.221852	0	0	0	0	0	0	0	0	0	6.30893	3.6467	3.63283	6.35053	3.06434	3.27232	2.46811	2.77316	3.54964	2.01054
Cluster_19	Bacteria	Firmicutes	Bacilli	Erysipelotrichales	Erysipelatoclostridiaceae	Erysipelatoclostridium	Massiliomicrobiota timonensis	1.60843	2.95341	0.499168	1.37271	2.5513	1.84415	1.10926	2.26012	6.14254	2.78702	0.26345	2.91181	0.651692	2.39878	0.956739	0.818081	0.707155	0.305047	0.332779	0.707155	1.55297	0.402108	0	0	0.845813	0.0138658	0.98447	0.152524	0	0	0	0	0	0	0	0	0	0
Cluster_20	Bacteria	Firmicutes	Clostridia	Oscillospirales	Ruminococcaceae	Multi-affiliation	Multi-affiliation	1.08153	0.748752	2.98114	0.277316	0.651692	0.5269	0.790349	0.762618	1.69163	1.42818	0.235718	0	1.0954	2.5929	0.415973	1.74709	0.138658	1.35885	1.5807	0.610094	0.929007	0.318913	0.166389	1.59456	0.554631	2.1492	0.610094	0.610094	0.152524	0.873544	0.110926	0.249584	0.0693289	0.36051	0.0970605	0.0138658	0.0277316	0.221852
Cluster_21	Bacteria	Firmicutes	Clostridia	Oscillospirales	[Eubacterium] coprostanoligenes group	unknown genus	unknown species	0.0970605	0.0554631	0	0	0	0	0.110926	0	0	0.332779	3.31392	1.74709	2.31559	0.221852	3.89628	1.30338	2.03827	3.14753	0.818081	0.0138658	1.22019	2.64836	0	0	0.0415973	0	0.915141	1.42818	0	0	0	0	0	0	0	0	0	0
Cluster_22	Bacteria	Firmicutes	Bacilli	Erysipelotrichales	Erysipelatoclostridiaceae	Erysipelatoclostridium	Multi-affiliation	0	0.0415973	0	0	0.235718	0	0	0.332779	0	0	1.73322	2.0244	1.33111	1.83028	1.65003	2.57903	1.65003	3.31392	2.23239	0.152524	3.6467	0.956739	0.194121	0	2.88408	0	0.721021	0.26345	0	0	0	0	0	0	0	0	0	0
Cluster_23	Bacteria	Firmicutes	Clostridia	Oscillospirales	Ruminococcaceae	unknown genus	unknown species	3.81309	2.62063	1.98281	0.221852	2.87022	1.02607	2.42651	0.374376	3.74376	0.374376	0	0	0	0	0	0	0	0	0	0	2.89795	2.44038	0.0277316	0	0	0	1.0954	2.1076	0	0	0	0	0	0	0	0	0	0
Cluster_24	Bacteria	Firmicutes	Clostridia	Lachnospirales	Lachnospiraceae	[Ruminococcus] torques group	unknown species	1.16473	0.0415973	1.6223	0.762618	0.166389	0.235718	0.277316	0.0277316	0.0138658	1.0538	4.82529	0	3.6883	4.40932	1.66389	2.73156	0.180255	2.30172	1.17859	0.332779	4.132	3.38325	0.0277316	1.26179	0.873544	0.0138658	1.87188	1.06767	0.0138658	0	0	0	0	0	0.0138658	0	0	0
Cluster_25	Bacteria	Firmicutes	Clostridia	Oscillospirales	Oscillospiraceae	Flavonifractor	unknown species	0	0	0	0	0	0	0	0	0	0	0	0.124792	0	0	0	0.36051	0	0	0	1.10926	0	0	0.152524	0	0.0277316	0	0	0.0277316	3.95175	0	4.90849	2.93955	1.69163	3.46644	4.53411	2.1492	4.40932	0.790349
Cluster_26	Bacteria	Firmicutes	Clostridia	Lachnospirales	Lachnospiraceae	unknown genus	unknown species	1.15086	1.19246	0.734886	1.52524	3.42485	1.74709	0.305047	1.89961	2.07987	0.721021	0.665557	0.582363	1.02607	1.28952	0.62396	0.929007	0.707155	0.62396	0.610094	4.0904	1.27565	1.19246	2.38491	1.67776	1.44204	0.277316	2.75929	0.665557	2.31559	0	0	4.38159	0	0	0	0.138658	0	2.95341
Cluster_27	Bacteria	Firmicutes	Clostridia	Lachnospirales	Lachnospiraceae	[Ruminococcus] torques group	unknown species	0	3.84082	0.0415973	3.06434	1.0538	7.55685	0.776484	4.1736	4.20133	1.51137	0.0277316	0	0.415973	0.249584	0.443705	0.429839	0.291181	0.513034	1.92734	0	0	0.221852	0	0.0138658	0.0138658	0.0415973	0.0277316	0.970605	0	0	0	0	0.0138658	0	0	0	0	0
Cluster_28	Bacteria	Firmicutes	Bacilli	Erysipelotrichales	Erysipelotrichaceae	[Clostridium] innocuum group	Multi-affiliation	0.152524	0.499168	0.194121	0.305047	0.221852	0.138658	0.388242	0.901276	0.0554631	0.318913	0.194121	0.804215	0.0138658	0.0554631	0.0554631	0.124792	0.221852	0.0970605	0.0831947	0.831947	0.0415973	0.110926	0.693289	1.83028	0.0138658	1.78869	1.28952	0.0138658	3.34165	0	1.56683	4.75596	0.346644	2.20466	2.09373	0.748752	0.762618	0.471436
Cluster_29	Bacteria	Firmicutes	Clostridia	Lachnospirales	Lachnospiraceae	unknown genus	Multi-affiliation	0.0138658	0.0277316	0.0554631	0	0.180255	0	0	0.0415973	0	0	0.0277316	0.0138658	0	0.0138658	0	0	0.0138658	0	0	10.4825	3.95175	0.110926	0	0	0	0.0277316	7.62618	0.194121	0	0	0	0	0	0	0	0	0	0
Cluster_30	Bacteria	Firmicutes	Clostridia	Lachnospirales	Lachnospiraceae	Blautia	unknown species	0	0	0	0	0	0.0277316	0	0	0	0	1.87188	4.68663	1.92734	0.88741	0.790349	1.63616	2.38491	1.94121	3.71603	0	0	0	0	0	0.0415973	0	0	0	0	0	0	0	0	0	0	0	0	0
Cluster_31	Bacteria	Firmicutes	Clostridia	Lachnospirales	Lachnospiraceae	unknown genus	unknown species	0.249584	0.0554631	0	0.180255	0.429839	0.776484	0.415973	0.471436	0	0.62396	0.443705	2.28785	0.332779	0.790349	1.12313	0.582363	1.51137	1.24792	1.16473	2.77316	2.37105	0.970605	1.08153	0	2.03827	0	1.17859	1.26179	0	0	0	0	0	0.0138658	0	0	0	0
Cluster_32	Bacteria	Firmicutes	Bacilli	Erysipelotrichales	Erysipelotrichaceae	[Clostridium] innocuum group	unknown species	3.79922	0.5269	2.75929	2.30172	0.235718	3.18913	3.86855	1.33111	1.66389	3.59124	0.0415973	0	0.346644	3.75763	0.0415973	0.0138658	0	0.207987	0.568497	0	0.152524	0.26345	0	0	0.221852	0.0138658	0.0277316	0.166389	0	0	0	0	0	0	0	0	0	0
Cluster_33	Bacteria	Firmicutes	Bacilli	Lactobacillales	Enterococcaceae	Enterococcus	Multi-affiliation	0.138658	0.0831947	0.0415973	0.0831947	0.0415973	0	0.0554631	0.0554631	0.166389	0.0415973	0.0693289	0.0970605	0.0277316	0.0415973	0.0277316	0.0277316	0.0138658	0	0.0277316	0.0693289	0.0138658	0.0693289	0.180255	0.388242	0.124792	0.0693289	0.0831947	0	0.610094	0.0138658	6.40599	2.066	4.90849	2.07987	4.39545	4.27066	5.15807	1.52524
Cluster_34	Bacteria	Firmicutes	Clostridia	Lachnospirales	Lachnospiraceae	unknown genus	Multi-affiliation	0	0	0	0	0.0277316	0	0	0.0138658	0	0	2.32945	0.0277316	3.06434	3.18913	1.12313	2.1492	0.0138658	1.10926	1.98281	0	0	0.0277316	0	0	0.901276	0	0.0138658	0	0	0	0	0.0138658	0	1.0538	0	0	0	0
Cluster_35	Bacteria	Firmicutes	Clostridia	Clostridia UCG-014	unknown family	unknown genus	unknown species	5.15807	0	0	0	0	0	0	0	0	0	0	0	0	0	0	0	0	0	0	0.194121	3.25846	2.85635	0	0	0	0	1.30338	0.0277316	0	0	0	0	0	0	0	0	0	0
Cluster_36	Bacteria	Firmicutes	Clostridia	Lachnospirales	Lachnospiraceae	Eisenbergiella	unknown species	0.485302	0.235718	0.651692	0.0138658	0.0415973	0	0.0693289	0.124792	0.0415973	0.0138658	0	0	0	0	0	0	0	0	0	3.14753	1.76095	1.0122	0	0	7.2518	0	0.915141	0.166389	0	0	0	0	0	0	0	0	0	0
Cluster_37	Bacteria	Firmicutes	Clostridia	Lachnospirales	Lachnospiraceae	[Ruminococcus] gauvreauii group	unknown species	0.0554631	0.0138658	0.0415973	0	0.0415973	0.0415973	0.0138658	0	0	0	0.651692	0.124792	0.318913	0.776484	0.707155	0.346644	0.5269	0.915141	1.12313	0.0415973	0.291181	0.305047	0.374376	0	0.180255	0	0.388242	0	0.221852	0	3.05047	0.776484	0	0.915141	0	2.45424	2.37105	0.873544
Cluster_38	Bacteria	Firmicutes	Clostridia	Lachnospirales	Lachnospiraceae	unknown genus	unknown species	0	0.471436	0.0138658	0.0277316	2.24626	0	0	0.36051	0	0	0.554631	13.4914	0.124792	1.17859	1.78869	1.19246	6.87743	1.69163	1.6223	0	0	0	0	0	0.0554631	0	0	0	1.33111	6.44759	0	1.74709	0	0.0693289	0	0.513034	0	0.194121
Cluster_39	Bacteria	Firmicutes	Bacilli	Lactobacillales	Lactobacillaceae	Pediococcus	Multi-affiliation	0.194121	0.0277316	0.0693289	1.0538	3.02274	0	3.06434	0.0415973	0.0415973	1.63616	0.152524	0.0554631	0.0277316	0.0415973	0.0554631	0.0693289	0	0.0138658	0	0	0.88741	1.44204	0.0693289	0.665557	0	0.110926	0.0277316	0.221852	1.22019	0.166389	0.166389	0.235718	0.929007	0.596229	0.277316	0.485302	0.443705	0.277316
Cluster_40	Bacteria	Firmicutes	Clostridia	Lachnospirales	Lachnospiraceae	Anaerostipes	Clostridiales bacterium VE202-09	0	0	0	0	0	0	0	0	0	0	0	0.0415973	0.0138658	0	0	0	0	0	0	0.98447	0.0554631	0.0970605	0.831947	1.02607	0.124792	7.2934	0.110926	0.0138658	0.831947	2.05214	1.26179	0.859678	1.52524	1.0122	3.56351	1.33111	3.92402	1.31725
Cluster_41	Bacteria	Firmicutes	Bacilli	Lactobacillales	Enterococcaceae	Enterococcus	Multi-affiliation	0.0554631	0.124792	0.0693289	0	0.110926	0.207987	0.0277316	0.0415973	0.346644	0.0138658	1.16473	0.138658	1.19246	1.52524	1.15086	1.83028	0.0138658	0.110926	0.318913	0.0277316	0.277316	0.0415973	0.0415973	0	0.0693289	0.0693289	0.207987	0	0.0970605	0.0277316	0.124792	0.138658	2.28785	0.277316	1.59456	0.804215	0.721021	0.0415973
Cluster_42	Bacteria	Firmicutes	Clostridia	Lachnospirales	Lachnospiraceae	Blautia	unknown species	0.956739	1.27565	2.12146	1.6223	1.0954	1.85801	2.27399	0.582363	3.63283	1.77482	0	0	0	0	0	0	0	0	0	0	0	0	0	0	0	0	0.221852	0	0	0	0	0.0138658	0	0	0	0	0	0
Cluster_43	Bacteria	Firmicutes	Bacilli	Erysipelotrichales	Erysipelotrichaceae	[Clostridium] innocuum group	unknown species	1.40044	0.26345	1.30338	0.956739	0.249584	1.19246	1.70549	0.831947	0.790349	1.71936	0.0693289	0	0.762618	0.36051	0.0277316	0.0277316	0	0.305047	0.554631	0	0.0831947	0.166389	0	0	0.221852	0	0	0.110926	0	0	0	0	0	0	0	0	0	0
Cluster_44	Bacteria	Firmicutes	Clostridia	Oscillospirales	Butyricicoccaceae	Butyricicoccus	Multi-affiliation	0	2.80089	3.77149	1.92734	2.1492	3.09207	0.998336	2.19079	3.30006	1.52524	0	0	0	0.277316	0.36051	0	0	0.818081	0	0	1.12313	0.513034	0	0	0	0	0.0138658	0.180255	0	0	0	0	0	0	0	0	0	0
Cluster_45	Bacteria	Firmicutes	Clostridia	Peptostreptococcales-Tissierellales	Peptostreptococcaceae	Clostridioides	Multi-affiliation	0.0554631	0.637826	0	0.221852	0.540765	0	1.73322	0.235718	0.138658	0.0554631	0.0554631	0.124792	0.124792	0.305047	0.0138658	0.207987	0.221852	0.0970605	0	0	0	0	0.818081	0.873544	0.0831947	2.88408	0	0	0.568497	1.48364	0.0415973	0	0	0.0554631	0	0.0554631	0	0
Cluster_46	Bacteria	Firmicutes	Clostridia	Clostridia vadinBB60 group	unknown family	unknown genus	unknown species	0	0	0	0	0	0	0	0	0	0	0	0	0	0	0	0	0	0	0	0.929007	0.0831947	0.471436	10.9817	0	0	0	0.0554631	0.859678	0	0	0	0	0	0	0	0	0	0
Cluster_47	Bacteria	Firmicutes	Clostridia	Oscillospirales	Ruminococcaceae	unknown genus	unknown species	1.67776	0.859678	1.51137	0.873544	0.637826	0.929007	1.66389	0.596229	0.818081	0.790349	0	0	0	0	0	0	0	0	0	0	0	0	0	0	0	0	0	0	0	0	0	0	0	0	0	0	0	0
Cluster_48	Bacteria	Firmicutes	Clostridia	Oscillospirales	Ruminococcaceae	unknown genus	metagenome	0	0	0	0	0	0	0	0	0	0	0.776484	0	1.55297	0.748752	0.485302	1.27565	0.138658	1.08153	1.0122	0	0	0	0	0	0.0138658	0	0	0	0	0	0	0	0	0	0	0	0	0
Cluster_49	Bacteria	Firmicutes	Clostridia	Clostridiales	Clostridiaceae	Clostridium sensu stricto 1	Multi-affiliation	0.346644	0.0554631	0.707155	0	0.124792	1.63616	0	0.402108	1.83028	0.0970605	0.194121	0.776484	0.485302	0.0277316	0.249584	1.5391	0.36051	0.0831947	0.249584	0.0970605	0.0415973	0.124792	2.91181	0	0.443705	0.0138658	0.0831947	0.180255	0.180255	0.0831947	0	0.124792	0.0831947	0.207987	0.207987	0	0.0693289	0.0415973
Cluster_50	Bacteria	Firmicutes	Clostridia	Lachnospirales	Lachnospiraceae	Fusicatenibacter	unknown species	0.513034	1.03993	0.915141	2.5513	1.23405	1.83028	0.152524	0.637826	1.26179	2.09373	0.915141	0	0.166389	0.0554631	0.554631	0.388242	0.305047	0.152524	0.249584	0.0138658	0	0	0	0	0.0138658	0	0.0554631	0	0	0	0	0	0	0	0	0	0	0
Cluster_51	Bacteria	Firmicutes	Bacilli	Erysipelotrichales	Erysipelatoclostridiaceae	Erysipelatoclostridium	Multi-affiliation	0.0970605	0.180255	0.0277316	0.0277316	0.0970605	0.180255	0.0138658	0.0970605	0.62396	0.0554631	0.818081	0.305047	0.0138658	0.0277316	0.0138658	0	0.0138658	0.0138658	0.0138658	0.915141	0.249584	0.0277316	0.998336	0	0.166389	0	0.138658	0.0831947	0.0277316	0	1.19246	0.180255	1.15086	0.582363	0.748752	0.443705	1.24792	0.110926
Cluster_52	Bacteria	Firmicutes	Clostridia	Oscillospirales	Oscillospiraceae	Oscillibacter	unknown species	0.0277316	1.42818	0.0554631	2.66223	1.96894	0.221852	0.582363	2.13533	0.152524	0.305047	0	0	0	0	0	0	0	0	0	0.0831947	0.277316	0.291181	0.124792	0	0.637826	0	0	0.124792	0	0	0	0	0	0	0	0.0138658	0	0
Cluster_53	Bacteria	Firmicutes	Clostridia	Lachnospirales	Lachnospiraceae	[Ruminococcus] torques group	unknown species	0	0.0831947	0	1.71936	0.388242	0.568497	0.0831947	5.1442	0.499168	0.0831947	0.513034	0	0	0	0.485302	0	0	0	0	0	0	0	0	0	0	0	0	0	0	0	0	0	0	0	0	0	0	0
Cluster_54	Bacteria	Firmicutes	Clostridia	Lachnospirales	Lachnospiraceae	Blautia	unknown species	0	0	0	0	0	0	0	0	0	0	0	0	0	0	0	0	0	0.0138658	0	0	0	0	0	0	0	0	0	0	0.388242	0	1.45591	1.20632	1.24792	0.707155	1.40044	1.5391	1.98281	1.52524
Cluster_55	Bacteria	Firmicutes	Clostridia	Lachnospirales	Lachnospiraceae	GCA-900066575	unknown species	0.513034	0.305047	0.152524	0.513034	0.388242	0.249584	0.0693289	0.194121	0.0138658	0.0415973	0.138658	1.78869	0.235718	0.110926	0.235718	0.207987	0.582363	0.221852	0.443705	0.471436	0.540765	0.457571	0.818081	0	0.0415973	0	0.110926	0.124792	0	0	0	0	0	0	0	0	0	0
Cluster_56	Bacteria	Firmicutes	Clostridia	Oscillospirales	Butyricicoccaceae	Butyricicoccus	unknown species	0.138658	0.332779	0	0.291181	0.88741	0.818081	0.0415973	1.22019	0.277316	0.166389	1.10926	0.0138658	0.665557	0.776484	0.318913	0.62396	0.596229	0.402108	0.5269	0.249584	0.582363	0.332779	0.415973	0	3.6883	0	0.388242	0.138658	0	0	0	0	0	0	0	0	0	0
Cluster_57	Bacteria	Firmicutes	Clostridia	Lachnospirales	Lachnospiraceae	Blautia	Multi-affiliation	0	0	0	0	0	0	0	0	0	0	0.0693289	0	0.901276	0	0	0	0	0	0	0.0554631	1.4975	0.138658	0	0	2.07987	0	0.0554631	3.27232	1.77482	0	0	0.0138658	0	0	0	0	0	0
Cluster_58	Bacteria	Actinobacteriota	Actinobacteria	Bifidobacteriales	Bifidobacteriaceae	Bifidobacterium	Bifidobacterium pseudolongum	0.0277316	0	0.166389	0	0	0	0.0138658	0	0	0	1.60843	0	0.346644	0.305047	0.0138658	0.152524	0.0831947	0.0554631	0.0277316	0	0.110926	0.152524	0.554631	0.0138658	0.0277316	0.0277316	0.402108	0.0415973	0.152524	0	1.56683	0.291181	2.05214	0.568497	3.86855	1.19246	0.429839	0.277316
Cluster_59	Bacteria	Firmicutes	Clostridia	Clostridia UCG-014	unknown family	unknown genus	unknown species	0	0	0	0	0	0	0	0	0	0	0	0	0	0	0	0	0	0	6.198	0	0	0	0	0	0	0	0	0	0	0	0	0	0	0	0	0	0	0
Cluster_60	Bacteria	Firmicutes	Clostridia	Lachnospirales	Lachnospiraceae	unknown genus	unknown species	0	0	0	0	0	0	0	0	0	0	0.62396	1.59456	0.679423	1.02607	0.36051	0.651692	0.748752	1.22019	0.776484	0.0138658	0	0	0	0.0277316	0	0	0	0.0138658	0	0	0	0	0	0	0	0	0	0
Cluster_61	Bacteria	Firmicutes	Bacilli	Lactobacillales	Lactobacillaceae	Lactobacillus	Multi-affiliation	0	0	0.0415973	0	0	2.26012	0	0.0277316	0	0	0.346644	0.0138658	0	0	0.318913	0	0.0277316	0.207987	0	0	0.0693289	0.402108	0	0.762618	3.24459	0.0138658	0	0.194121	0	0	0	0	0	0	0	0	0	0
Cluster_62	Bacteria	Firmicutes	Clostridia	Lachnospirales	Lachnospiraceae	Sellimonas	unknown species	0	0	0	0	0	0	0	0	0	0	0.305047	0	0.346644	0.207987	0.138658	0.180255	0.0138658	0.0831947	0.0970605	0.873544	0.36051	1.0122	0.693289	1.85801	0.235718	0.651692	1.48364	0.443705	0	0	0	0	0	0	0	0	0	0
Cluster_63	Bacteria	Proteobacteria	Gammaproteobacteria	Enterobacterales	Enterobacteriaceae	Klebsiella	Multi-affiliation	0	0	0	0	0	0	0	0	0	0	0.110926	0.194121	0.0554631	0	0	0	0.138658	0.0277316	0.0138658	0.0693289	0	0	0.0554631	4.86689	0.180255	4.6589	0	0	0.124792	5.44925	0.110926	0.0415973	0	0.0831947	0	0.138658	0.194121	0.0277316
Cluster_64	Bacteria	Firmicutes	Clostridia	Lachnospirales	Lachnospiraceae	[Ruminococcus] torques group	unknown species	0	1.40044	0	0	0	0.610094	0	4.11814	0.0831947	0	0	0	0	0	0	0	0	0	0	0	0.0138658	0	0	0	0	0	0.0138658	0	0	0	0	0	0	0	0	0	0	0
Cluster_65	Bacteria	Firmicutes	Clostridia	Lachnospirales	Lachnospiraceae	Lachnoclostridium	Multi-affiliation	0.0554631	0	0	0.207987	0.0693289	0.0693289	0	0.138658	0.0554631	0	0	0	0	0	0.291181	0.124792	0	0.0693289	0	0.374376	0.221852	0.388242	0.305047	5.17194	0.0554631	0	0.540765	0.429839	0.415973	0	0	0	0	0	0	0	0	0
Cluster_66	Bacteria	Firmicutes	Clostridia	Lachnospirales	Lachnospiraceae	unknown genus	unknown species	0	0	0	0	0	0	0	0	0	0	0	0	0	0	0	0	0	0	0	1.15086	0.291181	0.291181	6.21187	0	0.207987	0	0.388242	0.318913	0	0	0	0	0	0	0	0	0	0
Cluster_68	Bacteria	Firmicutes	Clostridia	Oscillospirales	Ruminococcaceae	unknown genus	unknown species	0.485302	0.124792	0.485302	0.138658	0.0831947	0.291181	0.443705	0.180255	0.124792	0.221852	0	0	0	0	0	0	0	0	0	2.30172	0	0	0	0	0	0	0	0	0.0277316	1.10926	0.513034	0.235718	0	2.57903	2.09373	1.16473	0	0.0138658
Cluster_69	Bacteria	Firmicutes	Clostridia	Lachnospirales	Lachnospiraceae	Lachnoclostridium	unknown species	0.332779	0.0277316	0.0970605	0.0831947	0.0693289	0.0277316	0.0554631	0.0415973	0.0415973	0.0415973	0.0693289	0.207987	0.180255	0.291181	0.0554631	0.332779	0.235718	0.221852	0.0831947	0.277316	0.138658	0.235718	0.818081	6.93289	0.0415973	0.0277316	0.0831947	0.152524	0	0	0	0	0	0	0	0	0	0
Cluster_70	Bacteria	Firmicutes	Bacilli	Lactobacillales	Lactobacillaceae	Lactobacillus	Multi-affiliation	0.124792	0	0.26345	1.56683	0.0693289	0.0415973	0.471436	0.166389	0.0138658	0.249584	0.166389	0	0.0554631	0.0138658	0.0415973	0	0	0.26345	0	0	0.0554631	0.62396	0	0.0693289	0	0.26345	0	0.305047	0.0415973	0	0	0	0.429839	0	0	1.31725	0	0.929007
Cluster_71	Bacteria	Firmicutes	Clostridia	Oscillospirales	Ruminococcaceae	Subdoligranulum	unknown species	0	0	0	0	0	0	0	0	0	5.92069	0	0	0	0	0	0	0	0	0	0	0	0	0	0.0138658	0.0138658	0	0	0	0	0	0	0	0	0	0	0	0	0
Cluster_72	Bacteria	Firmicutes	Clostridia	Lachnospirales	Lachnospiraceae	Lachnoclostridium	unknown species	0	0	0	0	0	0	0	0	0	0	0.457571	1.5807	1.15086	1.24792	0.98447	1.45591	1.13699	1.66389	1.71936	0	0	0	0	0	0.0277316	0	0	0	0	0	0	0	0	0	0	0	0	0
Cluster_74	Bacteria	Firmicutes	Clostridia	Oscillospirales	Oscillospiraceae	unknown genus	unknown species	0.457571	0.124792	0.0138658	0.0831947	0.0693289	0.138658	0.26345	0	0	0.0831947	0.471436	0	0.291181	0.180255	0.235718	0.415973	0.207987	0.124792	0.305047	0	0	0	0	0	0.0138658	0	0	0	0	0	0	0	0	0	0	0	0	0
Cluster_75	Bacteria	Firmicutes	Clostridia	Oscillospirales	Ruminococcaceae	UBA1819	Multi-affiliation	0.138658	0.0693289	0.124792	0.194121	0.0415973	0.0138658	0.194121	0.138658	0.305047	0.110926	0.110926	0.152524	0.0693289	0.0831947	0.0693289	0.194121	0.0970605	0.166389	0	0.0277316	0.0138658	0.0693289	0.679423	0	0.0693289	0	0.0138658	0.0554631	0.0693289	0.249584	0.0277316	0	0.235718	0.0693289	0.998336	0.0693289	0.679423	0.845813
Cluster_76	Bacteria	Firmicutes	Clostridia	Lachnospirales	Lachnospiraceae	[Eubacterium] hallii group	unknown species	0.5269	0.180255	0.305047	0.721021	0.610094	0.332779	0.26345	0.291181	0.207987	0.471436	1.03993	0	0.804215	0.207987	0.138658	0.415973	0.0970605	0.651692	0.207987	0	0	0	0	0	0	0	0	0	0	0	0	0	0	0.707155	0.0693289	0.152524	0	0.0138658
Cluster_77	Bacteria	Firmicutes	Clostridia	Oscillospirales	Ruminococcaceae	DTU089	unknown species	0.402108	0.110926	0.0970605	0.152524	0.180255	0.124792	0.277316	0.0970605	0.138658	0.180255	0.305047	0.0415973	0.0277316	0.0138658	0.0554631	0.0415973	0.0277316	0.0415973	0.0415973	0.762618	0.180255	0.221852	0.138658	0	0.0693289	0	0.346644	0.235718	0	0	0	0	0	0	0	0	0	0
Cluster_78	Bacteria	Firmicutes	Clostridia	Lachnospirales	Lachnospiraceae	Lachnoclostridium	Eubacterium sp.	0.0138658	0.235718	0	0.277316	0.180255	0.291181	0.110926	0.0554631	0.305047	0.0831947	0.0554631	0.0277316	0	0.0415973	0.0138658	0.0554631	0.0138658	0	0	0	0.0277316	0	0	0	0	0	0	0	0.540765	0	0.582363	0.499168	0.180255	0.651692	0.443705	0.582363	1.02607	0.499168
Cluster_79	Bacteria	Firmicutes	Clostridia	Lachnospirales	Lachnospiraceae	unknown genus	unknown species	0.790349	0.610094	0.124792	0.554631	0.249584	1.02607	0.679423	0.332779	0.540765	0.721021	0	0	0	0	0	0	0	0	0	0	0.0970605	0.429839	0	0	0	0	0	0.790349	0	0	0	0	0	0	0	0	0	0
Cluster_80	Bacteria	Firmicutes	Bacilli	Erysipelotrichales	Erysipelatoclostridiaceae	Erysipelatoclostridium	Clostridiales bacterium CHKCI006	0	0	0	0	0	0	0	0	0	0	0.152524	1.37271	0.554631	0.651692	0.388242	0.5269	0.651692	0.762618	0.610094	0	0	0	0	0	0	0	0	0	0	0	0	0	0	0	0	0	0	0
Cluster_84	Bacteria	Firmicutes	Clostridia	Lachnospirales	Lachnospiraceae	unknown genus	unknown species	0.499168	0.429839	0.0415973	0.415973	0.194121	0.62396	0.457571	0.471436	0.318913	0.582363	0	0	0	0	0	0	0	0	0	0	0	0.166389	0	0	0	0	0	0.291181	0	0	0	0	0	0	0	0	0	0
Cluster_85	Bacteria	Firmicutes	Clostridia	Lachnospirales	Lachnospiraceae	Shuttleworthia	unknown species	1.15086	1.0954	0.374376	0.554631	0.332779	1.08153	0.610094	0.554631	1.6223	0.637826	0	0	0	0	0	0	0	0	0	0	0	0	0	0	0	0	0	0	0	0	0.0138658	0	0	0	0	0	0	0
Cluster_86	Bacteria	Firmicutes	Clostridia	Oscillospirales	Ruminococcaceae	unknown genus	unknown species	0.0693289	0.0415973	0.0277316	0.0415973	0	0.0831947	0.291181	0.124792	0	0.0138658	0.0970605	0.0693289	0.0415973	0.0277316	0.0277316	0	0	0.0415973	0.0693289	0	0	0.0138658	0	0	0	0	0.0138658	0	0.138658	1.76095	0	0	0	0.0554631	0	0	0	0
Cluster_87	Bacteria	Firmicutes	Bacilli	Lactobacillales	Lactobacillaceae	Weissella	Multi-affiliation	0.166389	0.0693289	0.221852	0	0.36051	0.568497	0	0.0554631	0.0415973	0	0.180255	0.0693289	0.221852	0.0831947	0.110926	0.152524	0.0554631	0	0.138658	0.124792	0.166389	0.0138658	0.513034	0.374376	0.26345	0.0831947	0.221852	0	0.235718	0.388242	0.0138658	0.62396	0.0415973	0.110926	0.554631	0	0.194121	0.249584
Cluster_88	Bacteria	Firmicutes	Clostridia	Lachnospirales	Lachnospiraceae	unknown genus	bacterium ic1311	0	0.26345	0.0277316	0	4.71436	0	0	2.88408	0	0	0.332779	0.0415973	0.0693289	0.0554631	0.0138658	0.0138658	0.0554631	0.0554631	0	0	0	1.81642	0	0	0	0	0.0415973	0	0	0	0.0138658	0	0	0	0	0	0	0
Cluster_89	Bacteria	Firmicutes	Clostridia	Lachnospirales	Lachnospiraceae	unknown genus	Clostridiales bacterium Marseille-P5551	0.568497	0.152524	0.804215	0.124792	0.0415973	0.346644	0.194121	0.138658	0.471436	0.110926	0.0138658	0	0.0277316	0.166389	0	0.0554631	0	0.0693289	0.0277316	0	0.0138658	0.0831947	0.0554631	0	0.0831947	0	0.110926	0.0277316	0.0138658	0	0.110926	0.0415973	0.0277316	0.138658	0.124792	0.0831947	0	0
Cluster_90	Bacteria	Firmicutes	Clostridia	Lachnospirales	Lachnospiraceae	Shuttleworthia	unknown species	1.0122	0.98447	0.388242	0.513034	0.180255	0.859678	0.707155	0.485302	1.16473	0.679423	0	0	0	0	0	0	0	0	0	0	0	0	0	0	0	0	0	0	0	0	0	0	0	0	0	0	0	0
Cluster_92	Bacteria	Firmicutes	Clostridia	Lachnospirales	Lachnospiraceae	unknown genus	unknown species	0	2.74542	0	0.0138658	0.124792	0	0.0415973	1.33111	0	0	0	0.0277316	0	0.0138658	0.0277316	0.0138658	0.0415973	0	0	0	0	0	0	0	0	0	0	0	0.0138658	0	0	0.0693289	0	0	0	0.0138658	0	0
Cluster_93	Bacteria	Firmicutes	Clostridia	Lachnospirales	Lachnospiraceae	Anaerostipes	Anaerostipes butyraticus	0	0	0	0	0.0138658	0	0	0	0	0	1.24792	1.10926	0.457571	0.665557	0.513034	0.166389	1.02607	0.0554631	0.235718	0	0	0	0	0	0	0	0	0	0	0	0	0	0	0	0	0	0	0
Cluster_94	Bacteria	Firmicutes	Clostridia	Peptostreptococcales-Tissierellales	Peptostreptococcaceae	Romboutsia	unknown species	0.124792	0.0970605	0.0415973	0.152524	0.0831947	0.180255	0.0831947	0.166389	0.110926	0.235718	0	0	0	0	0	0	0	0	0	0	0	0	0	0	0	0	0	0	0.0970605	0.277316	0.166389	0.5269	0.249584	0.596229	0.568497	0.110926	0.693289	0.291181
Cluster_95	Bacteria	Firmicutes	Bacilli	Erysipelotrichales	Erysipelatoclostridiaceae	Erysipelatoclostridium	unknown species	0	0	0	0	0	0	0	0	0	0	0.0138658	0	0.0277316	0	0	0.166389	0.0138658	0	0	0	0.596229	0.956739	0.0554631	0	0.0277316	0	1.46977	0.0554631	0	0	0	0	0	0	0	0	0	0
Cluster_96	Bacteria	Firmicutes	Clostridia	Lachnospirales	Lachnospiraceae	[Ruminococcus] torques group	unknown species	0	0	0	0	0	0	0	0	0	0	0.415973	0.98447	0.707155	0.748752	0.513034	0.513034	0.818081	0.291181	0.748752	0.221852	0.0277316	0.152524	0	0	0.0277316	0	0.513034	0.0693289	0.0415973	0	0	0.0831947	0	0.0831947	0	0.0693289	0	0
Cluster_97	Bacteria	Firmicutes	Clostridia	Clostridia UCG-014	unknown family	unknown genus	unknown species	0	0.110926	1.5807	0	0	0	0.0554631	0	0.194121	0.221852	0	0	0.36051	0.0831947	0.235718	0.388242	0	0.596229	0.0554631	0.415973	0.845813	0.610094	0	0	1.37271	0	0.249584	1.77482	0	0	0	0	0	0	0	0	0	0
Cluster_98	Bacteria	Firmicutes	Bacilli	Lactobacillales	Lactobacillaceae	Limosilactobacillus	Multi-affiliation	0.0415973	0.0138658	0	0.291181	0.0693289	0	0.0693289	0	0.0277316	0.124792	0.221852	0.110926	0.166389	0	0.138658	0.110926	0.152524	0.0693289	0.0554631	0	0.152524	0.166389	0.0138658	0.110926	0.0831947	0.0831947	0.124792	0.36051	0.110926	0.0415973	0	0	0.499168	0.166389	0	0.221852	0.138658	0.305047
Cluster_99	Bacteria	Firmicutes	Clostridia	Lachnospirales	Lachnospiraceae	[Ruminococcus] torques group	unknown species	0.62396	0.582363	0.152524	0.374376	0.138658	0.540765	0.471436	0.415973	0.235718	0.485302	0	0	0	0	0	0	0	0.0138658	0	0	0.0415973	0.221852	0	0	0	0	0	0.305047	0	0	0	0	0	0.0277316	0	0.0138658	0	0
Cluster_100	Bacteria	Proteobacteria	Gammaproteobacteria	Enterobacterales	Enterobacteriaceae	Escherichia-Shigella	Escherichia coli	0.0277316	0.0693289	0.0415973	0.0415973	0.152524	0.0970605	0.0693289	0.0831947	0.0970605	0.0138658	0.166389	0.194121	0.0693289	0.0693289	0.0554631	0.207987	0.0138658	0	0.0138658	0.194121	0.0970605	0.0138658	0.0831947	0.235718	0.166389	0.332779	0.0693289	0.0138658	0.0415973	0.0693289	0.110926	0.0970605	0.235718	0.0831947	0.0693289	0.0693289	0.207987	0.0277316
Cluster_102	Bacteria	Firmicutes	Clostridia	Lachnospirales	Lachnospiraceae	Agathobacter	unknown species	0.429839	0.166389	0.221852	0	0.26345	0.388242	0.346644	0.0970605	0.305047	0.637826	0.0831947	0	0.305047	0.513034	0.499168	0.429839	0.26345	0.402108	0.221852	0	0	0	0	0	0	0	0	0	0	0	0	0	0	0	0	0	0	0
Cluster_103	Bacteria	Firmicutes	Clostridia	Lachnospirales	Lachnospiraceae	Sellimonas	Lachnoclostridium phocaeense	0.457571	0.0138658	0.374376	0.0277316	0.0138658	0.124792	0.0693289	0.0138658	0.0138658	0.180255	0.0554631	0.0138658	0.207987	0.0970605	0.0277316	0.0693289	0	0.0138658	0.0138658	0.152524	0.0831947	0.0831947	0	0	0.0277316	0	0.277316	0.0415973	0	0	0	0	0	0	0	0	0	0
Cluster_104	Bacteria	Firmicutes	Clostridia	Lachnospirales	Lachnospiraceae	[Ruminococcus] torques group	unknown species	0.693289	0.402108	0.0970605	0.443705	0.124792	0.221852	0.471436	0.124792	0.346644	0.374376	0	0	0	0	0	0	0	0	0	0.0138658	0.0415973	0.221852	0	0	0	0	0	0.332779	0	0	0	0	0	0	0	0	0	0
Cluster_105	Bacteria	Firmicutes	Clostridia	Monoglobales	Monoglobaceae	Monoglobus	unknown species	0	0	0	0	0	0	0	0	0	0	0	0	0	0	0	0	0	0	0	0.0554631	0.429839	0.180255	0.429839	0	0.221852	0	1.17859	0.110926	0	0	0	0	0	0	0	0	0	0
Cluster_106	Bacteria	Proteobacteria	Gammaproteobacteria	Enterobacterales	Enterobacteriaceae	Klebsiella	Klebsiella pneumoniae	0	0	0	0	0	0	0	0	0	0	0.0415973	0.110926	0.0138658	0	0	0.0277316	0.0138658	0	0	0.0277316	0	0	0.0415973	1.35885	0.0415973	0.929007	0	0	0.138658	1.10926	0.0831947	0	0	0.0554631	0.0138658	0	0.0415973	0.0138658
Cluster_108	Bacteria	Firmicutes	Clostridia	Lachnospirales	Lachnospiraceae	unknown genus	unknown species	0	0.0138658	0.0277316	0	0.249584	0	0	0.0693289	0	0	0.194121	0.402108	0.0277316	0.124792	0.0693289	0.194121	0.152524	0.152524	0.0831947	0	0	0	0	0	0	0	0	0	0.346644	0	0.0554631	0.748752	0	0.0277316	0	0.26345	0	0.0831947
Cluster_109	Bacteria	Firmicutes	Clostridia	Lachnospirales	Lachnospiraceae	Lachnospiraceae FE2018 group	unknown species	3.30006	0.0138658	1.38658	0.0693289	0.5269	0	0.582363	0.0138658	0.374376	0.0831947	0	0	0	0	0	0	0	0	0	0.0138658	0	0	0	0	0	0	0	0	0	0	0	0	0	0	0	0	0	0
Cluster_110	Bacteria	Firmicutes	Clostridia	Oscillospirales	Ruminococcaceae	Faecalibacterium	unknown species	0	0	0	0	0	0	0	0	0	0	0	0	0	0	0	0	0	0	0	0	0	0	9.27621	0	0	0	0	0	0	0	0	0	0	0.0138658	0	0.0138658	0	0
Cluster_111	Bacteria	Firmicutes	Clostridia	Lachnospirales	Lachnospiraceae	[Ruminococcus] torques group	unknown species	0.0831947	0.0138658	0.0415973	0.0415973	0.0138658	0.0277316	0	0.0277316	0.0277316	0.0138658	0.152524	0	0.0277316	0.0693289	0.0554631	0.110926	0.0138658	0.0831947	0	0.0138658	0.138658	0.0554631	0	0	0	0	0	0.0138658	0.305047	0	0.665557	0.235718	0.873544	0.221852	1.02607	0.443705	0.0554631	0.554631
Cluster_112	Bacteria	Proteobacteria	Gammaproteobacteria	Enterobacterales	Enterobacteriaceae	Multi-affiliation	Multi-affiliation	0	0	0	0	0	0	0	0	0	0	0.0277316	0.0970605	0	0	0	0	0.0138658	0	0	0.0277316	0	0	0	0.568497	0.0138658	0.762618	0	0	0.0138658	1.19246	0	0.0277316	0	0.0554631	0	0.0554631	0.0554631	0
Cluster_113	Bacteria	Proteobacteria	Gammaproteobacteria	Enterobacterales	Enterobacteriaceae	Multi-affiliation	Multi-affiliation	0	0.0138658	0	0	0	0	0	0	0	0	0	0.0138658	0	0	0.0277316	0.0138658	0	0	0	0.0554631	0	0	0	0.610094	0.0277316	1.17859	0	0	0	1.27565	0.0138658	0.0138658	0	0.0277316	0	0	0.0277316	0
Cluster_114	Bacteria	Proteobacteria	Gammaproteobacteria	Enterobacterales	Morganellaceae	Proteus	Multi-affiliation	0.0415973	0.194121	0.0277316	0.0415973	0.0693289	0.0138658	0.0970605	0.277316	0.249584	0.0554631	0.0970605	0.110926	0	0.0277316	0	0	0	0	0.0138658	0.180255	0.110926	0.0831947	0.249584	0.332779	0.0554631	0.110926	0.194121	0.0693289	0.0831947	0.0277316	0.0970605	0.0138658	0	0.0554631	0.0970605	0.138658	0.0415973	0.0138658
Cluster_115	Bacteria	Firmicutes	Clostridia	Oscillospirales	Oscillospiraceae	Flavonifractor	unknown species	0.277316	0.152524	0.180255	0.124792	0.235718	0.207987	0.138658	0.36051	0.374376	0.36051	0	0	0	0	0	0.0831947	0	0	0	0	0	0	0	0	0	0	0	0	0	0	0	0	0	0	0	0	0	0
Cluster_119	Bacteria	Firmicutes	Clostridia	Oscillospirales	Ruminococcaceae	unknown genus	unknown species	0	0.0970605	0.0415973	0.0693289	0.0277316	0.0693289	0.0277316	0.0554631	0.0138658	0.0277316	0	0.0554631	0.207987	0.138658	0.249584	0.221852	0.318913	0.0415973	0.194121	0.0970605	0.0415973	0.0831947	0	0	0	0.0277316	0.0277316	0.0831947	0	0	0	0	0	0	0	0	0	0
Cluster_122	Bacteria	Firmicutes	Clostridia	Oscillospirales	Butyricicoccaceae	Butyricicoccus	unknown species	0	0	0	0	0	0	0	0	0	0	0	0	0	0.277316	0.610094	0.0138658	0	0.929007	0	0	0	0	0	0	0	0	0	0	0	0	0	0	0	0	0	0	0	0
Cluster_124	Bacteria	Firmicutes	Clostridia	Oscillospirales	Ruminococcaceae	Multi-affiliation	Multi-affiliation	0.124792	0.194121	0.221852	0.0277316	0.152524	0.138658	0.110926	0.152524	0.110926	0.277316	0.0138658	0	0.221852	0.443705	0.0831947	0.36051	0.0415973	0.291181	0.235718	0.0554631	0.124792	0.0277316	0.0138658	0.291181	0.0554631	0.249584	0.0693289	0.0693289	0.0138658	0.0831947	0	0.0415973	0.0138658	0.0415973	0	0.0138658	0	0.0277316
Cluster_123	Bacteria	Firmicutes	Clostridia	Lachnospirales	Lachnospiraceae	unknown genus	bacterium ic1311	0	0	0	0	0	0	0	0	0	0	0	0	0.0831947	0	0.0138658	0.0970605	0	0.221852	0	0	0	0	0	0	0	0	0	0	0	0	0	0	0	1.67776	0	0	0	0
Cluster_125	Bacteria	Firmicutes	Bacilli	Lactobacillales	Lactobacillaceae	Weissella	Multi-affiliation	0.0554631	0.0415973	0.0970605	0	0.152524	0.249584	0	0.0138658	0.0138658	0	0.0831947	0.0415973	0.0554631	0.0415973	0.0415973	0.0831947	0.0277316	0.0138658	0	0.0554631	0.0970605	0.0138658	0.152524	0.194121	0.110926	0.0693289	0.0831947	0	0.0831947	0.26345	0.0277316	0.235718	0	0.0970605	0.124792	0	0.110926	0.110926
Cluster_127	Bacteria	Firmicutes	Clostridia	Lachnospirales	Lachnospiraceae	Eisenbergiella	unknown species	0.721021	0.0970605	0.0415973	0	1.03993	0.0138658	0	0	0.707155	0.0554631	0	0	0	0	0	0	0	0	0	0.166389	0.0554631	0.0277316	0	0	0.0970605	0	0.0415973	0	0	0	0	0	0	0	0	0	0	0
Cluster_128	Bacteria	Firmicutes	Clostridia	Lachnospirales	Lachnospiraceae	Sellimonas	unknown species	0	0	0	0	0	0	0	0	0	0	0	0	0	0	0	0	0	0	0.0138658	0.291181	0.0831947	0.166389	0.207987	0.485302	0.138658	0.152524	0.318913	0.26345	0	0	0	0	0	0	0	0	0	0
Cluster_129	Bacteria	Firmicutes	Clostridia	Oscillospirales	Ruminococcaceae	unknown genus	unknown species	0	0	0	0	0	0	0	0	0	0	0.110926	0	0.318913	0.277316	0.26345	0.0693289	0	0.665557	0.207987	0	0	0	0	0	0	0	0	0	0	0	0	0	0	0	0	0	0	0
Cluster_130	Bacteria	Firmicutes	Clostridia	Lachnospirales	Lachnospiraceae	Multi-affiliation	Multi-affiliation	0	0.138658	0	0.0831947	0.388242	0.0138658	0	0.180255	0.0138658	0	0.110926	0	0.235718	0.166389	0.166389	0.318913	0.415973	0.665557	0.596229	0	0	0	0	0	0	0	0	0	0.0138658	0	0	0	0	0	0	0	0	0
Cluster_131	Bacteria	Firmicutes	Clostridia	Lachnospirales	Lachnospiraceae	Coprococcus	unknown species	0	0	0	0	0	0	0	0	0	0	0.0554631	0.0277316	0.152524	0.429839	0.0277316	0.138658	0.166389	0.0970605	0.26345	0	0	0	0	0	0.0277316	0	0	0	0	0	0	0	0	0	0	0	0	0
Cluster_132	Bacteria	Firmicutes	Clostridia	Monoglobales	Monoglobaceae	Monoglobus	unknown species	0.707155	0.124792	0.235718	0.180255	0.277316	0.194121	0.0415973	0.235718	0.152524	0.180255	0	0	0	0	0	0	0	0	0	0	0	0	0	0	0	0	0	0	0	0	0	0	0	0	0	0	0	0
Cluster_137	Bacteria	Firmicutes	Clostridia	Oscillospirales	Oscillospiraceae	unknown genus	unknown species	0	0	1.73322	0	0	0	0	0	0	0	0	0	0.0277316	0	0	0	0	0	0	0	0	0	0	0	0	0	0	0	0	0	0	0	0	0	0	0	0	0
Cluster_139	Bacteria	Firmicutes	Bacilli	Lactobacillales	Lactobacillaceae	Limosilactobacillus	Lactobacillus pontis	0	0	0.0277316	0.249584	0.0138658	0.0277316	0.180255	0	0	0.305047	0.0138658	0	0	0	0.0138658	0	0	1.5391	0	0	0	0	0	0	0	0.0277316	0	0	0	0	0	0	0	0	0	0	0	0
Cluster_140	Bacteria	Firmicutes	Clostridia	Lachnospirales	Lachnospiraceae	[Ruminococcus] torques group	unknown species	0	0	0	0	0.0415973	0	0	0	0	0	0	0	0	0	0	0.0138658	0	0	0	0.415973	0.554631	0.0138658	0	0	0	0	0.762618	0	0	0	0	0	0	0	0	0	0	0
Cluster_141	Bacteria	Firmicutes	Clostridia	Lachnospirales	Lachnospiraceae	Eisenbergiella	unknown species	0.138658	0.0415973	0.138658	0.0138658	0.0693289	0.0277316	0	0	0.0138658	0	0.235718	0.0138658	0.0970605	0.0554631	0.0554631	0.0554631	0.0138658	0.138658	0	0.0415973	0.235718	0.124792	0	0	0.0693289	0	0.0138658	0.0138658	0.235718	0	0.346644	0.235718	0.915141	0.235718	0.665557	0.415973	0.138658	0.443705
Cluster_143	Bacteria	Firmicutes	Clostridia	Oscillospirales	Oscillospiraceae	Oscillibacter	Multi-affiliation	0.0138658	0.0415973	0	0	0.0138658	0.0831947	0.0138658	0.166389	0.0554631	0	0.0277316	0.0277316	0.0277316	0.0277316	0.0277316	0.0415973	0.0277316	0.0693289	0.0831947	0.0831947	0.0554631	0.110926	0.0277316	0	0.0277316	0	0.249584	0.138658	0	0.0970605	0	0	0	0	0	0	0	0
Cluster_144	Bacteria	Firmicutes	Clostridia	Oscillospirales	Butyricicoccaceae	Butyricicoccus	unknown species	0	0	0	0	0	0	0	0	0	0	0	0	0	0.221852	0.485302	0.0277316	0	0.818081	0	0	0	0	0	0	0	0	0	0	0	0	0	0	0	0	0	0	0	0
Cluster_145	Bacteria	Firmicutes	Bacilli	Lactobacillales	Lactobacillaceae	Weissella	Weissella sp.	0.0970605	0	0	0.0554631	0.415973	0.221852	0.0554631	0.0277316	0.0277316	0.0138658	0.138658	0	0.0970605	0	0.0970605	0.0415973	0.0831947	0.0277316	0.110926	0	0.221852	0.0970605	0.0554631	0.194121	0.388242	0.0970605	0.0693289	0.0138658	0.152524	0.0693289	0.0138658	0.194121	0.0415973	0.0970605	0.0831947	0	0.235718	0.499168
Cluster_148	Bacteria	Firmicutes	Clostridia	Clostridiales	Clostridiaceae	Clostridium sensu stricto 1	human gut metagenome	0	0	0.402108	0	0	0	0	0	0.0693289	0	0	0	0.402108	0.0138658	0	0.0554631	0	0	0	0.0970605	0	0	0.776484	0	0.651692	0	0.0277316	0	0.0554631	0	0	0	0	0	0	0	0	0
Cluster_147	Bacteria	Firmicutes	Clostridia	Oscillospirales	Butyricicoccaceae	Butyricicoccus	Multi-affiliation	0	0	0	0	0	0	0	0	0	0	0	0	0	0.249584	0.457571	0	0	0.804215	0	0	0	0	0	0	0	0	0	0	0	0	0	0	0	0	0	0	0	0
Cluster_149	Bacteria	Firmicutes	Clostridia	Lachnospirales	Lachnospiraceae	[Ruminococcus] torques group	unknown species	0.124792	0.152524	0.942873	0.291181	0.0277316	0.0277316	0.0138658	0.0693289	0.568497	0.249584	0	0	0	0	0	0	0	0	0	0	0	0	0	0	0	0	0	0	0	0	0.0138658	0	0.0415973	0.0277316	0.0138658	0.0138658	0.0415973	0.0138658
Cluster_150	Bacteria	Proteobacteria	Gammaproteobacteria	Enterobacterales	Enterobacteriaceae	Multi-affiliation	Multi-affiliation	0	0	0	0	0	0	0	0	0	0	0	0	0	0	0	0	0	0	0	0.0138658	0	0	0	0.457571	0.0415973	0.970605	0	0	0.0277316	0.88741	0.0138658	0.0138658	0.0138658	0.0277316	0.0138658	0.0277316	0.0277316	0
Cluster_151	Bacteria	Firmicutes	Clostridia	Oscillospirales	Oscillospiraceae	unknown genus	Clostridium sp.	0.207987	0.0415973	0	0.0277316	0.0693289	0.0831947	0.0970605	0.332779	0.388242	0.0554631	0	0	0.0415973	0	0.0415973	0	0.0554631	0.0415973	0	0	0	0	0	0	0	0	0	0	0	0	0	0	0	0	0	0	0	0
Cluster_153	Bacteria	Firmicutes	Clostridia	Lachnospirales	Lachnospiraceae	[Eubacterium] hallii group	unknown species	0	0	0	0	0	0	0	0	0	0	0	0.0277316	0.0138658	0.277316	0.374376	0.124792	0.110926	0	0.332779	0	0	0	0	0	0	0	0	0	0	0	0	0	0	0	0	0	0	0
Cluster_154	Bacteria	Actinobacteriota	Coriobacteriia	Coriobacteriales	Eggerthellaceae	Gordonibacter	Multi-affiliation	0.0415973	0.0554631	0.0138658	0.0970605	0.0831947	0.0277316	0.0693289	0.0277316	0.0138658	0	0.0415973	0.0138658	0.0138658	0.0138658	0.0831947	0.0138658	0.0970605	0.0415973	0.0138658	0	0.110926	0.0415973	0.0554631	0.0138658	0.0138658	0	0.0415973	0.0415973	0.152524	0	0.0554631	0.0415973	0.0277316	0.0693289	0.0277316	0.0554631	0.0415973	0
Cluster_155	Bacteria	Firmicutes	Clostridia	Oscillospirales	Ruminococcaceae	unknown genus	unknown species	0.249584	0.221852	0.194121	0.180255	0.138658	0.166389	0.0970605	0.110926	0.235718	0.110926	0	0	0	0	0	0	0	0	0	0	0	0	0	0	0	0	0	0	0	0	0	0	0	0	0	0	0	0
Cluster_157	Bacteria	Firmicutes	Clostridia	Lachnospirales	Lachnospiraceae	Fusicatenibacter	unknown species	0.0970605	0.180255	0.0554631	0.443705	0.194121	0.180255	0.0415973	0.0970605	0.207987	0.346644	0.138658	0	0.0693289	0	0.152524	0.0415973	0.0693289	0.0277316	0	0	0	0	0	0	0	0	0	0	0	0	0	0	0	0	0	0	0	0
Cluster_158	Bacteria	Firmicutes	Bacilli	Lactobacillales	Enterococcaceae	Enterococcus	Multi-affiliation	0	0.0138658	0	0.0277316	0.0138658	0	0.0138658	0	0	0	0	0	0	0	0	0	0	0	0	0.0277316	0	0	0.0138658	0.235718	0.0415973	0.499168	0	0	0.124792	0	0.249584	0.180255	0.332779	0	0.207987	0.124792	0.318913	0.180255
Cluster_159	Bacteria	Firmicutes	Clostridia	Oscillospirales	Ruminococcaceae	unknown genus	unknown species	0.0277316	0.0277316	0	0	0.0277316	0	0.0277316	0.0693289	0	0.0277316	0	0.0554631	0.0277316	0	0	0.0415973	0	0	0	0.0138658	0.0693289	0.124792	1.46977	0	0	0	0	0	0	0	0	0	0	0	0	0	0	0
Cluster_160	Bacteria	Firmicutes	Clostridia	Lachnospirales	Lachnospiraceae	Anaerostipes	Multi-affiliation	0	0	0	0	0	0	0	0	0	0	0	0	0	0	0	0	0	0	0	0	0	0	0.0970605	0.36051	0	1.63616	0	0.0138658	0	0	0	0	0	0	0	0	0	0
Cluster_162	Bacteria	Firmicutes	Clostridia	Lachnospirales	Lachnospiraceae	[Ruminococcus] torques group	Ruminococcus sp.	0	0.138658	0	0	0.26345	0.0277316	0	0.207987	0	0	0.291181	0.346644	0.0138658	0.0831947	0.0554631	0.194121	0.0554631	0.0693289	0	0.110926	0.346644	0.124792	0	0	0.0970605	0	0.26345	0.0138658	0.277316	0	0	0.582363	0	0.138658	0	0.194121	0	0.0970605
Cluster_164	Bacteria	Firmicutes	Clostridia	Clostridia UCG-014	unknown family	unknown genus	unknown species	0	0.0138658	0.471436	0	0	0	0	0	0.0970605	0.0277316	0	0	0.0693289	0.0138658	0.0415973	0.0693289	0	0.152524	0	0.0693289	0.138658	0.0970605	0	0	0.26345	0	0.0138658	0.457571	0	0	0	0	0	0	0	0	0	0
Cluster_169	Bacteria	Firmicutes	Clostridia	Lachnospirales	Lachnospiraceae	Blautia	unknown species	0	0	0	0	0	0	0	0	0	0	0.540765	0.415973	0.402108	0.152524	0.346644	0.457571	0.415973	0.346644	0.582363	0	0	0	0	0	0	0	0	0	0	0	0	0	0	0	0	0	0	0
Cluster_171	Bacteria	Firmicutes	Bacilli	Lactobacillales	Lactobacillaceae	Weissella	Multi-affiliation	0.180255	0.0277316	0.0554631	0	0.26345	0.221852	0.0277316	0.0277316	0.0138658	0	0.138658	0.0831947	0.166389	0.0277316	0.0554631	0.0693289	0.0554631	0	0.0277316	0.0970605	0.110926	0.0277316	0.305047	0.138658	0.0415973	0.0415973	0.207987	0	0.0277316	0.346644	0.0138658	0.332779	0.0138658	0.138658	0.0831947	0	0.0693289	0.166389
Cluster_173	Bacteria	Firmicutes	Clostridia	Lachnospirales	Lachnospiraceae	unknown genus	Multi-affiliation	0	0	0	0	0.0138658	0	0	0	0	0	0.207987	0	0.152524	0.207987	0.0693289	0.207987	0	0.0415973	0.110926	0	0	0.0277316	0	0	0.221852	0	0	0	0	0	0	0	0	0.540765	0	0	0	0
Cluster_172	Bacteria	Firmicutes	Clostridia	Oscillospirales	Oscillospiraceae	UCG-005	unknown species	0	0	0	0	0	0	0	0	0	0	0	0	0	0	0	0	0	0.568497	0	0	0.790349	0	0	0	0	0	0	0	0	0	0	0	0	0	0	0	0	0
Cluster_174	Bacteria	Firmicutes	Clostridia	Lachnospirales	Lachnospiraceae	Blautia	unknown species	0	0	0	0	0	0	0	0	0	0	0	0.0277316	0	0	0	0	0	0	0	0.124792	0	0.0138658	0.138658	0.277316	0.0138658	0.929007	0.0415973	0	0.249584	0.346644	0.305047	0.138658	0.346644	0.221852	0.693289	0.457571	0.540765	0.346644
Cluster_175	Bacteria	Firmicutes	Clostridia	Lachnospirales	Lachnospiraceae	Lachnoclostridium	unknown species	0	0	0	0	0	0	0	0	0	0	0	0	0	0	0	0	0	0	0	0.651692	0.0138658	0.0693289	0.0970605	0	0	0	0.194121	0	0	0	0	0	0	0	0	0	0	0
Cluster_176	Bacteria	Firmicutes	Clostridia	Clostridia UCG-014	unknown family	unknown genus	unknown species	0.0138658	0.415973	0.0138658	0	0	0.485302	0.235718	0.457571	0	0	0	0	0	0	0	0	0	0	0	0.0138658	0	0	0	0	0	0	0	0	0	0	0	0	0	0	0	0	0	0
Cluster_181	Bacteria	Firmicutes	Clostridia	Lachnospirales	Lachnospiraceae	[Ruminococcus] torques group	unknown species	0.0138658	0.124792	0.0831947	0.0970605	0.0970605	0.0415973	0	0.0138658	0.0415973	0.0277316	0.277316	0.166389	0.0970605	0.138658	0.0970605	0.0831947	0.0138658	0.0554631	0	0	0.0138658	0.0277316	0	0	0.138658	0	0.0415973	0	0.249584	0	0	0.471436	0	0.5269	0	0.0970605	0	0.0277316
Cluster_182	Bacteria	Firmicutes	Clostridia	Lachnospirales	Lachnospiraceae	Multi-affiliation	Multi-affiliation	0.402108	0.0415973	0	0.402108	0.0277316	0.0415973	0	0	0.0554631	0	0	0.0138658	0	0	0	0	0	0.0554631	0	0.0970605	0.0554631	0.0415973	0.942873	0.929007	0.0415973	0.207987	0.152524	0.0415973	0	0	0	0	0	0	0	0	0	0
Cluster_183	Bacteria	Firmicutes	Clostridia	Oscillospirales	Oscillospiraceae	Oscillibacter	unknown species	0	0	0	0	0	0	0	0	0	0	0	0	0.166389	0.0693289	0.0693289	0.138658	0.0693289	0.0693289	0.124792	0	0.0415973	0.152524	0.0415973	0	0	0	0.0693289	0.194121	0	0	0	0	0	0	0	0	0	0
Cluster_186	Bacteria	Firmicutes	Bacilli	Lactobacillales	Enterococcaceae	Enterococcus	Enterococcus gallinarum	0	0	0	0	0	0	0	0	0	0	0	0.0277316	0	0	0	0	0	0	0	0	0	0	0	0.0138658	0	0	0	0	0	0	0.152524	0.0138658	0.388242	0.0138658	0.305047	0.0693289	0.98447	0
Cluster_188	Bacteria	Firmicutes	Clostridia	Lachnospirales	Lachnospiraceae	[Ruminococcus] torques group	unknown species	0	0	0	0	0	0	0	0	0	0	0	0	0	0	0	0	0	0	0	0.0277316	0	0	0	0	0	0	0	0	0.0554631	0	0.277316	0.0277316	0.207987	0.221852	0.26345	0.166389	0.485302	0.166389
Cluster_189	Bacteria	Firmicutes	Clostridia	Oscillospirales	[Eubacterium] coprostanoligenes group	unknown genus	unknown species	0	0	0	0	0	0	0	0.318913	0	0	0	0	0	0.582363	0	0	0	0	0	0	0	0	0	0	0	0	0	0	0	0	0	0	0	0	0	0	0	0
Cluster_190	Bacteria	Proteobacteria	Gammaproteobacteria	Enterobacterales	Enterobacteriaceae	Escherichia-Shigella	unknown species	0	0	0	0	0	0	0	0	0	0	0.0138658	0.0415973	0.0138658	0	0	0.0138658	0	0	0	0.0138658	0	0	0	1.06767	0	0.901276	0	0	0.0138658	0.568497	0	0	0.0415973	0.0415973	0	0.0277316	0.0554631	0.0277316
Cluster_193	Bacteria	Firmicutes	Clostridia	Lachnospirales	Lachnospiraceae	unknown genus	unknown species	0	0.0415973	0	0	0	0	0	0.901276	0	0	0	0	0	0	0	0	0	0	0	0	0	0.0138658	0	0	0	0	0	0	0	0	0	0	0	0	0	0.0138658	0	0
Cluster_192	Bacteria	Firmicutes	Clostridia	Oscillospirales	Oscillospiraceae	unknown genus	unknown species	0	0	0	0	0	0	0	0	0	0	0.152524	0	0.0693289	0.0970605	0	0.0415973	0.207987	0.0138658	0.207987	0	0	0	0.0970605	0	0.0277316	0	0.124792	0.0277316	0	0	0	0	0	0	0	0	0	0
Cluster_195	Bacteria	Firmicutes	Clostridia	Oscillospirales	Oscillospiraceae	Flavonifractor	Multi-affiliation	0.0138658	0.166389	0.0415973	0.110926	0.0554631	0.0277316	0.0831947	0.152524	0.0415973	0.0415973	0	0.0277316	0.0554631	0.0415973	0.0415973	0	0	0	0.0138658	0.0970605	0.0138658	0.124792	0.0693289	0.0831947	0.0415973	0.0415973	0.0693289	0.0970605	0.0831947	0.152524	0	0.0693289	0	0	0	0	0	0
Cluster_199	Bacteria	Firmicutes	Clostridia	Lachnospirales	Lachnospiraceae	[Ruminococcus] torques group	unknown species	0	0	0	0	0	0	0	0	0	0.0138658	0.305047	0.0138658	0.194121	0.0693289	0.0970605	0.221852	0.0277316	0.110926	0.0415973	0.0277316	0.0138658	0.0138658	0	0	0	0	0.221852	0.0277316	0.0138658	0	0.0831947	0.0693289	0	0.0831947	0	0.0693289	0	0.0277316
Cluster_201	Bacteria	Firmicutes	Clostridia	Lachnospirales	Lachnospiraceae	[Ruminococcus] gauvreauii group	bacterium ic1296	0	0	0	0.0138658	0	0	0	0	0	0	0.0277316	0	0.0554631	0.138658	0.0970605	0.0554631	0.0138658	0.0554631	0.138658	0	0.0415973	0.0138658	0	0	0	0	0.0693289	0.0138658	0	0	0.305047	0.0970605	0	0.152524	0	0.235718	0.110926	0.0693289
Cluster_200	Bacteria	Firmicutes	Clostridia	Lachnospirales	Lachnospiraceae	Tyzzerella	Multi-affiliation	0.152524	0	0.0415973	0.499168	0.26345	0	0.180255	0.0277316	0.221852	0.0554631	0	0	0	0	0	0	0	0	0	0	0	0	0	0	0	0	0	0	0	0	0	0	0	0	0	0	0	0
Cluster_205	Bacteria	Firmicutes	Clostridia	Oscillospirales	Oscillospiraceae	Colidextribacter	unknown species	0.0138658	0.0831947	0.0831947	0.110926	0.0693289	0.0138658	0.0970605	0.0693289	0.0277316	0.0831947	0.0415973	0.0277316	0.0693289	0.0415973	0.110926	0.0138658	0	0.0277316	0.0277316	0.0138658	0	0.0415973	0	0	0.0415973	0.0277316	0.0693289	0.0415973	0	0	0	0	0	0	0	0	0	0
Cluster_207	Bacteria	Firmicutes	Clostridia	Lachnospirales	Lachnospiraceae	Tyzzerella	unknown species	0.180255	0.152524	0.0138658	0.0554631	0.124792	0.0138658	0.0970605	0.0970605	0.166389	0.0693289	0	0	0	0	0	0	0	0	0	0	0	0	0	0	0	0	0	0	0	0	0	0	0	0	0	0	0	0
Cluster_208	Bacteria	Firmicutes	Clostridia	Oscillospirales	Ruminococcaceae	unknown genus	Multi-affiliation	0	0	0	0	0	0	0	0	0	0	0	0	0	0	0	0	0	0	0	0	0	0	0	0	0	0	0	0	0	0.873544	0	0	0	0	0	0	0	0
Cluster_209	Bacteria	Firmicutes	Bacilli	Lactobacillales	Lactobacillaceae	Lactobacillus	Lactobacillus delbrueckii	0	0	0.0138658	0	0	0.0138658	0	0	0	0	0.0415973	0	0	0	0.0554631	0	0	0	0	0	0.0415973	0.138658	0	0.221852	0.62396	0	0	0.0554631	0	0	0	0	0	0	0	0	0	0
Cluster_210	Bacteria	Firmicutes	Bacilli	Lactobacillales	Lactobacillaceae	Limosilactobacillus	Multi-affiliation	0.0415973	0	0	0.318913	0.0693289	0	0.0554631	0	0	0.0693289	0.124792	0.0138658	0.221852	0	0.0970605	0.0138658	0.221852	0.0693289	0.0970605	0	0.0970605	0.110926	0	0.0277316	0.0138658	0.0277316	0.0554631	0.124792	0.0554631	0.0277316	0	0.0138658	0.305047	0.0970605	0	0.26345	0.110926	0.26345
Cluster_213	Bacteria	Firmicutes	Clostridia	Peptostreptococcales-Tissierellales	Peptostreptococcaceae	Multi-affiliation	Multi-affiliation	0	0.0415973	0.0138658	0.0138658	0.0415973	0.0415973	0.0138658	0	0	0	0.0138658	0	0	0	0.0138658	0.0138658	0	0	0	0	0.0415973	0.110926	0.0415973	0	0.0277316	0.291181	0.0831947	0	0.0693289	0.0415973	0	0	0.138658	0.0831947	0	0	0.0138658	0.0693289
Cluster_211	Bacteria	Firmicutes	Clostridia	Clostridia UCG-014	unknown family	unknown genus	unknown species	1.20632	0	0	0	0	0	0	0	0	0	0	0	0	0	0	0	0	0	0	0.0831947	0.554631	0.554631	0	0	0	0	0.235718	0.0277316	0	0	0	0	0	0	0	0	0	0
Cluster_216	Bacteria	Firmicutes	Clostridia	Oscillospirales	Ruminococcaceae	unknown genus	unknown species	0	0.0277316	0	0	0.0693289	0	0	0.0138658	0	0.0138658	0	0.374376	0	0	0	0.0277316	0	0	0.0277316	0	0	0	0	0	0	0	0.0554631	0	0.0415973	0	0.110926	0	0.110926	0.0554631	0.235718	0.0415973	0.0831947	0.152524
Cluster_227	Bacteria	Firmicutes	Clostridia	Lachnospirales	Lachnospiraceae	Fusicatenibacter	unknown species	0	0.0277316	0	0	0.457571	0.0554631	0	0.166389	0	0.0277316	0.0138658	0	0	0	0	0	0.0831947	0	0	0	0.0554631	0.110926	0	0	0	0	0.0693289	0.0415973	0	0.0138658	0	0	0	0	0	0	0	0
Cluster_223	Bacteria	Firmicutes	Clostridia	Monoglobales	Monoglobaceae	Monoglobus	unknown species	0	0	0	0	0	0	0	0	0	0	0.152524	0	0	0.124792	0.0831947	0.0138658	0.110926	0.194121	0.0415973	0	0	0	0	0	0	0	0	0	0	0	0	0	0	0	0	0	0	0
Cluster_226	Bacteria	Firmicutes	Clostridia	Lachnospirales	Lachnospiraceae	Tyzzerella	unknown species	0	0	0	0	0	0	0	0	0	0	0	0	0	0	0	0	0	0	0	0	0.124792	0.776484	0	0	0	0	0.36051	0.582363	0	0	0	0	0	0	0	0	0	0
Cluster_231	Bacteria	Firmicutes	Clostridia	Peptostreptococcales-Tissierellales	Peptostreptococcaceae	Clostridioides	Multi-affiliation	0	0.124792	0	0.0693289	0.0831947	0	0.374376	0.0138658	0.0138658	0.0138658	0	0.0831947	0	0.0138658	0	0	0.0970605	0.0415973	0.0138658	0	0	0	0.0970605	0.277316	0	0.332779	0.0138658	0	0.0693289	0.152524	0	0	0	0	0	0.0138658	0	0
Cluster_232	Bacteria	Firmicutes	Clostridia	Lachnospirales	Lachnospiraceae	Lachnoclostridium	unknown species	0	0	0	0.0277316	0.0554631	0	0	0	0	0	0	0	0	0	0.0138658	0	0.0138658	0	0	0	0.0277316	0	0.0415973	1.27565	0	0	0.0554631	0	0	0	0	0	0	0	0	0	0	0
Cluster_230	Bacteria	Proteobacteria	Gammaproteobacteria	Enterobacterales	Enterobacteriaceae	Enterobacter	Enterobacter sp.	0	0	0	0	0	0	0	0	0.0277316	0	0.0138658	0.0138658	0	0	0	0	0	0	0.0277316	0.0277316	0	0	0	0.402108	0	0.596229	0	0	0.0831947	0.249584	0	0	0	0.0138658	0	0	0.0138658	0
Cluster_233	Bacteria	Firmicutes	Clostridia	Lachnospirales	Lachnospiraceae	[Ruminococcus] torques group	unknown species	0	0	0.845813	0	0	0	0	0.0138658	0.0415973	0.0138658	0	0	0.0138658	0	0.0138658	0.0831947	0	0.0554631	0.0138658	0.0415973	0.235718	0.221852	0	0	0.166389	0	0	0.166389	0	0	0	0	0	0	0	0	0	0
Cluster_234	Bacteria	Firmicutes	Clostridia	Lachnospirales	Lachnospiraceae	Tyzzerella	unknown species	0	0	0	0	0	0	0	0	0	0	0	0	0	0	0	0	0	0	0	0.0554631	0.152524	0.124792	0.0831947	0	0.471436	0	0.0277316	0.152524	0	0.0277316	0	0	0	0	0	0	0	0
Cluster_240	Bacteria	Firmicutes	Clostridia	Lachnospirales	Lachnospiraceae	Blautia	unknown species	0	0	0	0	0	0	0	0	0	0	0.0138658	0.457571	0.0693289	0.0277316	0.0277316	0.0415973	0.235718	0.0831947	0.138658	0	0	0	0	0	0	0	0	0	0	0	0	0	0	0	0	0	0	0
Cluster_241	Bacteria	Firmicutes	Bacilli	Erysipelotrichales	Erysipelatoclostridiaceae	Erysipelatoclostridium	Multi-affiliation	0.138658	0	0.0554631	0	0	0	0.0277316	0	0.0277316	0	0	0	0	0	0	0	0	0.0138658	0	0	0	0	0	0	0	0	0	0	0.277316	0	0	0.540765	0	0	0	0	0	0
Cluster_243	Bacteria	Firmicutes	Clostridia	Lachnospirales	Lachnospiraceae	Multi-affiliation	Multi-affiliation	0	0	0	0	0	0	0	0.0138658	0	0	0	0	0	0	0	0	0	0	0	0.859678	0.318913	0	0.0138658	0	0	0	0.166389	0	0	0	0	0	0	0	0	0	0	0
Cluster_242	Bacteria	Firmicutes	Clostridia	Lachnospirales	Lachnospiraceae	Tyzzerella	unknown species	0.249584	0.152524	0.0277316	0.0693289	0.0693289	0.0693289	0.0831947	0.124792	0.152524	0.0277316	0	0	0	0	0	0	0	0	0	0	0	0	0	0	0	0	0	0	0	0	0	0	0	0	0	0	0	0
Cluster_258	Bacteria	Firmicutes	Clostridia	Oscillospirales	Ruminococcaceae	Faecalibacterium	unknown species	0	0	0	0	0	0	0	0	0	0	0	0	0	0	0	0	0	0	0	0	0	0	1.52524	0	0	0	0	0	0	0	0	0	0	0	0	0	0	0
Cluster_261	Bacteria	Firmicutes	Clostridia	Clostridiales	Clostridiaceae	Clostridium sensu stricto 1	Multi-affiliation	0.0415973	0.0970605	0	0.0277316	0.0970605	0	0.152524	0.0554631	0.0415973	0.166389	0	0	0.0138658	0	0	0	0	0	0	0	0	0.0970605	0	0	0.0415973	0.0277316	0	0.110926	0	0	0	0	0	0	0	0.0277316	0.0138658	0
Cluster_263	Bacteria	Firmicutes	Clostridia	Oscillospirales	Ruminococcaceae	unknown genus	unknown species	0	0	0	0	0	0	0	0	0	0	0.0277316	0	0.0138658	0.0138658	0	0	0	0.0138658	0.0138658	0	0	0	0	0	0	0	0	0	0.180255	0.0831947	0.0693289	0.221852	0.110926	0.0277316	0.166389	0.0277316	0.0415973	0.0693289
Cluster_266	Bacteria	Firmicutes	Clostridia	Lachnospirales	Lachnospiraceae	Multi-affiliation	Multi-affiliation	0.110926	0.0554631	0.124792	0.0554631	0.152524	0.0277316	0.0138658	0.0415973	0.0415973	0.0554631	0.0831947	0.0138658	0.0693289	0	0.0415973	0.0693289	0.0831947	0.0693289	0	0.0415973	0.124792	0.0277316	0	0	0.0138658	0	0.0693289	0.0138658	0.0831947	0	0.0277316	0.0831947	0.0277316	0.0277316	0	0	0.0415973	0.0554631
Cluster_267	Bacteria	Proteobacteria	Gammaproteobacteria	Enterobacterales	Enterobacteriaceae	Escherichia-Shigella	Multi-affiliation	0.0415973	0.0554631	0	0.0554631	0.0693289	0	0	0.0831947	0.0138658	0.0277316	0.0415973	0	0.0277316	0.0277316	0.0277316	0.0554631	0	0	0	0.0277316	0.0138658	0.0554631	0	0	0	0.0138658	0.124792	0.0277316	0.0415973	0.0138658	0.0277316	0	0.0138658	0	0.0277316	0	0	0.0138658
Cluster_268	Bacteria	Firmicutes	Clostridia	Oscillospirales	[Clostridium] methylpentosum group	unknown genus	Multi-affiliation	0.0277316	0	0.0277316	0	0	0.0277316	0	0.0554631	0	0	0	0	0	0	0.0277316	0.0277316	0	0	0	0	0	0	0	0	0	0	0	0	0.0415973	0.138658	0.0138658	0.0554631	0.0415973	0.0693289	0.0554631	0.0138658	0.124792	0.0831947
Cluster_269	Bacteria	Firmicutes	Bacilli	Lactobacillales	Lactobacillaceae	Weissella	Multi-affiliation	0.0415973	0.0554631	0.0554631	0	0.194121	0.0138658	0.0138658	0.0277316	0.0554631	0	0.0138658	0	0.0277316	0.110926	0.110926	0	0	0.0138658	0.0277316	0.0138658	0	0.0138658	0	0	0.0138658	0	0.0138658	0	0	0	0	0	0	0	0	0	0	0.0138658
Cluster_280	Bacteria	Firmicutes	Clostridia	Oscillospirales	Ruminococcaceae	unknown genus	unknown species	0	0.110926	0.0277316	0.0277316	0.0554631	0.152524	0.0415973	0.0415973	0	0.0277316	0	0.110926	0.0831947	0.152524	0.235718	0.194121	0.415973	0.0277316	0.180255	0	0.0970605	0.0138658	0	0	0	0	0.110926	0.0554631	0	0	0	0	0	0	0	0	0	0
Cluster_279	Bacteria	Firmicutes	Clostridia	Lachnospirales	Lachnospiraceae	[Ruminococcus] torques group	unknown species	0.0138658	0.124792	0.0831947	0.0554631	0.0693289	0.0415973	0.0138658	0.0415973	0.0415973	0.0138658	0.0138658	0.0138658	0	0	0.0554631	0	0	0	0	0	0.0138658	0.124792	0	0	0.0138658	0	0.0693289	0.0138658	0.0554631	0	0.110926	0.110926	0	0.0277316	0.0138658	0.0415973	0.0831947	0.0415973
Cluster_282	Bacteria	Firmicutes	Clostridia	Lachnospirales	Lachnospiraceae	[Ruminococcus] torques group	Multi-affiliation	0.0970605	0.0693289	0.166389	0.110926	0.0831947	0	0.0277316	0	0.0277316	0.0554631	0.0138658	0.0138658	0	0.0138658	0	0.0693289	0.0138658	0.0415973	0	0	0.0415973	0.0277316	0	0.0277316	0	0	0.124792	0.0138658	0.0831947	0	0.235718	0.0415973	0.0693289	0.110926	0.0831947	0.207987	0.180255	0.194121
Cluster_288	Bacteria	Firmicutes	Clostridia	Lachnospirales	Lachnospiraceae	[Ruminococcus] gauvreauii group	unknown species	0	0	0	0	0	0	0	0	0	0	0	0.0277316	0.0277316	0.0415973	0.0970605	0.0138658	0.0415973	0.124792	0.0831947	0	0	0.0277316	0	0	0.0277316	0	0.0138658	0	0	0	0.221852	0.0554631	0	0.0693289	0	0.402108	0.221852	0.0831947
Cluster_281	Bacteria	Firmicutes	Clostridia	Lachnospirales	Lachnospiraceae	unknown genus	unknown species	0	0.0277316	0.0138658	0	0.180255	0	0	0	0	0	0.0415973	0.305047	0	0.207987	0.124792	0.124792	0.318913	0.0831947	0.0970605	0	0	0	0	0	0	0	0	0	0.0831947	0	0	0.207987	0	0	0	0.124792	0	0.0138658
Cluster_299	Bacteria	Firmicutes	Clostridia	Lachnospirales	Lachnospiraceae	[Ruminococcus] torques group	unknown species	0.0415973	0	0.0831947	0.0693289	0.194121	0.0138658	0	0.0138658	0.0138658	0.0138658	0.0831947	0	0.0138658	0	0.0138658	0.0415973	0	0	0	0.0693289	0.138658	0.0554631	0	0	0.0693289	0	0.138658	0.0138658	0.0831947	0	0	0.152524	0	0	0	0.0277316	0	0.0831947
Cluster_300	Bacteria	Firmicutes	Clostridia	Lachnospirales	Lachnospiraceae	Anaerostipes	Multi-affiliation	0	0	0	0	0	0	0	0	0	0	0	0	0	0	0	0	0	0	0	0.138658	0	0.0277316	0.0554631	0.0277316	0.0277316	0.0277316	0.0138658	0	0.0554631	0	0.180255	0.110926	0.540765	0.0554631	0.804215	0.110926	0.0970605	0.110926
Cluster_307	Bacteria	Firmicutes	Clostridia	Lachnospirales	Lachnospiraceae	[Ruminococcus] torques group	Multi-affiliation	0.124792	0.0415973	0.124792	0.0554631	0.138658	0.0554631	0	0	0	0	0.110926	0.0138658	0.0138658	0.0554631	0.0138658	0	0	0	0	0.0554631	0	0.0693289	0	0	0.0415973	0	0.0554631	0.0138658	0	0	0.0138658	0.0554631	0	0	0	0	0	0.0554631
Cluster_305	Bacteria	Firmicutes	Clostridia	Oscillospirales	[Eubacterium] coprostanoligenes group	unknown genus	unknown species	0	0	0	0	0	0	0	0	0	0	0.0831947	0.0415973	0.0277316	0.0415973	0.138658	0.0138658	0.235718	0.0277316	0.110926	0	0	0	0	0	0	0	0	0	0	0	0	0	0	0	0	0	0	0
Cluster_311	Bacteria	Firmicutes	Clostridia	Lachnospirales	Lachnospiraceae	Multi-affiliation	Multi-affiliation	0.0554631	0.0554631	0.207987	0.235718	0.0277316	0.0277316	0.0693289	0.194121	0.0415973	0.249584	0.152524	0.790349	0	0.152524	0.0415973	0.0415973	0	0	0.0277316	0	0	0	0	0	0	0	0	0	0	0	0	0	0	0.0415973	0	0	0	0
Cluster_308	Bacteria	Firmicutes	Clostridia	Lachnospirales	Lachnospiraceae	Sellimonas	unknown species	0	0	0	0	0	0	0	0	0	0	0.152524	0	0.110926	0.0138658	0.0831947	0.0831947	0.0415973	0.0693289	0	0.152524	0.0831947	0.388242	0.0415973	0.0970605	0.0554631	0	0.402108	0.0970605	0	0	0	0	0	0	0	0	0	0
Cluster_310	Bacteria	Firmicutes	Bacilli	Erysipelotrichales	Erysipelotrichaceae	[Clostridium] innocuum group	Multi-affiliation	0	0.0415973	0.0277316	0.0415973	0	0	0	0.0277316	0	0	0.0415973	0.0554631	0	0	0	0	0	0	0	0.0277316	0	0	0	0.0415973	0	0.124792	0.0554631	0	0.0415973	0	0.0415973	0.138658	0	0.110926	0.0277316	0.0277316	0.0277316	0
Cluster_317	Bacteria	Firmicutes	Clostridia	Oscillospirales	Oscillospiraceae	Flavonifractor	Multi-affiliation	0.0831947	0.221852	0.0693289	0.0970605	0.0415973	0.0277316	0.110926	0.0693289	0	0.0554631	0.0277316	0.0138658	0.0277316	0.0415973	0.110926	0.0554631	0.0138658	0.0415973	0.0277316	0.0277316	0.0277316	0.0693289	0.0138658	0	0.0277316	0	0.0138658	0.0693289	0.124792	0	0	0.152524	0	0	0	0	0	0
Cluster_324	Bacteria	Firmicutes	Clostridia	Lachnospirales	Lachnospiraceae	Blautia	unknown species	0	0	0	0	0	0	0	0	0	0	0	0	0.0138658	0	0	0	0	0	0	0	0	0	0	0	0	0	0	0	0.0554631	0	0.180255	0.124792	0.388242	0.221852	0.235718	0.207987	0.180255	0.221852
Cluster_323	Bacteria	Firmicutes	Clostridia	Lachnospirales	Lachnospiraceae	Tyzzerella	Multi-affiliation	0.0138658	0.0138658	0.0138658	0.26345	0.138658	0.0138658	0.0554631	0.0554631	0.180255	0.0415973	0	0	0	0	0	0	0	0	0	0	0	0	0	0	0	0	0	0	0	0	0	0	0	0	0	0	0	0
Cluster_321	Bacteria	Proteobacteria	Gammaproteobacteria	Enterobacterales	Enterobacteriaceae	Escherichia-Shigella	Escherichia coli	0.0277316	0	0	0.0138658	0.0277316	0.0277316	0.0554631	0.0138658	0.0415973	0	0.0831947	0.0138658	0.0415973	0.0277316	0.0138658	0.0415973	0.0138658	0	0	0.0831947	0.0277316	0	0	0	0.0138658	0	0.0831947	0.0277316	0.0277316	0.0415973	0.0138658	0.0693289	0.110926	0.0138658	0.0415973	0	0.0277316	0.0138658
Cluster_330	Bacteria	Firmicutes	Clostridia	Lachnospirales	Lachnospiraceae	GCA-900066575	unknown species	0.110926	0.0554631	0.0138658	0.0970605	0.152524	0.0554631	0.0277316	0.0138658	0.0277316	0.0277316	0.0831947	0.596229	0.0970605	0.0554631	0.0831947	0.0415973	0.124792	0.124792	0.110926	0.152524	0.110926	0.0415973	0.0970605	0	0.0415973	0	0.0138658	0.0415973	0	0	0	0	0	0	0	0	0	0
Cluster_331	Bacteria	Firmicutes	Clostridia	Lachnospirales	Lachnospiraceae	Multi-affiliation	Multi-affiliation	0	0	0	0	0	0	0	0	0	0	0.138658	0.0693289	0.318913	0.124792	0.235718	0.166389	0.124792	0.0970605	0.152524	0.0831947	0	0.0138658	0	0	0	0	0.124792	0	0	0	0.0277316	0	0	0.0138658	0	0	0	0.0277316
Cluster_335	Bacteria	Firmicutes	Clostridia	Clostridiales	Clostridiaceae	Clostridium sensu stricto 1	unknown species	0	0.0138658	0	0.0693289	0.110926	0	0.291181	0	0.0138658	0	0	0	0	0	0	0	0.0138658	0.0277316	0	0.166389	0.0970605	0.0831947	0.0693289	0	0	0	0.138658	0	0	0	0	0	0	0	0	0	0	0
Cluster_336	Bacteria	Firmicutes	Bacilli	Lactobacillales	Enterococcaceae	Enterococcus	Multi-affiliation	0	0	0	0.0554631	0	0	0	0	0	0	0.0415973	0	0	0	0	0	0	0	0	0	0.0138658	0.0554631	0	0.0138658	0	0	0	0	0.0554631	0	0.0138658	0.0277316	0.707155	0.305047	0.0554631	0.762618	0.249584	0.374376
Cluster_339	Bacteria	Firmicutes	Clostridia	Lachnospirales	Lachnospiraceae	Eisenbergiella	unknown species	0.0138658	0	0.0138658	0.0138658	0.0138658	0	0	0.0138658	0	0.0693289	0.0693289	0	0.110926	0.0693289	0.221852	0.152524	0.0277316	0.166389	0.124792	0.0138658	0.0693289	0.0138658	0.0970605	0.0415973	0	0	0.0415973	0	0.0554631	0	0.194121	0.138658	0.0138658	0.0970605	0.0554631	0.485302	0.0277316	0.235718
Cluster_338	Bacteria	Firmicutes	Clostridia	Clostridia UCG-014	unknown family	unknown genus	unknown species	0	0	0	0	0	0	0	0	0	0	0	0	0	0.554631	0	0	0	0.0554631	0	0	0	0	0	0	0	0	0	0	0	0	0	0	0	0	0	0	0	0
Cluster_342	Bacteria	Firmicutes	Clostridia	Lachnospirales	Lachnospiraceae	[Ruminococcus] torques group	unknown species	0	0.0415973	0	0.0970605	0.0138658	0.194121	0.0554631	0.0554631	0.138658	0.152524	0	0	0	0	0	0	0	0	0	0	0	0	0	0	0	0	0	0.0554631	0	0	0	0	0	0	0	0	0	0
Cluster_347	Bacteria	Firmicutes	Clostridia	Lachnospirales	Lachnospiraceae	[Ruminococcus] torques group	unknown species	0	0.124792	0	0.124792	0	0.26345	0.0138658	0.0970605	0.138658	0.124792	0	0	0	0	0	0	0	0	0	0	0	0	0	0	0	0	0	0.0277316	0	0	0	0	0	0	0	0	0	0
Cluster_344	Bacteria	Firmicutes	Clostridia	Lachnospirales	Lachnospiraceae	Blautia	unknown species	0	0.0415973	0.124792	0.152524	0.180255	0.0138658	0.0277316	0.0693289	0.0415973	0.0693289	0	0	0	0	0	0	0	0	0	0	0	0	0	0	0	0	0	0	0	0	0	0	0	0	0	0	0	0
Cluster_349	Bacteria	Firmicutes	Clostridia	Lachnospirales	Lachnospiraceae	GCA-900066575	unknown species	0.180255	0.0831947	0.0277316	0.166389	0.152524	0.0554631	0.0831947	0.0693289	0.0554631	0.0277316	0	0	0	0	0	0	0	0	0	0	0	0	0	0	0	0	0	0	0	0	0	0	0	0	0	0	0	0
Cluster_346	Bacteria	Firmicutes	Clostridia	Lachnospirales	Lachnospiraceae	[Ruminococcus] torques group	unknown species	0	0.0831947	0.0554631	0	0.0554631	0.0138658	0	0	0	0	0.0277316	0.0138658	0	0.0138658	0	0	0	0.0138658	0	0	0.0138658	0.0693289	0	0	0	0	0.0415973	0	0.0138658	0	0.0415973	0.0415973	0	0.0831947	0.0138658	0	0.0693289	0.0138658
Cluster_351	Bacteria	Firmicutes	Clostridia	Lachnospirales	Lachnospiraceae	[Ruminococcus] gauvreauii group	unknown species	0.0138658	0.0138658	0.0277316	0.0554631	0	0.0138658	0	0	0	0	0.0970605	0	0.0693289	0.110926	0.180255	0.0693289	0.124792	0.249584	0.0415973	0	0.0277316	0.0138658	0.110926	0	0.0277316	0	0.0138658	0	0.152524	0	0.402108	0.166389	0	0.0831947	0	0.332779	0.110926	0.291181
Cluster_345	Bacteria	Firmicutes	Clostridia	Oscillospirales	Butyricicoccaceae	Butyricicoccus	Butyricicoccus pullicaecorum	0	0	0.249584	0	0.194121	0.180255	0	0.0138658	0.0831947	0	0	0	0	0	0	0	0	0	0	0	0	0	0	0	0	0	0	0	0	0	0	0	0	0	0	0	0	0
Cluster_352	Bacteria	Firmicutes	Bacilli	Lactobacillales	Enterococcaceae	Enterococcus	Multi-affiliation	0.0138658	0.0138658	0	0	0.0693289	0	0	0	0	0	0.194121	0.0138658	0.110926	0.0277316	0.0831947	0.124792	0	0	0.0415973	0	0.0277316	0	0	0	0	0	0.0138658	0	0.0138658	0	0	0.0138658	0.110926	0	0.0277316	0.0277316	0.0415973	0.0138658
Cluster_358	Bacteria	Firmicutes	Clostridia	Lachnospirales	Lachnospiraceae	Multi-affiliation	Multi-affiliation	0	0	0.194121	0.0415973	0	0	0.0277316	0.0138658	0.0554631	0.0138658	0	0.0138658	0	0	0	0	0	0	0	0	0	0.166389	0.249584	0	0.0554631	0	0	0	0	0	0	0.0138658	0	0.0138658	0	0	0	0.0277316
Cluster_359	Bacteria	Firmicutes	Clostridia	Lachnospirales	Lachnospiraceae	Multi-affiliation	Multi-affiliation	0	0	0	0	0.0554631	0	0	0.0138658	0	0	0.0277316	0.249584	0.0138658	0.0693289	0.0831947	0.0138658	0.0693289	0.124792	0.0554631	0	0	0.0277316	0	0	0.0138658	0	0	0	0.0831947	0	0	0.110926	0	0	0	0.0138658	0	0.0277316
Cluster_367	Bacteria	Firmicutes	Clostridia	Lachnospirales	Lachnospiraceae	CHKCI001	unknown species	0	0	0	0	0	0	0	0	0	0	0.166389	0.124792	0.110926	0.0415973	0.152524	0.124792	0.0831947	0.124792	0.0277316	0	0	0	0	0	0	0	0	0	0	0	0	0	0	0	0	0	0	0
Cluster_376	Bacteria	Firmicutes	Clostridia	Lachnospirales	Lachnospiraceae	unknown genus	unknown species	0	0	0	0	0	0	0	0	0	0	0.0693289	0.471436	0.0831947	0.0138658	0.0693289	0.0831947	0.402108	0.0415973	0.152524	0	0	0	0	0	0	0	0	0	0	0	0	0	0	0	0	0	0	0
Cluster_372	Bacteria	Firmicutes	Clostridia	Lachnospirales	Lachnospiraceae	[Eubacterium] hallii group	unknown species	0.110926	0.0277316	0.0138658	0.0554631	0.0831947	0.0831947	0.0138658	0.0693289	0	0.0277316	0.0970605	0	0.0554631	0	0.0138658	0.0554631	0.0831947	0.0693289	0.0138658	0	0	0	0	0	0.0138658	0	0	0	0	0	0	0	0	0.0831947	0	0.0277316	0	0
Cluster_379	Bacteria	Firmicutes	Clostridia	Oscillospirales	Oscillospiraceae	Flavonifractor	unknown species	0	0	0	0	0	0	0	0	0	0	0	0.0138658	0	0	0	0.0138658	0	0	0	0.0970605	0	0	0.0138658	0	0	0	0	0	0.221852	0.0138658	0	0.138658	0	0	0	0	0	0
Cluster_388	Bacteria	Firmicutes	Clostridia	Lachnospirales	Lachnospiraceae	[Ruminococcus] torques group	unknown species	0	0.0138658	0	0.0277316	0.0138658	0	0	0	0	0	0.0415973	0	0	0	0	0	0	0	0	0	0	0	0	0	0	0	0	0	0.0415973	0	0.0831947	0.0693289	0.0831947	0.0970605	0.0277316	0.0138658	0.180255	0.0693289
Cluster_385	Bacteria	Firmicutes	Clostridia	Lachnospirales	Lachnospiraceae	Multi-affiliation	Multi-affiliation	0.207987	0.110926	0	0.0554631	0.0138658	0.0970605	0.152524	0.0693289	0.124792	0.374376	0	0	0	0	0	0	0	0	0	0.0138658	0	0.0415973	0	0	0	0	0	0.221852	0	0	0	0	0	0	0	0	0.0138658	0
Cluster_384	Bacteria	Campylobacterota	Campylobacteria	Campylobacterales	Campylobacteraceae	Campylobacter	Multi-affiliation	0	0	0	0	0	0	0	0	0	0	0.0277316	0	0	0.0415973	0.0138658	0	0	0	0	0	0	0	0	0	0	0	0	0	0	0.110926	0.0831947	0	0	0.0970605	0	0.0831947	0.0554631	0.0693289
Cluster_394	Bacteria	Firmicutes	Clostridia	Lachnospirales	Lachnospiraceae	Blautia	unknown species	0	0	0	0	0	0	0	0	0	0	0.124792	0.194121	0.138658	0.0415973	0.0970605	0.0554631	0.0970605	0.0554631	0.0693289	0	0	0	0	0	0	0	0	0	0	0	0	0	0	0	0	0	0	0
Cluster_397	Bacteria	Firmicutes	Clostridia	Lachnospirales	Lachnospiraceae	unknown genus	unknown species	0	0	0	0	0.0138658	0	0	0	0	0	0	0	0	0.0277316	0.0138658	0.0138658	0	0.0415973	0.0138658	0.249584	0.0970605	0.0277316	0	0	0.0831947	0	0.0138658	0	0	0	0	0	0	0	0	0	0	0
Cluster_404	Bacteria	Firmicutes	Clostridia	Lachnospirales	Lachnospiraceae	Lachnoclostridium	unknown species	0	0	0	0	0	0	0	0	0	0	0	0	0	0	0	0	0	0	0	0	0	0	0.0138658	0.554631	0	0	0	0	0	0	0	0	0	0	0	0	0	0
Cluster_403	Bacteria	Firmicutes	Clostridia	Lachnospirales	Lachnospiraceae	[Ruminococcus] torques group	unknown species	0	0.0138658	0	0	0	0	0	0	0	0	0.0138658	0	0	0	0	0	0	0	0	0.138658	0.166389	0	0	0	0	0	0.207987	0.0138658	0	0	0	0	0	0	0	0	0	0
Cluster_406	Bacteria	Firmicutes	Clostridia	Lachnospirales	Lachnospiraceae	Anaerostipes	Multi-affiliation	0	0	0	0	0	0	0	0	0	0	0	0	0	0	0	0	0	0	0	0	0	0	0	0	0	0	0	0	0.0554631	0	0.0831947	0.0138658	0.0554631	0.152524	0.0831947	0.0970605	0.332779	0.110926
Cluster_399	Bacteria	Firmicutes	Clostridia	Lachnospirales	Lachnospiraceae	Multi-affiliation	Multi-affiliation	0	0	0	0	0	0	0	0	0	0	0.0554631	0	0.0970605	0.0415973	0.0831947	0.0277316	0	0.0277316	0.0138658	0.0693289	0	0	0	0	0.0138658	0	0.0138658	0	0.0277316	0	0.0415973	0	0	0	0	0	0	0.0277316
Cluster_416	Bacteria	Firmicutes	Clostridia	Lachnospirales	Lachnospiraceae	Multi-affiliation	Multi-affiliation	0.0554631	0.0138658	0.0277316	0.0415973	0.0554631	0.0138658	0	0	0.0277316	0.0138658	0.0138658	0.0415973	0	0.0277316	0.0138658	0.0415973	0	0	0	0	0.0138658	0.0415973	0	0.0138658	0.0138658	0	0.0277316	0	0	0	0.124792	0.0415973	0	0.0415973	0	0.152524	0.152524	0.0277316
Cluster_415	Bacteria	Firmicutes	Clostridia	Lachnospirales	Lachnospiraceae	GCA-900066575	unknown species	0.0970605	0.124792	0.0415973	0.0970605	0.0693289	0.0138658	0.0277316	0	0	0.0138658	0.0138658	0.457571	0.0554631	0.0415973	0.110926	0.0554631	0.180255	0.0831947	0.0970605	0.124792	0.124792	0.0693289	0.0970605	0	0.0693289	0	0.0415973	0.0138658	0	0	0	0	0	0	0	0	0	0
Cluster_409	Bacteria	Firmicutes	Clostridia	Clostridia UCG-014	unknown family	unknown genus	unknown species	0	0	0	0	0	0	0	0	0	0	0	0	0	0	0	0	0	0	0	0	0.26345	0.166389	0	0	0	0	0.0415973	0.0138658	0	0	0	0	0	0	0	0	0	0
Cluster_412	Bacteria	Firmicutes	Clostridia	Oscillospirales	Oscillospiraceae	Oscillibacter	Multi-affiliation	0.0138658	0	0	0	0	0.0138658	0	0	0	0	0.0277316	0.0277316	0.0138658	0.0138658	0.0277316	0.0138658	0.0693289	0.0277316	0.0415973	0.0554631	0.0554631	0.0138658	0	0	0	0	0.0277316	0	0	0	0	0	0	0	0	0	0	0
Cluster_423	Bacteria	Firmicutes	Clostridia	Lachnospirales	Lachnospiraceae	[Ruminococcus] torques group	Multi-affiliation	0.124792	0.0693289	0.194121	0.0554631	0.0554631	0.0138658	0.0415973	0.0415973	0.0138658	0.0138658	0.138658	0.0970605	0.0554631	0.0831947	0.0277316	0.0693289	0	0.0415973	0.0138658	0.0277316	0.0970605	0.138658	0	0.138658	0.0693289	0	0.291181	0.0693289	0.0831947	0	0.110926	0.0831947	0.0831947	0.221852	0.0554631	0.194121	0.249584	0.207987
Cluster_418	Bacteria	Firmicutes	Clostridia	Lachnospirales	Lachnospiraceae	[Ruminococcus] torques group	unknown species	0	0	0	0	0	0	0	0	0	0	0.124792	0	0.305047	0.0415973	0.138658	0.152524	0.0138658	0.0970605	0.0554631	0	0.0138658	0.0138658	0.0138658	0	0	0	0	0	0.0277316	0	0.0138658	0.0277316	0	0	0	0.0277316	0	0.0415973
Cluster_426	Bacteria	Firmicutes	Clostridia	Oscillospirales	Ruminococcaceae	unknown genus	unknown species	0	0.0138658	0	0.0554631	0.0277316	0	0	0	0	0	0.0415973	0.0693289	0.0415973	0.0415973	0.0277316	0.0554631	0.194121	0	0.0970605	0	0	0.0277316	0	0	0	0	0	0.0138658	0	0	0	0	0	0	0	0	0	0
Cluster_425	Bacteria	Firmicutes	Clostridia	Oscillospirales	Oscillospiraceae	Flavonifractor	Multi-affiliation	0	0.0554631	0	0.0138658	0.0415973	0.0138658	0.0277316	0.0693289	0.0554631	0.0554631	0	0.0138658	0.0277316	0	0.0415973	0	0	0	0	0.0554631	0.0277316	0.0693289	0.0277316	0.110926	0	0.0831947	0.138658	0.0277316	0	0.0831947	0	0.0415973	0	0	0	0	0	0
Cluster_443	Bacteria	Firmicutes	Clostridia	Lachnospirales	Lachnospiraceae	unknown genus	unknown species	0	0	0	0	0	0	0	0	0	0	0.0693289	0.0693289	0.180255	0.0831947	0.0693289	0.0554631	0.0693289	0.0277316	0.221852	0.0277316	0	0	0.0138658	0	0.0138658	0	0.166389	0	0	0	0	0	0	0	0	0	0	0
Cluster_446	Bacteria	Firmicutes	Clostridia	Lachnospirales	Lachnospiraceae	unknown genus	unknown species	0.0277316	0.0415973	0.0277316	0.0138658	0.0693289	0.0138658	0	0.0138658	0	0	0.0138658	0	0	0.0277316	0.0415973	0.0138658	0	0.0138658	0.0138658	0.152524	0.110926	0.0138658	0	0.0277316	0.0693289	0	0.0554631	0	0.0831947	0	0	0.277316	0	0	0	0.0138658	0	0.194121
Cluster_453	Bacteria	Firmicutes	Clostridia	Lachnospirales	Lachnospiraceae	[Ruminococcus] gauvreauii group	unknown species	0	0	0	0	0	0	0	0	0	0	0.0138658	0.0277316	0	0.0970605	0.0970605	0.0138658	0.0277316	0.166389	0.138658	0	0.0138658	0.0138658	0.0138658	0	0.0277316	0	0	0	0.0554631	0	0.138658	0.0693289	0	0.0970605	0	0.221852	0.180255	0.0831947
Cluster_457	Bacteria	Firmicutes	Clostridia	Lachnospirales	Lachnospiraceae	Lachnoclostridium	Eubacterium sp.	0	0.0554631	0	0.0138658	0.0554631	0.0277316	0.0415973	0.0554631	0.0138658	0.0138658	0.0277316	0.0138658	0	0	0.0138658	0	0	0	0	0	0	0	0	0	0	0	0	0	0.152524	0	0.0831947	0.152524	0.0554631	0.0693289	0.110926	0.0554631	0.180255	0.0970605
Cluster_450	Bacteria	Firmicutes	Clostridia	Lachnospirales	Lachnospiraceae	[Ruminococcus] torques group	unknown species	0	0	0	0	0	0	0	0	0	0	0.235718	0.0277316	0.124792	0.152524	0.124792	0.0138658	0.0415973	0.0415973	0	0	0.0415973	0.0277316	0	0	0	0	0.194121	0	0	0	0.166389	0.0415973	0	0	0	0.0415973	0	0.0277316
Cluster_458	Bacteria	Firmicutes	Clostridia	Lachnospirales	Lachnospiraceae	[Ruminococcus] torques group	unknown species	0.0138658	0	0.110926	0	0	0	0	0	0	0	0	0	0.0277316	0	0	0	0	0	0	0	0.0693289	0.0138658	0	0	0	0	0	0	0.0138658	0	0.0554631	0.0415973	0.180255	0.0277316	0.180255	0.0970605	0	0.0415973
Cluster_465	Bacteria	Firmicutes	Clostridia	Lachnospirales	Lachnospiraceae	Blautia	unknown species	0	0	0	0	0	0	0	0	0	0	0	0	0	0	0	0	0	0	0	0	0	0.26345	0	0	0	0	0.277316	0	0	0	0	0	0	0	0	0	0	0
Cluster_466	Bacteria	Firmicutes	Clostridia	Lachnospirales	Lachnospiraceae	[Ruminococcus] gauvreauii group	unknown species	0	0	0	0	0	0	0	0	0	0	0.0138658	0	0.0138658	0.0277316	0.0277316	0	0	0.0693289	0.0415973	0	0.0138658	0.0277316	0	0	0	0	0.0415973	0	0.0277316	0	0.138658	0.0693289	0	0.0554631	0	0.124792	0.0970605	0.0138658
Cluster_461	Bacteria	Firmicutes	Bacilli	Lactobacillales	Streptococcaceae	Streptococcus	Streptococcus pluranimalium	0.0277316	0.0138658	0.0415973	0	0.0138658	0.0277316	0	0.0138658	0.194121	0	0	0	0.0277316	0.0415973	0	0	0	0	0.0138658	0	0.0138658	0	0	0	0.0138658	0	0	0	0	0.0138658	0.0277316	0.0138658	0	0	0.0415973	0	0.0277316	0
Cluster_473	Bacteria	Firmicutes	Clostridia	Oscillospirales	Ruminococcaceae	unknown genus	unknown species	0.207987	0.124792	0.0831947	0	0.0970605	0.0277316	0.110926	0.0138658	0.235718	0.0277316	0	0	0	0	0	0	0	0	0	0	0.0693289	0.0831947	0	0	0	0	0.0138658	0.0970605	0	0	0	0	0	0	0	0	0	0
Cluster_478	Bacteria	Firmicutes	Clostridia	Lachnospirales	Lachnospiraceae	[Ruminococcus] gauvreauii group	bacterium ic1296	0	0	0.0138658	0	0	0	0	0	0	0	0	0.0138658	0.0554631	0.0693289	0.0277316	0.0277316	0	0.0277316	0.0970605	0	0.0277316	0.0415973	0	0	0	0	0.0415973	0	0	0	0.0970605	0.0831947	0	0.0138658	0	0.152524	0.0138658	0.0554631
Cluster_468	Bacteria	Firmicutes	Clostridia	Lachnospirales	Lachnospiraceae	[Ruminococcus] torques group	unknown species	0	0	0.0277316	0.0277316	0	0	0	0.0277316	0	0	0	0	0.0693289	0.0138658	0	0.0277316	0	0	0	0	0.0138658	0	0	0	0.0415973	0	0.0277316	0	0.0138658	0	0.138658	0.0415973	0.138658	0.0693289	0.0554631	0.0415973	0.0970605	0.0138658
Cluster_475	Bacteria	Firmicutes	Clostridia	Oscillospirales	Oscillospiraceae	Flavonifractor	unknown species	0	0	0	0	0	0	0	0	0	0	0	0	0	0	0	0	0	0	0	0	0	0	0	0	0	0	0	0	0.332779	0.0138658	0	0.0970605	0	0	0.0277316	0	0	0
Cluster_485	Bacteria	Firmicutes	Clostridia	Lachnospirales	Lachnospiraceae	Multi-affiliation	Multi-affiliation	0	0	0	0	0	0	0	0	0	0	0.0415973	0.110926	0.0138658	0.0277316	0.0554631	0.0693289	0.124792	0.0277316	0.0415973	0	0	0	0	0	0	0	0	0	0	0	0	0	0	0	0	0	0	0
Cluster_481	Bacteria	Firmicutes	Clostridia	Oscillospirales	Oscillospiraceae	Flavonifractor	Multi-affiliation	0	0	0	0	0	0.0277316	0	0.0415973	0.0138658	0	0.0277316	0	0.0277316	0	0.0415973	0	0	0.0277316	0	0.138658	0.0277316	0.124792	0	0	0	0	0.0554631	0.0554631	0	0.0693289	0	0	0	0	0	0	0	0
Cluster_482	Bacteria	Firmicutes	Bacilli	Lactobacillales	Enterococcaceae	Enterococcus	Multi-affiliation	0	0.0138658	0	0	0	0	0.0138658	0	0	0	0	0.0138658	0.0138658	0	0	0	0.0415973	0	0.0138658	0	0	0	0	0.0138658	0	0	0	0	0.0693289	0	0.415973	0.235718	0.388242	0.152524	0.152524	0.221852	0.166389	0.221852
Cluster_497	Bacteria	Firmicutes	Clostridia	Oscillospirales	Ruminococcaceae	unknown genus	unknown species	0	0.0277316	0.0138658	0.0277316	0.0554631	0	0.152524	0	0	0	0	0	0	0	0	0	0	0	0	0	0.0831947	0.0831947	0	0	0	0	0.0831947	0.0554631	0	0	0	0	0	0	0	0	0	0
Cluster_501	Bacteria	Firmicutes	Clostridia	Lachnospirales	Lachnospiraceae	unknown genus	bacterium ic1311	0	0	0	0	0.0138658	0	0	0	0	0	0.0693289	0	0.0277316	0.0970605	0.0831947	0.138658	0.0554631	0.152524	0.0554631	0.0554631	0.0831947	0	0	0	0	0	0.0415973	0	0.194121	0	0	0.221852	0	0	0	0.0693289	0	0.0831947
Cluster_494	Bacteria	Firmicutes	Clostridia	Oscillospirales	Ruminococcaceae	unknown genus	Clostridium jeddahense	0	0	0	0	0.0693289	0	0	0	0	0	0	0	0	0	0.0415973	0	0.166389	0	0	0	0	0	0.0277316	0	0	0	0	0	0	0.596229	0	0	0	0	0	0	0	0
Cluster_500	Bacteria	Firmicutes	Clostridia	Lachnospirales	Lachnospiraceae	Shuttleworthia	unknown species	0	0	0	0.0415973	0.0693289	0.124792	0.0415973	0.207987	0	0	0	0	0	0	0	0	0	0	0	0	0	0	0	0	0	0	0	0	0	0	0	0	0	0	0	0	0	0
Cluster_510	Bacteria	Firmicutes	Clostridia	Oscillospirales	Butyricicoccaceae	Butyricicoccus	Multi-affiliation	0	0.166389	0.0415973	0.138658	0.138658	0.0970605	0	0.0693289	0.124792	0.0554631	0	0	0	0	0	0	0	0.0138658	0	0	0.0554631	0	0	0	0	0	0	0.0277316	0	0	0	0	0	0	0	0	0	0
Cluster_524	Bacteria	Firmicutes	Clostridia	Lachnospirales	Lachnospiraceae	[Ruminococcus] torques group	unknown species	0	0.0415973	0	0.0138658	0.0138658	0.0138658	0	0	0	0	0.0138658	0	0	0	0	0	0	0	0	0	0	0	0	0	0	0	0	0	0	0	0.0554631	0.110926	0.0693289	0.110926	0.110926	0.0970605	0.0693289	0.0277316
Cluster_517	Bacteria	Firmicutes	Clostridia	Clostridia UCG-014	unknown family	unknown genus	unknown species	0.110926	0	0	0	0	0	0	0	0	0	0	0	0	0	0	0	0	0	0	0	0.0693289	0.0554631	0	0	0	0	0.0554631	0	0	0	0	0	0	0	0	0	0	0
Cluster_527	Bacteria	Proteobacteria	Gammaproteobacteria	Enterobacterales	Enterobacteriaceae	Escherichia-Shigella	Multi-affiliation	0.0277316	0.0277316	0	0.0138658	0.0138658	0.0138658	0.0138658	0.0138658	0	0	0.0554631	0.0415973	0.0277316	0.0554631	0.0138658	0.0277316	0	0	0	0.0554631	0.0415973	0.0415973	0	0.0554631	0.0277316	0.0415973	0.0138658	0	0.0138658	0.0138658	0.0415973	0	0.0277316	0	0.0277316	0	0	0.0138658
Cluster_526	Bacteria	Firmicutes	Bacilli	Lactobacillales	Enterococcaceae	Enterococcus	Enterococcus pallens	0	0	0	0.0415973	0	0	0.0277316	0	0	0.0138658	0.0277316	0	0	0	0	0	0.0277316	0	0.0138658	0	0	0	0.0138658	0.0277316	0	0	0	0	0.0277316	0	0.0970605	0.0415973	0.207987	0	0.110926	0.0554631	0.0831947	0
Cluster_530	Bacteria	Firmicutes	Clostridia	Lachnospirales	Lachnospiraceae	Eisenbergiella	unknown species	0	0	0	0	0	0	0	0	0	0	0	0	0	0	0	0	0	0	0	0.5269	0.0831947	0	0	0	0.0554631	0	0.0415973	0	0	0	0	0	0	0	0	0	0	0
Cluster_532	Bacteria	Firmicutes	Clostridia	Lachnospirales	Lachnospiraceae	Eisenbergiella	unknown species	0	0.0138658	0.0415973	0	0	0	0	0	0	0	0	0	0	0	0	0	0	0	0	0.152524	0.0277316	0.0277316	0	0	0.138658	0	0.0415973	0	0	0	0	0	0	0	0	0	0	0
Cluster_539	Bacteria	Firmicutes	Clostridia	Oscillospirales	Oscillospiraceae	Oscillibacter	Multi-affiliation	0	0.0138658	0	0	0.0138658	0.0554631	0	0.0138658	0	0	0.0138658	0.110926	0.0138658	0.0277316	0.0277316	0.0415973	0.0415973	0.0138658	0.0138658	0.221852	0.0970605	0.0415973	0	0	0.0138658	0	0.0831947	0.0277316	0	0.0277316	0	0	0	0	0	0	0	0
Cluster_535	Bacteria	Firmicutes	Clostridia	Monoglobales	Monoglobaceae	Monoglobus	unknown species	0.0831947	0.0554631	0.0554631	0.124792	0.110926	0.0554631	0.0693289	0.0693289	0.138658	0.235718	0	0	0	0	0	0	0	0	0	0	0	0	0	0	0	0	0	0	0	0	0	0	0	0	0	0	0	0
Cluster_534	Bacteria	Proteobacteria	Gammaproteobacteria	Enterobacterales	Enterobacteriaceae	Escherichia-Shigella	Escherichia coli	0.0277316	0.110926	0.0277316	0.0831947	0.0277316	0	0.0138658	0.0554631	0.0138658	0.0138658	0.0277316	0.0138658	0.0415973	0.0554631	0.0693289	0.0415973	0	0	0	0.0831947	0.0138658	0.0693289	0.0138658	0.0415973	0.0277316	0.0138658	0.0415973	0	0.0138658	0.0554631	0.0415973	0.0277316	0	0.0277316	0.0138658	0.0277316	0	0
Cluster_540	Bacteria	Firmicutes	Bacilli	Lactobacillales	Enterococcaceae	Enterococcus	Multi-affiliation	0	0	0	0	0	0	0	0	0	0	0	0	0	0	0	0	0	0	0	0	0.0277316	0	0	0.0277316	0	0	0	0.0138658	0.0415973	0	0.0138658	0.0415973	0.62396	0.124792	0.0415973	0.540765	0.346644	0.207987
Cluster_546	Bacteria	Firmicutes	Clostridia	Oscillospirales	Ruminococcaceae	Multi-affiliation	Multi-affiliation	0.0277316	0.0277316	0.0138658	0.0138658	0.0554631	0	0	0.0138658	0.0138658	0.0554631	0	0	0.0277316	0.0138658	0.0138658	0	0	0.0277316	0.0138658	0.0138658	0	0	0.0277316	0.0415973	0	0.0554631	0	0	0	0.0138658	0.0138658	0	0	0.0138658	0	0	0	0
Cluster_554	Bacteria	Firmicutes	Clostridia	Lachnospirales	Lachnospiraceae	unknown genus	unknown species	0.0138658	0	0	0.0138658	0.0138658	0.0693289	0.0693289	0.0277316	0	0	0.0138658	0.346644	0	0.0138658	0	0.0277316	0.277316	0.0554631	0.0138658	0.180255	0.0138658	0.0277316	0	0	0.110926	0	0.0138658	0.0277316	0	0	0	0	0	0	0	0	0	0
Cluster_552	Bacteria	Firmicutes	Bacilli	Lactobacillales	Lactobacillaceae	Pediococcus	Multi-affiliation	0	0	0	0.0415973	0.0554631	0	0.0277316	0	0	0.0277316	0	0	0	0	0	0	0	0	0	0	0.0277316	0.110926	0	0	0	0	0	0.0277316	0.0138658	0	0	0	0.0138658	0.0277316	0	0.0415973	0	0.0277316
Cluster_562	Bacteria	Firmicutes	Clostridia	Clostridiales	Clostridiaceae	Clostridium sensu stricto 1	Multi-affiliation	0	0	0	0	0	0	0	0	0	0	0	0	0.0138658	0	0	0	0	0	0.0138658	0	0	0	0	0	0	0	0	0	0.0138658	0	0.0693289	0.0415973	0.0554631	0.0138658	0.0693289	0	0.26345	0.0554631
Cluster_561	Bacteria	Firmicutes	Clostridia	Lachnospirales	Lachnospiraceae	[Ruminococcus] torques group	unknown species	0	0	0	0	0	0	0	0	0	0	0.152524	0	0.138658	0.0970605	0.0693289	0.0970605	0	0.0831947	0.0138658	0	0	0	0	0	0	0	0	0	0	0	0	0	0	0	0	0	0	0
Cluster_573	Bacteria	Firmicutes	Clostridia	Lachnospirales	Lachnospiraceae	Blautia	unknown species	0	0	0	0	0.0831947	0	0	0	0	0	0.0277316	0.5269	0.0277316	0	0.0138658	0.0277316	0.124792	0.0693289	0.0693289	0	0	0	0	0	0	0	0	0	0.0831947	0	0	0.0554631	0	0.0277316	0	0.0138658	0	0
Cluster_575	Bacteria	Firmicutes	Clostridia	Lachnospirales	Lachnospiraceae	Multi-affiliation	Multi-affiliation	0	0	0	0	0.124792	0	0	0.110926	0	0	0	0	0	0	0	0	0	0	0	0	0	0.152524	0	0	0	0	0.0277316	0	0	0	0	0	0	0	0	0	0	0
Cluster_579	Bacteria	Firmicutes	Clostridia	Lachnospirales	Lachnospiraceae	Lachnoclostridium	unknown species	0.0554631	0	0.0277316	0.0277316	0.0138658	0	0.0693289	0.0277316	0.0277316	0	0.0138658	0.0554631	0.0277316	0.0831947	0.0554631	0.0554631	0.0277316	0.0554631	0.0277316	0.0138658	0.0277316	0.0415973	0.124792	0.346644	0.0138658	0	0.0831947	0.0831947	0	0	0	0	0	0	0	0	0	0
Cluster_566	Bacteria	Firmicutes	Clostridia	Lachnospirales	Lachnospiraceae	Multi-affiliation	Multi-affiliation	0	0	0	0	0.0415973	0	0	0	0	0	0	0	0.0138658	0.0277316	0.0693289	0.0138658	0.0138658	0	0.0277316	0	0	0	0	0	0.0277316	0	0	0	0.138658	0	0	0.0970605	0	0.0554631	0	0.194121	0	0.0138658
Cluster_567	Bacteria	Firmicutes	Clostridia	Oscillospirales	Oscillospiraceae	Flavonifractor	Multi-affiliation	0.0277316	0.0970605	0.0831947	0.0970605	0.0693289	0.0970605	0	0.0693289	0.0970605	0.0277316	0	0	0	0.0138658	0.0554631	0	0	0.0415973	0	0	0.0415973	0.0415973	0	0	0.0277316	0	0.0138658	0.0138658	0	0	0	0	0	0	0	0	0	0
Cluster_572	Bacteria	Firmicutes	Bacilli	Lactobacillales	Lactobacillaceae	Limosilactobacillus	Multi-affiliation	0	0	0	0	0	0	0	0	0	0	0.0831947	0	0.0831947	0	0.0138658	0.0138658	0	0	0.0138658	0	0	0.0138658	0	0	0	0	0	0	0.0138658	0	0	0	0.499168	0.0693289	0.0138658	0.471436	0.318913	0.138658
Cluster_568	Bacteria	Firmicutes	Bacilli	Lactobacillales	Enterococcaceae	Enterococcus	Enterococcus pallens	0	0	0	0	0	0	0	0	0	0	0.0277316	0.0138658	0.0138658	0	0	0	0.0277316	0	0	0	0	0	0.0277316	0.0554631	0	0.235718	0	0	0.0277316	0	0.124792	0.0970605	0.0693289	0	0.0554631	0.0831947	0.207987	0.0415973
Cluster_582	Bacteria	Firmicutes	Clostridia	Lachnospirales	Lachnospiraceae	unknown genus	unknown species	0.0277316	0.0693289	0	0.0831947	0.110926	0.0693289	0.0277316	0.0277316	0.0554631	0.0277316	0	0	0	0	0	0	0	0	0	0.0277316	0.0138658	0.0138658	0	0	0.0554631	0	0.0138658	0.0554631	0	0	0	0	0	0	0	0	0	0
Cluster_585	Bacteria	Firmicutes	Clostridia	Oscillospirales	Ruminococcaceae	unknown genus	unknown species	0	0	0	0	0	0	0	0	0	0	0.0138658	0	0	0	0	0.0138658	0	0.0138658	0.0138658	0	0	0	0	0	0	0	0	0	0.110926	0.194121	0.138658	0.110926	0.0970605	0.124792	0.0693289	0.0831947	0.138658	0.0554631
Cluster_583	Bacteria	Firmicutes	Clostridia	Lachnospirales	Lachnospiraceae	[Ruminococcus] torques group	unknown species	0	0	0	0	0	0	0	0	0	0	0.0554631	0	0.110926	0.0415973	0.0831947	0.0831947	0	0.0277316	0.0831947	0.0138658	0.0138658	0	0	0	0	0	0.0831947	0	0	0	0.0138658	0.0138658	0	0	0	0	0	0
Cluster_588	Bacteria	Firmicutes	Bacilli	Lactobacillales	Lactobacillaceae	Weissella	Multi-affiliation	0.0277316	0	0	0	0.0554631	0	0	0	0	0	0.0415973	0	0	0	0.0277316	0	0	0	0.0138658	0	0.0415973	0.0138658	0	0	0.0138658	0.0138658	0.0277316	0.0138658	0	0.0138658	0	0.0415973	0.0138658	0.0277316	0.0415973	0.0138658	0.0277316	0.0415973
Cluster_591	Bacteria	Proteobacteria	Gammaproteobacteria	Enterobacterales	Morganellaceae	Proteus	Proteus vulgaris	0.0138658	0.0415973	0	0	0.0138658	0	0.0138658	0	0.0277316	0	0	0	0	0	0	0	0	0	0	0.0554631	0.0138658	0.0277316	0.0415973	0.0970605	0	0.0415973	0.0415973	0	0.0277316	0.0138658	0.0277316	0.0138658	0.0138658	0.0138658	0	0.0138658	0.0138658	0
Cluster_593	Bacteria	Firmicutes	Clostridia	Lachnospirales	Lachnospiraceae	[Ruminococcus] torques group	unknown species	0	0	0	0	0	0	0	0	0	0	0.110926	0	0.0970605	0.166389	0.0138658	0.0415973	0	0	0.0831947	0	0.0138658	0	0	0	0.0277316	0	0.0415973	0	0	0	0	0	0	0	0	0	0	0
Cluster_597	Bacteria	Firmicutes	Clostridia	Lachnospirales	Lachnospiraceae	Lachnoclostridium	unknown species	0	0	0	0	0	0	0	0	0	0	0	0	0	0	0	0	0	0	0	0.36051	0.0277316	0	0	0	0	0	0.110926	0	0	0	0	0	0	0	0	0	0	0
Cluster_600	Bacteria	Firmicutes	Clostridia	Lachnospirales	Lachnospiraceae	Lachnoclostridium	Multi-affiliation	0	0	0	0	0	0	0	0	0	0	0	0	0	0	0	0	0	0	0	0	0	0	0	0	0	0	0	0	0	0	0.0277316	0.0415973	0.180255	0	0.152524	0.0415973	0	0.0277316
Cluster_598	Bacteria	Firmicutes	Bacilli	Lactobacillales	Lactobacillaceae	Limosilactobacillus	Lactobacillus reuteri	0	0	0	0.0831947	0.152524	0	0.0693289	0	0	0.0693289	0.0277316	0	0	0	0.0138658	0	0	0	0	0	0.0277316	0.0415973	0	0	0.0138658	0	0	0	0.0693289	0	0	0	0.0554631	0.0277316	0	0.0138658	0	0.0554631
Cluster_604	Bacteria	Proteobacteria	Gammaproteobacteria	Enterobacterales	Enterobacteriaceae	Escherichia-Shigella	unknown species	0	0	0	0	0	0	0	0	0	0	0.0138658	0	0	0	0	0	0	0	0	0.0138658	0	0	0	0.152524	0	0.124792	0	0	0	0.194121	0.0138658	0	0	0	0	0	0.0138658	0
Cluster_606	Bacteria	Firmicutes	Bacilli	Lactobacillales	Lactobacillaceae	Limosilactobacillus	Multi-affiliation	0.0138658	0	0	0.0554631	0.0554631	0.0138658	0	0	0	0.0554631	0.0138658	0	0	0	0.0277316	0.0138658	0.0138658	0.0415973	0	0	0.0138658	0.0415973	0	0.0138658	0.0138658	0	0.0138658	0.0138658	0.0138658	0	0	0	0	0.0138658	0	0.0138658	0.0277316	0.0415973
Cluster_614	Bacteria	Firmicutes	Clostridia	Lachnospirales	Lachnospiraceae	unknown genus	unknown species	0	0	0	0	0	0	0	0	0	0	0	0	0	0	0	0	0	0	0	0	0	0	0	0	0	0	0	0	0.388242	0	0	0.124792	0	0	0	0	0	0
Cluster_617	Bacteria	Firmicutes	Clostridia	Lachnospirales	Lachnospiraceae	[Eubacterium] hallii group	unknown species	0.0831947	0.0138658	0.0277316	0.110926	0.0970605	0.0970605	0.0138658	0.0277316	0.0415973	0.0138658	0.277316	0	0.152524	0.0277316	0	0.152524	0.0277316	0.0970605	0.0138658	0	0	0	0	0	0	0	0	0	0	0	0	0	0	0.0415973	0.0138658	0.0138658	0	0.0138658
Cluster_612	Bacteria	Firmicutes	Clostridia	Oscillospirales	[Clostridium] methylpentosum group	unknown genus	[Clostridium] methylpentosum	0	0	0	0	0	0	0	0	0	0	0	0	0	0	0	0	0	0	0	0.0277316	0.0138658	0	0.0831947	0.235718	0	0	0.0138658	0	0	0	0	0	0	0	0	0	0	0
Cluster_619	Bacteria	Firmicutes	Clostridia	Lachnospirales	Lachnospiraceae	[Ruminococcus] torques group	unknown species	0.0277316	0.0138658	0	0.0138658	0	0	0	0	0	0.0138658	0	0	0	0	0	0	0	0	0	0	0	0	0	0	0	0	0	0	0	0	0.0693289	0.0554631	0.0277316	0.110926	0.0554631	0.0831947	0.110926	0.0415973
Cluster_623	Bacteria	Firmicutes	Clostridia	Lachnospirales	Lachnospiraceae	[Ruminococcus] gauvreauii group	unknown species	0	0	0	0	0	0	0	0	0	0	0.0277316	0.0138658	0	0.0138658	0.0277316	0.0138658	0.124792	0.0415973	0.0554631	0.0138658	0	0	0	0	0.0138658	0	0.0138658	0	0	0	0.0970605	0.0277316	0	0.0277316	0	0.0277316	0.0693289	0.0277316
Cluster_613	Bacteria	Campylobacterota	Campylobacteria	Campylobacterales	Campylobacteraceae	Campylobacter	Multi-affiliation	0	0	0	0	0	0	0	0	0	0	0	0	0	0.0138658	0	0	0.0831947	0	0.0415973	0	0	0	0	0	0	0	0	0	0.0277316	0.0277316	0.0138658	0.0277316	0	0.0138658	0.0138658	0.0277316	0	0
Cluster_616	Bacteria	Firmicutes	Clostridia	Lachnospirales	Lachnospiraceae	Eisenbergiella	unknown species	0	0	0	0	0	0	0	0	0	0	0.0138658	0	0.0138658	0.0277316	0.0415973	0.0693289	0.0138658	0.0831947	0.0138658	0.0554631	0	0.0277316	0.0693289	0.0138658	0	0	0	0.0138658	0.152524	0	0.0693289	0.0693289	0.332779	0.110926	0.388242	0.138658	0.0415973	0.180255
Cluster_640	Bacteria	Firmicutes	Clostridia	Lachnospirales	Lachnospiraceae	Lachnoclostridium	Multi-affiliation	0	0	0	0	0	0	0	0	0	0	0	0	0	0	0	0	0	0	0	0	0	0	0.0277316	0.804215	0	0	0	0	0	0	0	0	0	0	0	0	0	0
Cluster_627	Bacteria	Firmicutes	Clostridia	Lachnospirales	Lachnospiraceae	[Ruminococcus] torques group	unknown species	0	0	0	0	0	0	0	0	0	0	0	0	0	0	0	0	0	0	0	0.0693289	0.235718	0.0554631	0	0	0	0	0.138658	0.138658	0	0	0	0	0	0	0	0	0	0
Cluster_624	Bacteria	Firmicutes	Clostridia	Lachnospirales	Lachnospiraceae	unknown genus	unknown species	0.0277316	0.0554631	0.124792	0.0693289	0.0831947	0	0	0.0831947	0	0.0138658	0.0277316	0.0138658	0.0138658	0	0.0138658	0.0138658	0	0	0	0.0277316	0.0554631	0.0415973	0	0	0.0277316	0	0.0415973	0.0277316	0.0554631	0	0	0.124792	0	0	0	0.0138658	0	0.0970605
Cluster_642	Bacteria	Campylobacterota	Campylobacteria	Campylobacterales	Campylobacteraceae	Campylobacter	Multi-affiliation	0	0	0	0	0	0	0	0	0	0	0.0138658	0	0.0138658	0	0.0138658	0	0.0554631	0.0138658	0.0277316	0	0	0	0	0	0	0	0	0	0.0138658	0	0	0.0138658	0	0.0693289	0	0.0138658	0	0
Cluster_628	Bacteria	Firmicutes	Clostridia	Oscillospirales	Oscillospiraceae	Flavonifractor	unknown species	0	0	0	0	0	0	0	0	0	0	0	0	0	0	0	0	0	0	0	0.0138658	0	0	0	0	0	0	0	0	0.0415973	0	0.0415973	0.0415973	0.0831947	0.0138658	0.0554631	0	0.0415973	0
Cluster_650	Bacteria	Firmicutes	Clostridia	Peptostreptococcales-Tissierellales	Peptostreptococcaceae	Romboutsia	unknown species	0	0	0	0	0	0	0	0	0	0	0	0	0	0	0	0	0	0	0	0	0	0	0	0	0	0	0	0	0.0138658	0.0277316	0.0277316	0.0693289	0.0554631	0.0693289	0.0554631	0.0138658	0.124792	0.0415973
Cluster_658	Bacteria	Proteobacteria	Gammaproteobacteria	Enterobacterales	Enterobacteriaceae	Salmonella	Salmonella enterica	0	0	0	0	0	0	0	0	0	0	0	0	0	0	0	0	0	0	0	0	0	0	0.0277316	0.0138658	0.0138658	0.110926	0	0	0.166389	0.110926	0	0.0277316	0	0.0554631	0.0138658	0.0138658	0.0693289	0.0138658
Cluster_648	Bacteria	Proteobacteria	Gammaproteobacteria	Enterobacterales	Enterobacteriaceae	Escherichia-Shigella	unknown species	0	0	0	0	0	0	0	0	0	0	0	0.0138658	0.0138658	0	0	0	0	0	0	0.0138658	0	0	0	0.235718	0	0.346644	0	0	0	0.249584	0	0.0277316	0	0.0138658	0	0	0.0554631	0
Cluster_663	Bacteria	Firmicutes	Clostridia	Lachnospirales	Lachnospiraceae	[Ruminococcus] torques group	unknown species	0	0	0	0.152524	0.0138658	0.0831947	0	0.235718	0.0554631	0.0138658	0	0	0	0	0	0	0	0	0	0	0	0	0	0	0	0	0	0	0	0	0	0	0	0	0	0	0	0
Cluster_668	Bacteria	Firmicutes	Clostridia	Lachnospirales	Lachnospiraceae	unknown genus	unknown species	0.0831947	0.0277316	0	0.0831947	0	0.0693289	0.110926	0	0.124792	0.138658	0	0	0	0	0	0	0	0	0	0	0	0.0138658	0	0	0	0	0	0.235718	0	0	0	0	0	0	0	0	0	0
Cluster_666	Bacteria	Firmicutes	Clostridia	Lachnospirales	Lachnospiraceae	Blautia	unknown species	0.0831947	0.0138658	0	0.0415973	0	0	0	0	0.0277316	0	0	0	0	0	0	0	0	0.0138658	0	0.0277316	0	0.0277316	0.235718	0.291181	0	0.110926	0.0138658	0	0	0	0	0	0	0	0	0	0	0
Cluster_674	Bacteria	Firmicutes	Clostridia	Lachnospirales	Lachnospiraceae	[Ruminococcus] torques group	unknown species	0.0138658	0.0138658	0	0.0277316	0	0	0	0	0	0	0	0	0	0.0138658	0.0138658	0.0138658	0	0	0	0	0.0277316	0.0554631	0	0	0	0	0	0	0.0554631	0	0.194121	0.0554631	0	0.0693289	0	0.166389	0.138658	0.0277316
Cluster_662	Bacteria	Firmicutes	Clostridia	Lachnospirales	Lachnospiraceae	ASF356	unknown species	0	0	0	0	0	0	0	0	0	0	0	0	0	0	0.374376	0	0	0	0	0	0	0	0	0	0	0	0	0	0	0	0	0	0	0	0	0	0	0
Cluster_681	Bacteria	Firmicutes	Clostridia	Oscillospirales	Ruminococcaceae	unknown genus	unknown species	0	0	0	0	0	0	0	0	0	0	0	0	0.0138658	0	0	0.0138658	0	0	0	0	0	0	0	0	0	0	0	0	0.0831947	0.0138658	0.0554631	0.0277316	0.0277316	0.0277316	0.0138658	0	0	0.0415973
Cluster_684	Bacteria	Firmicutes	Clostridia	Lachnospirales	Lachnospiraceae	Blautia	unknown species	0	0.0277316	0	0	0	0	0	0	0	0	0	0	0	0	0	0	0	0	0	0	0	0	0.0138658	0.221852	0	0.26345	0	0	0	0	0	0	0	0	0	0	0	0
Cluster_685	Bacteria	Firmicutes	Clostridia	Lachnospirales	Lachnospiraceae	[Ruminococcus] torques group	unknown species	0	0	0	0	0	0	0	0	0	0	0	0	0	0	0	0	0	0	0	0	0.0277316	0	0	0	0	0	0.0138658	0	0.0415973	0	0.0415973	0.0277316	0.0693289	0.0970605	0.166389	0.0277316	0.180255	0.0554631
Cluster_680	Bacteria	Firmicutes	Clostridia	Lachnospirales	Lachnospiraceae	[Ruminococcus] torques group	unknown species	0	0.124792	0.0138658	0.0831947	0.0831947	0.124792	0	0.0554631	0.0693289	0.0138658	0	0	0	0.0138658	0	0.0415973	0.0277316	0.0138658	0	0	0	0	0	0	0	0	0	0	0	0	0	0	0	0	0	0	0	0
Cluster_678	Bacteria	Firmicutes	Clostridia	Lachnospirales	Lachnospiraceae	Lachnoclostridium	unknown species	0	0.0277316	0	0.0693289	0.0554631	0	0	0.0138658	0	0	0	0	0	0	0.0415973	0.0415973	0	0.0277316	0	0.180255	0.0415973	0.0831947	0.0970605	0.207987	0.0138658	0	0.124792	0.0554631	0.138658	0	0	0	0	0	0	0	0	0
Cluster_682	Bacteria	Firmicutes	Clostridia	Lachnospirales	Lachnospiraceae	CHKCI001	unknown species	0	0	0	0	0	0	0	0	0	0	0	0	0	0	0	0	0	0	0	0.0415973	0.0970605	0.0277316	0	0	0.194121	0	0.0554631	0.0138658	0	0	0	0	0	0	0	0	0	0
Cluster_687	Bacteria	Firmicutes	Clostridia	Lachnospirales	Lachnospiraceae	unknown genus	unknown species	0.0693289	0.138658	0.0277316	0.0277316	0	0.180255	0.138658	0	0.138658	0.0554631	0	0	0	0	0	0	0	0	0	0	0	0	0	0	0	0	0	0	0	0	0	0	0	0	0	0	0	0
Cluster_683	Bacteria	Firmicutes	Clostridia	Oscillospirales	Oscillospiraceae	Flavonifractor	unknown species	0	0	0	0	0	0	0	0	0	0	0	0	0	0	0	0	0	0	0	0	0	0	0	0	0	0	0	0	0.0831947	0	0.0554631	0.0415973	0.0415973	0.0138658	0.0970605	0	0.0277316	0.0277316
Cluster_699	Bacteria	Firmicutes	Bacilli	Lactobacillales	Lactobacillaceae	HT002	unknown species	0	0	0.0138658	0.471436	0.0138658	0	0	0	0	0.0415973	0.0277316	0	0	0	0	0	0	0.0415973	0	0	0	0.0970605	0	0	0	0	0	0.124792	0	0	0	0	0.0554631	0	0	0.194121	0	0.166389
Cluster_726	Bacteria	Firmicutes	Clostridia	Lachnospirales	Lachnospiraceae	Blautia	unknown species	0	0	0	0	0	0	0	0	0	0	0.0554631	0.346644	0	0.0277316	0.0415973	0.0693289	0.0277316	0.0277316	0.0138658	0	0	0	0	0	0	0	0	0	0	0	0	0	0	0	0	0	0	0
Cluster_700	Bacteria	Firmicutes	Clostridia	Lachnospirales	Lachnospiraceae	[Ruminococcus] torques group	unknown species	0.0138658	0.0554631	0.0138658	0.0970605	0.0138658	0.0970605	0	0.0277316	0.0693289	0.0277316	0	0	0	0	0.0138658	0	0	0	0.0138658	0	0	0.0138658	0	0	0	0	0	0	0	0	0	0	0	0	0	0	0	0
Cluster_708	Bacteria	Firmicutes	Clostridia	Lachnospirales	Lachnospiraceae	Fusicatenibacter	unknown species	0.0277316	0.0831947	0.124792	0.221852	0.180255	0.194121	0	0.0415973	0	0.0831947	0.0831947	0	0	0	0.0554631	0.0415973	0	0.0138658	0.0138658	0	0	0.0277316	0	0	0	0	0.0138658	0	0	0	0	0	0	0	0	0	0	0
Cluster_718	Bacteria	Firmicutes	Clostridia	Lachnospirales	Lachnospiraceae	Blautia	unknown species	0	0	0	0	0	0	0	0	0	0	0	0	0	0	0	0	0	0	0	0	0	0	0	0	0	0	0	0	0.0415973	0	0.138658	0.152524	0.152524	0.110926	0.0970605	0.346644	0.180255	0.291181
Cluster_728	Bacteria	Firmicutes	Clostridia	Lachnospirales	Lachnospiraceae	[Ruminococcus] torques group	unknown species	0	0	0	0	0	0	0	0	0	0	0.0138658	0.138658	0	0.0415973	0.0970605	0.0138658	0.110926	0.0138658	0.0415973	0	0	0	0	0	0	0	0	0	0	0	0	0	0	0	0	0	0	0
Cluster_724	Bacteria	Firmicutes	Clostridia	Lachnospirales	Lachnospiraceae	Lachnoclostridium	unknown species	0	0	0	0	0	0	0	0	0	0	0.0970605	0.0970605	0.138658	0.124792	0.0554631	0.235718	0.0970605	0.194121	0.166389	0	0	0	0	0	0	0	0	0	0	0	0	0	0	0	0	0	0	0
Cluster_714	Bacteria	Firmicutes	Clostridia	Lachnospirales	Lachnospiraceae	Blautia	unknown species	0	0	0	0	0	0	0	0	0	0	0	0	0	0	0	0	0	0	0	0	0	0	0.0138658	0.0970605	0	0.402108	0	0	0.0138658	0	0	0	0	0	0	0	0	0
Cluster_738	Bacteria	Firmicutes	Clostridia	Lachnospirales	Lachnospiraceae	unknown genus	unknown species	0.0277316	0.0138658	0	0	0.0277316	0.0415973	0.0415973	0.0554631	0.0554631	0.0831947	0	0	0	0	0	0	0	0	0	0	0	0.0277316	0	0	0	0	0	0.0415973	0	0	0	0	0	0	0	0	0	0
Cluster_739	Bacteria	Firmicutes	Clostridia	Lachnospirales	Lachnospiraceae	[Ruminococcus] torques group	unknown species	0	0.0138658	0	0	0.124792	0	0	0	0	0	0.0277316	0.110926	0	0.0277316	0.0138658	0.0138658	0.0970605	0.0138658	0	0	0	0	0	0	0	0	0	0	0.0693289	0	0	0.138658	0	0	0	0.138658	0	0.0138658
Cluster_753	Bacteria	Firmicutes	Clostridia	Clostridia UCG-014	unknown family	unknown genus	unknown species	0	0	0	0	0	0	0	0	0	0	0	0	0	0	0	0	0	0	0	0	0.138658	0.166389	0	0	0	0	0	0	0	0	0	0	0	0	0	0	0	0
Cluster_737	Bacteria	Proteobacteria	Gammaproteobacteria	Enterobacterales	Enterobacteriaceae	Escherichia-Shigella	Multi-affiliation	0.0138658	0	0	0.0277316	0.0554631	0	0.0277316	0	0	0	0.0138658	0.0138658	0.0277316	0	0.0138658	0	0.0138658	0	0	0	0.0277316	0.0138658	0.0138658	0.0277316	0.0277316	0	0.0277316	0.0277316	0.0138658	0	0	0.0138658	0.0693289	0	0.0277316	0.0277316	0.0277316	0
Cluster_760	Bacteria	Firmicutes	Clostridia	Lachnospirales	Lachnospiraceae	Blautia	unknown species	0	0	0	0	0	0	0	0	0	0	0	0.374376	0	0	0	0	0.124792	0.0277316	0.0831947	0	0	0	0	0	0	0	0	0	0	0	0	0	0	0	0	0	0	0
Cluster_758	Bacteria	Firmicutes	Clostridia	Lachnospirales	Lachnospiraceae	Eisenbergiella	unknown species	0	0	0	0	0	0	0	0	0	0	0.0554631	0	0.124792	0.152524	0.124792	0.0277316	0.0277316	0.0554631	0.0415973	0.0277316	0.0138658	0.0138658	0	0	0.0277316	0	0.0277316	0	0.0138658	0	0.0415973	0	0	0	0	0	0	0.0277316
Cluster_757	Bacteria	Firmicutes	Clostridia	Oscillospirales	Oscillospiraceae	Oscillibacter	unknown species	0	0	0	0	0	0	0	0	0	0	0	0	0	0	0	0	0	0	0	0	0.124792	0.0970605	0	0	0	0	0	0	0	0	0	0	0	0	0	0	0	0
Cluster_786	Bacteria	Firmicutes	Clostridia	Oscillospirales	Ruminococcaceae	unknown genus	unknown species	0	0	0	0	0	0	0	0	0	0	0	0	0.0415973	0.0831947	0.0277316	0.0138658	0.0554631	0.0693289	0.0415973	0	0	0	0	0	0	0	0	0	0	0	0	0	0	0	0	0	0	0
Cluster_806	Bacteria	Firmicutes	Clostridia	Lachnospirales	Lachnospiraceae	[Ruminococcus] torques group	unknown species	0	0	0	0	0	0	0	0	0	0	0.0554631	0.0554631	0.277316	0.180255	0.152524	0.152524	0.138658	0.0970605	0.277316	0.0415973	0	0.0138658	0.0277316	0	0	0	0.0831947	0	0	0	0.0277316	0.0138658	0	0.0138658	0	0.0277316	0	0.0138658
Cluster_797	Bacteria	Firmicutes	Clostridia	Lachnospirales	Lachnospiraceae	[Ruminococcus] torques group	Multi-affiliation	0	0	0.0138658	0	0.0138658	0.0277316	0	0	0	0.0277316	0.0277316	0	0	0.0277316	0.0138658	0	0	0	0	0	0.0277316	0.0554631	0	0.0138658	0.0138658	0	0.0138658	0	0	0	0.0415973	0	0	0.0554631	0	0.221852	0.0415973	0.0415973
Cluster_784	Bacteria	Firmicutes	Clostridia	Lachnospirales	Lachnospiraceae	[Ruminococcus] torques group	unknown species	0.0415973	0.0693289	0.0277316	0.0138658	0.0138658	0.110926	0	0.0693289	0.0138658	0.0138658	0	0	0	0	0	0	0	0	0	0	0.0277316	0.0693289	0	0	0	0	0.0138658	0.0277316	0	0	0	0	0	0	0	0	0	0
Cluster_808	Bacteria	Firmicutes	Clostridia	Lachnospirales	Lachnospiraceae	[Ruminococcus] torques group	unknown species	0	0	0	0	0	0	0	0	0.0415973	0	0.0138658	0	0	0	0	0	0.0138658	0	0	0	0.0693289	0	0	0	0.0138658	0	0.0138658	0	0	0	0	0.0554631	0	0.0554631	0.0554631	0	0.0138658	0
Cluster_804	Bacteria	Firmicutes	Clostridia	Lachnospirales	Lachnospiraceae	Blautia	unknown species	0.0277316	0	0	0.152524	0	0.0138658	0.0138658	0.0554631	0.0277316	0	0	0	0	0	0	0	0	0.0138658	0	0	0	0	0.249584	0.166389	0.0277316	0.332779	0.0415973	0	0	0	0	0	0	0	0	0	0	0
Cluster_807	Bacteria	Firmicutes	Clostridia	Lachnospirales	Lachnospiraceae	unknown genus	unknown species	0	0	0.0138658	0	0	0	0	0.0138658	0	0	0.0277316	0.152524	0.0831947	0.0138658	0.0970605	0.0277316	0.110926	0.0831947	0.0415973	0	0	0	0	0	0.0138658	0	0	0	0.0554631	0	0	0.0831947	0	0	0	0.0831947	0	0.0277316
Cluster_792	Bacteria	Proteobacteria	Gammaproteobacteria	Enterobacterales	Enterobacteriaceae	Escherichia-Shigella	Escherichia coli	0.0138658	0.0693289	0.0277316	0.0554631	0.0138658	0	0.0277316	0	0.0554631	0	0	0	0	0	0	0	0.0138658	0	0	0.0138658	0	0.0138658	0.0277316	0	0	0	0	0	0	0	0.0138658	0	0	0	0	0	0	0.0138658
Cluster_820	Bacteria	Campylobacterota	Campylobacteria	Campylobacterales	Campylobacteraceae	Campylobacter	Multi-affiliation	0	0	0	0	0	0	0	0	0	0	0.0138658	0	0	0.0277316	0.0693289	0	0.194121	0.0415973	0.0415973	0	0	0	0	0	0	0	0	0	0.0693289	0.235718	0.0138658	0.0554631	0	0.0831947	0	0	0	0.0138658
Cluster_825	Bacteria	Firmicutes	Clostridia	Lachnospirales	Lachnospiraceae	[Ruminococcus] torques group	unknown species	0	0	0.0277316	0	0	0	0	0	0	0	0	0	0	0	0	0.0138658	0	0	0	0	0	0.0138658	0	0.0277316	0.0138658	0	0.0277316	0.0138658	0.0277316	0	0	0.0831947	0.0138658	0.0138658	0.0415973	0.0138658	0.0415973	0.0138658
Cluster_826	Bacteria	Firmicutes	Clostridia	Oscillospirales	Ruminococcaceae	unknown genus	unknown species	0	0	0	0	0	0.0138658	0	0.0138658	0	0	0	0.0138658	0	0	0.0138658	0.0138658	0	0	0.0138658	0	0	0.0138658	0	0	0	0	0	0	0.0138658	0.374376	0	0	0	0	0	0	0	0
Cluster_816	Bacteria	Firmicutes	Clostridia	Oscillospirales	[Eubacterium] coprostanoligenes group	unknown genus	unknown species	0	0.0138658	0.0415973	0.0138658	0.0138658	0	0.0277316	0.0415973	0.0277316	0.0277316	0.0554631	0	0	0	0	0	0	0	0	0	0	0	0	0	0	0	0	0	0	0	0	0	0	0	0	0	0	0
Cluster_837	Bacteria	Firmicutes	Clostridia	Oscillospirales	Oscillospiraceae	Colidextribacter	unknown species	0	0.0138658	0	0.0138658	0	0	0	0	0	0.0138658	0.0554631	0.0138658	0.0138658	0	0	0.0277316	0	0.0138658	0	0.0138658	0	0.0277316	0	0	0	0.0277316	0	0	0	0	0	0	0	0	0	0	0	0
Cluster_831	Bacteria	Proteobacteria	Gammaproteobacteria	Enterobacterales	Enterobacteriaceae	Escherichia-Shigella	Multi-affiliation	0	0.0138658	0.0138658	0.0277316	0.0277316	0.0554631	0.0138658	0.0138658	0	0	0.0138658	0	0.0277316	0.0138658	0.0277316	0	0	0	0	0.0277316	0.0277316	0	0	0	0.0138658	0	0	0	0	0	0	0.0138658	0	0	0	0	0	0
Cluster_856	Bacteria	Firmicutes	Clostridia	Lachnospirales	Lachnospiraceae	unknown genus	unknown species	0.0831947	0.0277316	0.0138658	0.0415973	0	0.0970605	0.0277316	0.0277316	0	0.0554631	0	0	0	0	0	0	0	0	0	0	0	0.0277316	0	0	0	0	0	0.0277316	0	0	0	0	0	0	0	0	0	0
Cluster_870	Bacteria	Firmicutes	Clostridia	Lachnospirales	Lachnospiraceae	Multi-affiliation	Multi-affiliation	0.0138658	0.0693289	0	0.0415973	0.0415973	0.138658	0.0138658	0.0138658	0.0970605	0.152524	0	0	0.0138658	0	0	0.0138658	0	0	0	0	0	0	0	0	0	0	0.0138658	0.0138658	0	0	0	0	0	0	0	0	0	0
Cluster_847	Bacteria	Firmicutes	Clostridia	Oscillospirales	Ruminococcaceae	unknown genus	unknown species	0	0.0415973	0.0277316	0	0	0	0.0138658	0	0	0.0138658	0	0	0	0	0	0	0	0	0	0	0.0554631	0.0138658	0	0	0	0	0.0415973	0.0277316	0	0	0	0	0	0	0	0	0	0
Cluster_854	Bacteria	Firmicutes	Clostridia	Oscillospirales	Ruminococcaceae	unknown genus	unknown species	0	0	0	0	0	0	0	0	0	0	0	0	0.0415973	0.110926	0.0693289	0.166389	0.0415973	0	0.0831947	0	0	0	0	0	0	0	0	0	0	0	0	0	0	0	0	0	0	0
Cluster_852	Bacteria	Firmicutes	Clostridia	Clostridiales	Clostridiaceae	Clostridium sensu stricto 1	unknown species	0.0138658	0	0.0970605	0	0.0277316	0.207987	0	0.0554631	0.110926	0	0.0415973	0.0277316	0.0554631	0	0.0277316	0.180255	0	0.0138658	0.0138658	0.0277316	0	0.0138658	0.0554631	0.0138658	0.0415973	0	0.0138658	0	0	0	0	0.0138658	0	0	0	0	0	0.0138658
Cluster_844	Bacteria	Firmicutes	Clostridia	Lachnospirales	Lachnospiraceae	unknown genus	unknown species	0	0	0	0	0	0	0	0	0	0	0.0138658	0.471436	0	0.0693289	0.0415973	0.0277316	0.235718	0.0554631	0.0831947	0	0	0	0	0	0	0	0	0	0	0	0	0.0415973	0	0.0277316	0	0.0138658	0	0
Cluster_878	Bacteria	Firmicutes	Clostridia	Lachnospirales	Lachnospiraceae	[Ruminococcus] torques group	Multi-affiliation	0.124792	0.0138658	0.0554631	0	0.0138658	0.0277316	0	0	0	0.0415973	0.0693289	0	0.0415973	0.0138658	0.0138658	0.0277316	0	0.0277316	0	0	0.0277316	0	0	0	0.0138658	0	0	0.0415973	0.0415973	0	0.124792	0.0693289	0	0	0	0.124792	0.110926	0.0138658
Cluster_861	Bacteria	Firmicutes	Clostridia	Lachnospirales	Lachnospiraceae	[Ruminococcus] torques group	unknown species	0.0415973	0.0831947	0	0	0.0277316	0	0.0138658	0.0138658	0.0277316	0.0554631	0	0	0	0	0	0	0	0	0	0	0	0.0554631	0	0	0	0	0	0.0138658	0	0	0	0	0	0	0	0	0	0
Cluster_860	Bacteria	Firmicutes	Clostridia	Lachnospirales	Lachnospiraceae	Fusicatenibacter	unknown species	0.0138658	0	0.0831947	0.166389	0.0277316	0.0693289	0	0.0277316	0.0693289	0.0277316	0.0554631	0	0.0138658	0	0.0554631	0.0138658	0.0277316	0.0277316	0	0	0	0	0	0	0	0	0	0	0	0	0	0	0	0	0	0	0	0
Cluster_879	Bacteria	Firmicutes	Clostridia	Lachnospirales	Lachnospiraceae	Multi-affiliation	Multi-affiliation	0	0.0554631	0	0	0	0.0970605	0.0554631	0	0.0970605	0.0138658	0	0	0	0	0	0	0	0	0	0	0	0.0970605	0	0	0	0	0	0.0138658	0	0	0	0	0	0	0	0	0	0
Cluster_867	Bacteria	Firmicutes	Clostridia	Oscillospirales	Ruminococcaceae	unknown genus	unknown species	0	0.0277316	0.0415973	0	0.0415973	0.0138658	0	0	0	0	0	0	0	0	0	0	0	0	0	0	0.0554631	0.0138658	0	0	0	0	0	0	0	0	0	0	0	0	0	0	0	0
Cluster_849	Bacteria	Firmicutes	Clostridia	Lachnospirales	Lachnospiraceae	Roseburia	unknown species	0	0	0	0	0	0	0	0	0	0	0	0	0.0693289	0	0.166389	0	0	0.138658	0.152524	0	0	0	0	0	0	0	0	0	0	0	0	0	0	0	0	0	0	0
Cluster_906	Bacteria	Firmicutes	Clostridia	Lachnospirales	Lachnospiraceae	Fusicatenibacter	unknown species	0	0.0693289	0	0.110926	0.0693289	0.0693289	0.0277316	0.0415973	0.0693289	0.110926	0.0554631	0.0138658	0	0	0.0277316	0	0.0277316	0	0.0138658	0	0	0	0	0	0	0	0	0	0	0	0	0	0	0	0	0	0	0
Cluster_894	Bacteria	Firmicutes	Clostridia	Lachnospirales	Lachnospiraceae	unknown genus	unknown species	0.110926	0.110926	0	0.0554631	0.0138658	0.0138658	0.166389	0	0	0.0554631	0	0	0	0	0	0	0	0	0	0	0	0.0277316	0	0	0	0	0	0.0693289	0	0	0	0	0	0	0	0	0	0
Cluster_893	Bacteria	Firmicutes	Clostridia	Lachnospirales	Lachnospiraceae	[Ruminococcus] torques group	unknown species	0.0138658	0.0970605	0.0138658	0	0	0.0693289	0.0277316	0.138658	0.0138658	0.0831947	0	0	0	0	0	0	0	0	0	0	0	0.0277316	0	0	0	0	0	0	0	0	0	0	0	0	0	0	0	0
Cluster_899	Bacteria	Firmicutes	Clostridia	Lachnospirales	Lachnospiraceae	Eisenbergiella	unknown species	0	0	0.0138658	0.0138658	0.0554631	0	0	0	0	0	0.0554631	0	0.0415973	0.0415973	0.0831947	0.180255	0.110926	0.152524	0.0277316	0	0	0.0138658	0	0	0.207987	0	0	0	0.0693289	0	0	0.0970605	0	0.110926	0	0.0970605	0	0.0693289
Cluster_915	Bacteria	Firmicutes	Bacilli	Lactobacillales	Lactobacillaceae	Limosilactobacillus	Lactobacillus reuteri	0	0	0	0.0415973	0.0138658	0	0	0	0.0138658	0.0138658	0.0693289	0.0138658	0	0	0.0277316	0.0277316	0.0138658	0.0415973	0	0	0.0138658	0.0277316	0	0	0.0138658	0	0.0415973	0.0138658	0	0	0	0.0138658	0.152524	0.0138658	0	0.0277316	0.0554631	0.0693289
Cluster_927	Bacteria	Firmicutes	Clostridia	Lachnospirales	Lachnospiraceae	unknown genus	unknown species	0.0277316	0	0	0.0415973	0	0.0138658	0.152524	0	0.180255	0.124792	0	0	0	0	0	0	0	0	0	0	0.0138658	0	0	0	0	0	0	0.207987	0	0	0	0	0	0	0	0	0	0
Cluster_920	Bacteria	Firmicutes	Clostridia	Oscillospirales	Ruminococcaceae	unknown genus	unknown species	0	0	0	0	0	0	0	0	0	0	0	0	0.0277316	0.0415973	0.0415973	0.0554631	0.0415973	0.0277316	0.0138658	0	0	0	0	0	0	0	0	0	0	0	0	0	0	0	0	0	0	0
Cluster_938	Bacteria	Firmicutes	Clostridia	Lachnospirales	Lachnospiraceae	[Ruminococcus] torques group	unknown species	0	0.0138658	0	0.0138658	0	0	0	0.0138658	0	0	0.0138658	0	0	0.0138658	0	0.0138658	0	0	0	0.0138658	0	0.0138658	0	0.0138658	0.0138658	0	0.0277316	0	0.0138658	0	0.0277316	0.0277316	0.0415973	0.0415973	0.0138658	0.0138658	0.0554631	0.0277316
Cluster_922	Bacteria	Firmicutes	Clostridia	Lachnospirales	Lachnospiraceae	unknown genus	unknown species	0	0	0	0	0	0	0	0	0	0	0	0	0	0	0	0	0	0	0	0.0415973	0.0415973	0.0138658	0.0554631	0.221852	0	0	0	0	0	0	0	0	0	0	0	0	0	0
Cluster_931	Bacteria	Firmicutes	Clostridia	Lachnospirales	Lachnospiraceae	Multi-affiliation	Multi-affiliation	0	0	0	0	0	0	0	0	0	0	0	0	0	0.0138658	0.0277316	0	0.0138658	0	0	0	0	0	0	0	0	0	0.0138658	0	0.0138658	0	0.0138658	0.0138658	0	0.0554631	0	0.0415973	0.0831947	0.0138658
Cluster_916	Bacteria	Firmicutes	Clostridia	Oscillospirales	Butyricicoccaceae	Butyricicoccus	unknown species	0	0	0	0	0	0	0	0	0	0	0	0	0	0	0	0	0	0	0	0	0.0138658	0.166389	0	0	0	0	0.110926	0.0415973	0	0	0	0	0	0	0	0	0	0
Cluster_940	Bacteria	Proteobacteria	Gammaproteobacteria	Enterobacterales	Enterobacteriaceae	Escherichia-Shigella	Multi-affiliation	0	0.0277316	0	0	0.0138658	0	0.0138658	0	0.0138658	0.0138658	0.0138658	0	0	0	0	0.0277316	0	0	0	0	0	0	0.0138658	0	0	0.0138658	0	0	0.0277316	0	0	0.0138658	0	0	0	0	0	0
Cluster_986	Bacteria	Firmicutes	Clostridia	Lachnospirales	Lachnospiraceae	Multi-affiliation	Multi-affiliation	0	0	0	0	0	0.0415973	0.0554631	0	0	0	0.0277316	0	0.0138658	0	0.0138658	0	0.0138658	0	0	0	0	0	0.0277316	0	0	0	0	0	0.0831947	0	0	0	0	0	0	0	0	0
Cluster_952	Bacteria	Firmicutes	Clostridia	Lachnospirales	Lachnospiraceae	Lachnoclostridium	unknown species	0.0693289	0.0415973	0.166389	0.0831947	0.0693289	0.0831947	0.0554631	0.0138658	0	0.0138658	0.0693289	0.0554631	0	0.0277316	0	0.0277316	0	0.0138658	0	0.0138658	0.0277316	0.0138658	0.0138658	0.0693289	0.0138658	0	0.0415973	0.0138658	0.0277316	0	0	0	0	0	0	0	0.0138658	0
Cluster_959	Bacteria	Firmicutes	Clostridia	Lachnospirales	Lachnospiraceae	unknown genus	unknown species	0.0277316	0.0138658	0.0554631	0.0277316	0.0138658	0.0277316	0	0	0	0	0	0.0277316	0	0.0138658	0.0415973	0	0.0277316	0	0.0138658	0.0831947	0.0138658	0.0554631	0.0554631	0.0277316	0.0138658	0	0.0693289	0	0.0277316	0	0	0.0277316	0	0	0	0	0	0.0415973
Cluster_977	Bacteria	Firmicutes	Clostridia	Lachnospirales	Lachnospiraceae	unknown genus	unknown species	0	0.0138658	0	0	0.0693289	0	0	0.0277316	0	0	0.0138658	0.0277316	0.0554631	0.0415973	0.0415973	0.0138658	0.0415973	0.0277316	0	0.0831947	0.0277316	0.0138658	0	0	0	0	0.110926	0	0.0693289	0	0	0.152524	0	0	0	0	0	0.0277316
Cluster_974	Bacteria	Firmicutes	Clostridia	Oscillospirales	Ruminococcaceae	unknown genus	unknown species	0	0	0	0	0	0	0	0	0	0	0.0138658	0.0138658	0	0	0	0	0.0138658	0	0.0138658	0	0	0	0	0	0	0	0	0	0.0415973	0.0554631	0.0693289	0.0693289	0.0554631	0.0138658	0.0415973	0.0831947	0.0277316	0.0277316
Cluster_953	Bacteria	Firmicutes	Clostridia	Lachnospirales	Lachnospiraceae	unknown genus	unknown species	0.0277316	0.0138658	0.0138658	0.0138658	0.0277316	0.0138658	0.0138658	0	0.0415973	0.0138658	0	0	0	0	0	0	0	0	0	0.0138658	0	0.0415973	0.0415973	0	0	0	0.0554631	0	0.0554631	0	0	0.0554631	0	0	0	0	0	0.0138658
Cluster_955	Bacteria	Firmicutes	Clostridia	Lachnospirales	Lachnospiraceae	Eisenbergiella	unknown species	0	0	0	0	0	0	0	0	0	0	0	0	0	0	0	0	0	0	0	0.249584	0.0970605	0	0	0	0	0	0.0277316	0	0	0	0	0	0	0.0138658	0	0	0	0
Cluster_961	Bacteria	Firmicutes	Clostridia	Clostridia UCG-014	unknown family	unknown genus	unknown species	0	0	0.152524	0	0	0	0	0	0	0	0	0	0	0	0.0138658	0.0138658	0	0.0554631	0	0.0277316	0.0554631	0.0138658	0	0	0.0693289	0	0	0.0415973	0	0	0	0	0	0	0	0	0	0
Cluster_968	Bacteria	Firmicutes	Clostridia	Lachnospirales	Lachnospiraceae	CHKCI001	unknown species	0	0	0.0138658	0	0	0	0	0	0	0	0	0	0	0	0	0	0	0	0	0	0.0277316	0.0831947	0	0.0138658	0.0277316	0	0.0415973	0	0	0	0	0	0	0	0	0	0	0
Cluster_970	Bacteria	Firmicutes	Clostridia	Oscillospirales	Oscillospiraceae	Colidextribacter	unknown species	0.0138658	0.0415973	0	0.0415973	0.0693289	0	0.0138658	0.0277316	0	0.0277316	0	0.0138658	0	0	0	0	0	0	0	0	0	0	0	0	0	0	0	0.0277316	0	0	0	0	0	0	0	0	0	0
Cluster_964	Bacteria	Firmicutes	Bacilli	Lactobacillales	Enterococcaceae	Enterococcus	Multi-affiliation	0	0	0	0	0	0	0	0	0	0	0.0138658	0.0415973	0	0.0277316	0	0	0	0	0.0138658	0	0	0.0138658	0	0	0	0	0.0138658	0	0	0	0.110926	0	0	0.0277316	0.0693289	0	0.0138658	0
Cluster_975	Bacteria	Proteobacteria	Gammaproteobacteria	Enterobacterales	Enterobacteriaceae	Escherichia-Shigella	unknown species	0.0138658	0	0	0	0	0.0277316	0	0.0138658	0.0138658	0	0.0138658	0.0138658	0	0.0138658	0.0138658	0	0	0	0	0.0277316	0.0138658	0.0138658	0	0	0.0138658	0.0138658	0.0138658	0	0.0277316	0.0138658	0	0.0138658	0.0138658	0	0	0	0	0.0138658
Cluster_1014	Bacteria	Firmicutes	Clostridia	Lachnospirales	Lachnospiraceae	unknown genus	unknown species	0	0	0	0	0	0.0138658	0	0	0	0	0	0	0	0	0	0	0	0	0	0.0415973	0	0.0138658	0.0277316	0.110926	0	0	0.0138658	0	0	0	0	0.0138658	0	0	0	0	0	0.0138658
Cluster_990	Bacteria	Firmicutes	Clostridia	Lachnospirales	Lachnospiraceae	Blautia	unknown species	0	0	0	0	0	0	0	0	0	0	0.0277316	0.305047	0	0.0415973	0.0415973	0.0554631	0.0415973	0.0554631	0.0693289	0	0	0	0	0	0	0	0	0	0	0	0	0	0	0	0	0	0	0
Cluster_1001	Bacteria	Firmicutes	Clostridia	Lachnospirales	Lachnospiraceae	[Ruminococcus] torques group	unknown species	0	0	0	0	0	0	0	0	0	0	0.0831947	0.0970605	0.0138658	0.0138658	0.0277316	0.0970605	0.0277316	0.0138658	0	0	0	0	0	0	0	0	0.0138658	0	0	0	0	0	0	0	0	0	0	0
Cluster_991	Bacteria	Firmicutes	Clostridia	Lachnospirales	Lachnospiraceae	[Ruminococcus] torques group	unknown species	0.0415973	0	0.0277316	0	0	0	0	0	0	0	0.0138658	0	0	0	0	0.0554631	0	0	0	0	0	0	0	0	0.0138658	0	0.0277316	0	0	0	0	0	0	0	0	0	0	0
Cluster_999	Bacteria	Firmicutes	Clostridia	Lachnospirales	Lachnospiraceae	Blautia	unknown species	0	0	0	0	0	0	0	0	0	0	0.0138658	0.0277316	0.0277316	0	0.0277316	0.0138658	0.0415973	0	0.0415973	0	0	0	0	0	0	0	0	0	0	0	0	0	0	0	0	0	0	0
Cluster_1018	Bacteria	Firmicutes	Clostridia	Lachnospirales	Lachnospiraceae	[Ruminococcus] torques group	unknown species	0	0	0.0138658	0	0	0	0	0	0	0.0277316	0.0554631	0	0.0554631	0.0277316	0.0554631	0.0415973	0	0.0277316	0.0138658	0.0138658	0.0693289	0.0138658	0	0	0	0	0	0	0	0	0	0	0	0	0	0	0	0
Cluster_1026	Bacteria	Firmicutes	Clostridia	Lachnospirales	Lachnospiraceae	unknown genus	bacterium ic1311	0	0.0138658	0	0	0	0	0	0	0	0	0	0	0	0	0	0	0	0.0138658	0	0	0	0.0277316	0	0	0.180255	0	0	0	0	0	0	0	0	0	0	0	0	0
Cluster_998	Bacteria	Firmicutes	Clostridia	Lachnospirales	Lachnospiraceae	Tyzzerella	unknown species	0	0	0	0	0	0	0	0	0	0	0	0	0	0	0	0	0	0	0	0	0.0138658	0.0693289	0	0	0	0	0.0554631	0.0831947	0	0	0	0	0	0	0	0	0	0
Cluster_1013	Bacteria	Firmicutes	Clostridia	Oscillospirales	Oscillospiraceae	Flavonifractor	Multi-affiliation	0	0.0831947	0	0	0	0.0277316	0.0554631	0.0138658	0.0277316	0.0138658	0	0	0	0	0	0	0	0	0	0	0	0	0	0	0	0	0	0	0	0	0	0	0	0	0	0	0	0
Cluster_1017	Bacteria	Firmicutes	Bacilli	Staphylococcales	Staphylococcaceae	Staphylococcus	Multi-affiliation	0	0	0	0	0	0	0	0	0	0	0	0	0	0	0.0138658	0.0138658	0	0.0277316	0.0138658	0	0	0	0	0	0	0	0	0	0.0415973	0.0277316	0.0277316	0.0277316	0.0277316	0.0554631	0.0415973	0.0277316	0.0138658	0.0415973
Cluster_987	Bacteria	Proteobacteria	Gammaproteobacteria	Enterobacterales	Enterobacteriaceae	Escherichia-Shigella	unknown species	0	0	0	0	0	0	0	0	0	0	0	0.0138658	0	0	0	0	0	0	0	0	0	0	0	0.0970605	0	0.124792	0	0	0	0.0554631	0	0	0	0	0	0	0.0277316	0
Cluster_1012	Bacteria	Firmicutes	Bacilli	Bacillales	Bacillaceae	Multi-affiliation	Multi-affiliation	0.0277316	0.0277316	0	0.0138658	0.0138658	0.0138658	0.0277316	0.0138658	0.0138658	0	0	0	0.0277316	0.0138658	0	0.0277316	0	0	0	0	0	0.0138658	0	0	0	0	0	0	0	0	0	0	0	0	0	0	0	0
Cluster_1034	Bacteria	Firmicutes	Clostridia	Lachnospirales	Lachnospiraceae	Blautia	unknown species	0	0	0	0	0	0	0	0	0	0	0	0.180255	0	0.0277316	0	0	0.0415973	0	0.0277316	0	0	0	0	0	0	0	0	0	0	0	0	0	0	0	0	0	0	0
Cluster_1052	Bacteria	Firmicutes	Clostridia	Lachnospirales	Lachnospiraceae	unknown genus	Multi-affiliation	0	0.0277316	0	0	0.124792	0	0	0.0415973	0	0	0.0138658	0.0277316	0.0138658	0.0415973	0	0	0.0554631	0.0415973	0.0277316	0.221852	0.0415973	0	0	0	0.0831947	0	0.0693289	0	0.0693289	0	0	0.110926	0	0	0	0	0	0.0415973
Cluster_1037	Bacteria	Firmicutes	Clostridia	Lachnospirales	Lachnospiraceae	[Ruminococcus] torques group	unknown species	0.0277316	0.0277316	0.0138658	0	0.0138658	0	0.0138658	0	0	0	0.0415973	0	0.0138658	0	0.0415973	0	0	0	0	0	0	0	0	0	0	0	0	0	0	0	0	0	0	0.0415973	0	0	0	0
Cluster_1059	Bacteria	Firmicutes	Clostridia	Lachnospirales	Lachnospiraceae	GCA-900066575	unknown species	0	0.0277316	0	0	0.0138658	0	0	0	0.0138658	0	0.0138658	0.0554631	0.0554631	0.0138658	0.0554631	0.0554631	0.0554631	0	0.0693289	0	0.0277316	0.0277316	0	0	0.0138658	0	0.0138658	0	0	0	0	0	0	0	0	0	0	0
Cluster_1048	Bacteria	Firmicutes	Clostridia	Lachnospirales	Lachnospiraceae	Multi-affiliation	Multi-affiliation	0	0	0	0	0	0	0	0	0	0	0	0	0	0	0	0	0	0	0	0.0970605	0.0554631	0.0138658	0.207987	0	0	0	0.0277316	0	0	0	0	0	0	0	0	0	0	0
Cluster_1038	Bacteria	Firmicutes	Clostridia	Lachnospirales	Lachnospiraceae	Lachnoclostridium	unknown species	0.0415973	0.0277316	0.0554631	0.0138658	0.166389	0.0138658	0.0138658	0.0415973	0.0138658	0	0.0138658	0	0.0138658	0	0.0138658	0	0	0	0	0.0138658	0.0138658	0.0970605	0	0	0.0138658	0	0.0277316	0.0138658	0.0554631	0	0	0.194121	0	0	0	0	0	0.0415973
Cluster_1036	Bacteria	Firmicutes	Clostridia	Oscillospirales	Ruminococcaceae	unknown genus	unknown species	0	0	0	0	0	0	0	0	0	0	0	0	0	0	0	0	0	0	0	0	0.0277316	0.0554631	0	0	0.138658	0	0.0554631	0	0	0	0	0	0	0	0	0	0	0
Cluster_1039	Bacteria	Firmicutes	Clostridia	Oscillospirales	[Eubacterium] coprostanoligenes group	unknown genus	unknown species	0	0.0831947	0.0138658	0	0.0277316	0.0138658	0.0970605	0	0.0138658	0.0831947	0	0	0	0	0	0	0	0	0	0	0	0	0	0	0	0	0	0	0	0	0	0	0	0	0	0	0	0
Cluster_1057	Bacteria	Firmicutes	Bacilli	Lactobacillales	Lactobacillaceae	Limosilactobacillus	Lactobacillus pontis	0	0	0	0.0554631	0	0	0.0277316	0	0	0.110926	0	0	0	0	0	0	0	0.235718	0	0	0	0	0	0	0	0	0	0	0	0	0	0	0	0	0	0	0	0
Cluster_1043	Bacteria	Proteobacteria	Gammaproteobacteria	Enterobacterales	Morganellaceae	Proteus	Multi-affiliation	0	0	0	0	0.0415973	0	0.0277316	0.0415973	0	0	0.0277316	0.0277316	0	0	0	0	0	0	0	0	0	0	0.0554631	0.0138658	0	0.0277316	0.0415973	0	0	0	0	0	0	0	0	0	0	0
Cluster_1105	Bacteria	Firmicutes	Clostridia	Oscillospirales	Ruminococcaceae	unknown genus	unknown species	0	0	0	0	0	0.0138658	0	0	0	0	0	0	0	0.0138658	0.0277316	0.0138658	0.0693289	0	0.0415973	0	0	0	0	0	0	0	0	0	0	0	0	0	0	0	0	0	0	0
Cluster_1066	Bacteria	Firmicutes	Clostridia	Lachnospirales	Lachnospiraceae	unknown genus	bacterium ic1311	0	0	0	0.0138658	0.0277316	0	0	0.0138658	0	0	0.0415973	0.499168	0.0138658	0	0.0415973	0.0277316	0.194121	0.0415973	0.0554631	0	0.0138658	0	0	0	0.0138658	0	0	0	0	0	0	0.0415973	0	0	0	0.0415973	0	0
Cluster_1080	Bacteria	Firmicutes	Clostridia	Lachnospirales	Lachnospiraceae	[Ruminococcus] torques group	Ruminococcus sp.	0	0	0	0	0.0415973	0	0	0	0	0	0.0970605	0	0.0277316	0.0693289	0.0277316	0.0277316	0.0693289	0.0415973	0.0277316	0.0277316	0	0.0277316	0	0	0.0831947	0	0.0138658	0	0	0	0	0	0	0	0.0138658	0	0	0
Cluster_1079	Bacteria	Firmicutes	Clostridia	Lachnospirales	Lachnospiraceae	[Ruminococcus] torques group	unknown species	0.0138658	0	0	0.0415973	0.0138658	0.0138658	0	0.0138658	0	0	0	0.0138658	0	0.0138658	0	0	0.0138658	0	0	0.0415973	0.110926	0.110926	0	0	0.0693289	0	0	0.0277316	0	0	0	0	0	0	0	0	0	0
Cluster_1100	Bacteria	Firmicutes	Clostridia	Lachnospirales	Lachnospiraceae	[Ruminococcus] torques group	unknown species	0	0	0	0	0	0	0	0	0	0	0.0554631	0.0554631	0.0970605	0.0138658	0.0415973	0.0138658	0.0138658	0.0415973	0.152524	0	0	0	0	0	0	0	0	0	0	0	0	0	0	0	0	0	0	0
Cluster_1068	Bacteria	Firmicutes	Clostridia	Lachnospirales	Lachnospiraceae	Lachnoclostridium	unknown species	0	0	0	0	0	0	0	0	0	0	0.0415973	0	0.152524	0.152524	0.0831947	0.180255	0	0.0970605	0.0415973	0	0	0	0	0	0.346644	0	0	0	0	0	0	0	0	0.0554631	0	0	0	0
Cluster_1094	Bacteria	Firmicutes	Clostridia	Lachnospirales	Lachnospiraceae	Lachnoclostridium	unknown species	0	0.0277316	0	0	0.0554631	0	0	0.0138658	0	0	0.0138658	0.249584	0	0.0277316	0.0693289	0.0831947	0.138658	0.0693289	0.0415973	0	0	0	0	0	0	0	0	0	0.0554631	0	0	0.0277316	0	0	0	0.0138658	0	0
Cluster_1102	Bacteria	Firmicutes	Clostridia	Oscillospirales	Oscillospiraceae	Oscillibacter	Multi-affiliation	0.0277316	0	0	0	0	0.0277316	0	0	0	0	0	0.0415973	0.0693289	0.0277316	0	0	0.0277316	0	0.0277316	0.0831947	0.0415973	0.0415973	0	0	0.0277316	0	0.0415973	0	0	0.0277316	0	0	0	0	0	0	0	0
Cluster_1064	Bacteria	Firmicutes	Clostridia	Oscillospirales	Oscillospiraceae	Flavonifractor	unknown species	0	0	0	0	0	0	0	0	0	0	0	0	0	0	0	0	0	0	0	0	0	0	0	0	0	0	0	0	0.0554631	0	0.0831947	0.0415973	0.0138658	0.0415973	0.0138658	0.0138658	0.0415973	0.0277316
Cluster_1065	Bacteria	Firmicutes	Clostridia	Oscillospirales	Oscillospiraceae	Flavonifractor	Multi-affiliation	0.0138658	0.0277316	0.0138658	0.0693289	0.0415973	0.0138658	0.0277316	0.0415973	0.0693289	0.0415973	0.0138658	0	0.0277316	0	0	0.0277316	0	0	0.0138658	0.0138658	0.0415973	0.0415973	0.0554631	0.0277316	0.0554631	0.0693289	0.0138658	0.0415973	0.0277316	0.0554631	0	0	0	0	0	0	0	0
Cluster_1123	Bacteria	Firmicutes	Clostridia	Oscillospirales	Ruminococcaceae	unknown genus	unknown species	0	0	0	0	0	0	0	0	0	0	0	0	0	0	0	0	0	0	0	0	0	0	0	0	0	0	0	0	0.0415973	0	0.0138658	0.0554631	0	0.0138658	0	0.0138658	0.0277316	0.0415973
Cluster_1140	Bacteria	Firmicutes	Clostridia	Lachnospirales	Lachnospiraceae	[Ruminococcus] gauvreauii group	unknown species	0	0	0	0	0	0	0	0	0	0	0	0	0	0.0277316	0	0	0	0	0.0138658	0	0	0	0	0	0	0	0	0	0	0	0.0831947	0.0415973	0	0.0138658	0	0.0277316	0.0415973	0
Cluster_1160	Bacteria	Firmicutes	Clostridia	Lachnospirales	Lachnospiraceae	Multi-affiliation	Multi-affiliation	0	0.0138658	0	0.0138658	0	0.0138658	0	0	0.0138658	0	0	0	0	0	0	0	0	0	0	0	0	0	0	0	0	0	0	0	0.0415973	0	0.0138658	0.0277316	0.0831947	0.0415973	0.0277316	0.0277316	0.152524	0.0693289
Cluster_1137	Bacteria	Firmicutes	Clostridia	Lachnospirales	Lachnospiraceae	Sellimonas	unknown species	0	0	0	0	0	0	0	0	0	0	0	0	0	0.0277316	0.0138658	0.0138658	0.0138658	0	0	0.166389	0.0277316	0.0970605	0	0.0138658	0.0277316	0	0.0554631	0.0277316	0	0	0	0	0	0	0	0	0	0
Cluster_1157	Bacteria	Firmicutes	Clostridia	Lachnospirales	Lachnospiraceae	unknown genus	bacterium ic1311	0	0	0	0	0	0	0	0	0	0	0	0	0	0	0	0	0	0.0277316	0.0277316	0	0	0	0	0	0.305047	0	0	0	0	0	0	0	0	0	0	0	0	0
Cluster_1116	Bacteria	Firmicutes	Clostridia	Lachnospirales	Lachnospiraceae	[Ruminococcus] torques group	unknown species	0	0.0277316	0	0	0	0.0831947	0	0.207987	0	0	0	0	0	0	0	0	0	0	0	0	0	0	0	0	0	0	0	0	0	0	0	0	0	0	0	0	0	0
Cluster_1152	Bacteria	Firmicutes	Clostridia	Lachnospirales	Lachnospiraceae	unknown genus	unknown species	0	0	0	0	0.0138658	0	0	0	0	0	0.0693289	0	0.0138658	0.0415973	0	0.0138658	0.0138658	0.0138658	0.0138658	0.0277316	0.110926	0	0	0	0.0277316	0	0	0.0277316	0	0	0	0	0	0	0	0	0	0
Cluster_1127	Bacteria	Firmicutes	Clostridia	Lachnospirales	Lachnospiraceae	Shuttleworthia	unknown species	0.207987	0.221852	0.221852	0.0693289	0.0415973	0.180255	0.0415973	0.0415973	0.138658	0.0277316	0	0	0	0	0	0	0	0	0	0.0138658	0	0	0	0	0	0	0	0	0	0	0	0	0	0	0	0	0	0
Cluster_1119	Bacteria	Campylobacterota	Campylobacteria	Campylobacterales	Campylobacteraceae	Campylobacter	Multi-affiliation	0	0	0	0	0	0	0	0	0	0	0	0	0	0	0.0277316	0	0.0277316	0	0.0138658	0	0	0	0	0	0	0	0	0	0.0415973	0.0277316	0.0277316	0	0	0	0.0277316	0	0.0277316	0.0138658
Cluster_1141	Bacteria	Firmicutes	Clostridia	Lachnospirales	Lachnospiraceae	Blautia	unknown species	0	0	0	0	0	0	0	0	0	0	0	0.0693289	0.0415973	0	0.0277316	0	0	0.0277316	0.0138658	0	0	0	0	0	0	0	0	0	0	0	0	0	0	0	0	0	0	0
Cluster_1139	Bacteria	Firmicutes	Clostridia	Oscillospirales	Oscillospiraceae	Colidextribacter	unknown species	0.0415973	0.0138658	0	0.0138658	0	0	0.0693289	0	0	0	0.0138658	0	0.0277316	0.0415973	0	0.0138658	0	0.0138658	0.0138658	0	0	0	0	0	0	0	0	0	0	0	0	0	0	0	0	0	0	0
Cluster_1118	Bacteria	Firmicutes	Bacilli	Erysipelotrichales	Erysipelatoclostridiaceae	Erysipelatoclostridium	Massiliomicrobiota timonensis	0.0277316	0.0138658	0	0.0277316	0.0277316	0.0138658	0.0277316	0.0554631	0.0554631	0.0277316	0	0	0	0	0	0	0	0	0	0	0	0.0277316	0	0	0	0	0	0	0	0	0	0	0	0	0	0	0	0
Cluster_1164	Bacteria	Firmicutes	Bacilli	Lactobacillales	Lactobacillaceae	Weissella	Multi-affiliation	0.0277316	0.0277316	0.0138658	0	0.0277316	0	0	0	0	0	0	0	0	0	0.0138658	0	0	0	0	0.0138658	0	0	0	0.0138658	0	0.0277316	0	0	0.0138658	0	0.0138658	0.0277316	0	0	0.0277316	0	0	0.0277316
Cluster_1183	Bacteria	Firmicutes	Clostridia	Lachnospirales	Lachnospiraceae	unknown genus	unknown species	0.0277316	0	0	0.0277316	0	0.0138658	0.0970605	0.0138658	0.0138658	0.0138658	0	0	0	0	0	0	0	0	0	0	0	0	0	0	0	0	0	0.0138658	0	0	0	0	0	0	0	0	0	0
Cluster_1190	Bacteria	Firmicutes	Clostridia	Lachnospirales	Lachnospiraceae	[Ruminococcus] torques group	unknown species	0	0.0277316	0	0.0138658	0	0.110926	0.0138658	0	0.0138658	0.0277316	0	0	0	0	0	0	0	0	0	0	0	0	0	0	0	0	0	0	0	0	0	0	0	0	0	0	0	0
Cluster_1203	Bacteria	Firmicutes	Clostridia	Lachnospirales	Lachnospiraceae	Eisenbergiella	unknown species	0	0	0.0277316	0	0	0	0	0.0138658	0	0	0.0138658	0	0.0415973	0.0415973	0.0554631	0.0138658	0.0138658	0.0554631	0.0415973	0.0138658	0.0138658	0.0138658	0.0138658	0.0415973	0	0	0.0138658	0	0.0970605	0	0.0970605	0.0138658	0.0138658	0.0693289	0.0415973	0.0554631	0	0.110926
Cluster_1168	Bacteria	Firmicutes	Clostridia	Lachnospirales	Lachnospiraceae	unknown genus	bacterium ic1311	0	0.194121	0	0.0138658	0.0277316	0	0.0138658	0.0554631	0.0138658	0.0277316	0	0	0	0	0	0	0	0	0	0	0.0138658	0.0970605	0	0	0	0	0	0.0554631	0	0	0	0	0	0	0	0	0	0
Cluster_1170	Bacteria	Firmicutes	Clostridia	Lachnospirales	Lachnospiraceae	[Ruminococcus] torques group	unknown species	0.0554631	0.0138658	0	0	0.0415973	0.0277316	0	0.0277316	0	0.0277316	0	0	0	0	0	0	0	0	0	0	0	0.0831947	0	0	0	0	0	0.0277316	0	0	0	0	0	0	0	0	0	0
Cluster_1196	Bacteria	Firmicutes	Clostridia	Lachnospirales	Lachnospiraceae	unknown genus	unknown species	0	0	0	0	0	0	0	0	0	0	0	0	0	0	0	0	0	0.0277316	0.0138658	0.0138658	0.0138658	0	0	0	0.0831947	0	0	0.0415973	0	0	0	0	0	0	0	0	0	0
Cluster_1204	Bacteria	Firmicutes	Clostridia	Lachnospirales	Lachnospiraceae	Eisenbergiella	unknown species	0.0277316	0.0138658	0	0.0138658	0.0277316	0	0	0	0	0	0.0138658	0	0	0	0	0.0277316	0	0	0.0138658	0.0831947	0.0554631	0.0138658	0.0277316	0.0138658	0.0415973	0	0.0138658	0.0138658	0.0415973	0	0	0.0554631	0	0	0	0.0138658	0	0.0554631
Cluster_1174	Bacteria	Firmicutes	Clostridia	Lachnospirales	Lachnospiraceae	Shuttleworthia	unknown species	0.0554631	0.0138658	0.0138658	0	0	0.0415973	0.138658	0	0.0138658	0.0415973	0	0	0	0	0	0	0	0	0	0	0	0	0	0	0	0	0	0	0	0	0	0	0	0	0	0	0	0
Cluster_1210	Bacteria	Actinobacteriota	Coriobacteriia	Coriobacteriales	Eggerthellaceae	Gordonibacter	Gordonibacter massiliensis	0	0	0	0	0	0	0	0	0	0	0	0	0	0	0	0	0	0	0	0	0	0	0	0	0	0	0	0	0	0	0.0554631	0	0.0693289	0.0138658	0	0.0277316	0.0831947	0
Cluster_1241	Bacteria	Firmicutes	Clostridia	Lachnospirales	Lachnospiraceae	Blautia	unknown species	0.0415973	0.124792	0.0138658	0.0554631	0.0554631	0.0554631	0.0277316	0.0138658	0.0693289	0.0415973	0	0	0	0	0	0	0	0	0	0	0	0	0	0	0	0	0	0	0	0	0	0	0	0	0	0	0	0
Cluster_1271	Bacteria	Firmicutes	Clostridia	Lachnospirales	Lachnospiraceae	unknown genus	unknown species	0.0138658	0	0	0.0277316	0	0.0277316	0.0415973	0	0.0415973	0.0693289	0	0	0	0	0	0	0	0	0	0	0	0	0	0	0	0	0	0.0138658	0	0	0	0	0	0	0	0	0	0
Cluster_1213	Bacteria	Firmicutes	Clostridia	Lachnospirales	Lachnospiraceae	[Ruminococcus] torques group	unknown species	0.0554631	0.0831947	0	0	0.0138658	0	0.110926	0.0415973	0	0.0138658	0	0	0	0	0	0	0	0	0	0	0.0138658	0	0	0	0	0	0	0.0277316	0	0	0	0	0	0	0	0	0	0
Cluster_1273	Bacteria	Firmicutes	Clostridia	Lachnospirales	Lachnospiraceae	Fusicatenibacter	unknown species	0.0138658	0.0415973	0.0138658	0.110926	0	0.0277316	0	0.0138658	0.0554631	0.138658	0	0	0	0	0	0	0	0	0	0	0	0	0	0	0	0	0	0	0	0	0	0	0	0	0	0	0	0
Cluster_1224	Bacteria	Firmicutes	Clostridia	Lachnospirales	Lachnospiraceae	unknown genus	unknown species	0	0	0	0	0.0138658	0	0	0	0.0138658	0	0.0277316	0.0831947	0.0277316	0.0415973	0.0138658	0.0138658	0.0554631	0.0138658	0.0138658	0	0	0.0138658	0	0	0	0	0	0.0138658	0.0554631	0	0	0.110926	0	0	0	0	0	0.0554631
Cluster_1214	Bacteria	Firmicutes	Clostridia	Lachnospirales	Lachnospiraceae	[Ruminococcus] torques group	unknown species	0	0	0.0138658	0	0.0277316	0	0	0	0	0	0.0415973	0	0	0	0	0.0138658	0	0	0	0	0	0.0138658	0	0	0	0	0.0138658	0	0	0	0	0.180255	0	0.0415973	0.0693289	0	0	0.0277316
Cluster_1270	Bacteria	Firmicutes	Clostridia	Lachnospirales	Lachnospiraceae	Lachnoclostridium	unknown species	0	0	0	0	0.0138658	0	0	0	0	0	0	0	0	0	0	0	0	0	0	0.124792	0.0277316	0	0	0	0	0	0.0277316	0	0	0	0	0	0	0	0	0	0	0
Cluster_1254	Bacteria	Firmicutes	Clostridia	Lachnospirales	Lachnospiraceae	Blautia	unknown species	0	0	0	0	0	0	0	0	0	0	0	0	0	0	0	0	0	0	0	0	0	0	0.0138658	0.0415973	0	0.249584	0	0	0	0	0	0	0	0	0	0	0	0
Cluster_1222	Bacteria	Firmicutes	Clostridia	Oscillospirales	Ruminococcaceae	unknown genus	unknown species	0	0	0	0	0	0	0	0	0	0	0	0	0.0138658	0	0.0138658	0	0.0415973	0.0831947	0.0138658	0	0	0	0	0	0	0	0	0	0	0	0	0	0	0	0	0	0	0
Cluster_1272	Bacteria	Campylobacterota	Campylobacteria	Campylobacterales	Campylobacteraceae	Campylobacter	Campylobacter jejuni	0	0	0	0	0	0	0	0	0	0	0.0554631	0	0	0	0.0554631	0.0277316	0.124792	0.0554631	0.0277316	0	0	0	0	0	0	0	0	0	0.0415973	0	0.0415973	0.0415973	0	0	0.0138658	0.0138658	0	0.0277316
Cluster_1255	Bacteria	Firmicutes	Clostridia	Oscillospirales	Oscillospiraceae	Colidextribacter	unknown species	0	0	0	0	0	0	0	0	0	0	0	0.0138658	0.0277316	0.0138658	0	0	0.0415973	0	0.0277316	0.0415973	0	0	0	0	0.0138658	0	0.0138658	0.0138658	0	0	0	0	0	0	0	0	0	0
Cluster_1259	Bacteria	Firmicutes	Bacilli	Bacillales	Bacillaceae	Bacillus	Bacillus songklensis	0	0	0	0.0693289	0	0.0138658	0	0	0	0.0138658	0	0	0.0138658	0.0138658	0.0277316	0	0.0138658	0	0	0	0	0.0138658	0	0	0	0	0	0.0970605	0	0	0	0	0	0	0	0	0	0
Cluster_1263	Bacteria	Firmicutes	Bacilli	Lactobacillales	Enterococcaceae	Enterococcus	human gut metagenome	0	0	0	0	0	0	0	0	0	0	0	0	0	0	0	0	0	0	0	0	0	0	0	0	0	0	0	0	0	0	0.0831947	0	0.110926	0	0.0138658	0.0277316	0.0693289	0
Cluster_1288	Bacteria	Firmicutes	Clostridia	Lachnospirales	Lachnospiraceae	unknown genus	unknown species	0	0.0693289	0	0	0	0	0	0.0693289	0	0	0	0	0	0	0	0	0	0	0	0	0	0	0	0	0	0	0	0	0	0	0	0	0	0	0	0	0	0
Cluster_1319	Bacteria	Firmicutes	Clostridia	Lachnospirales	Lachnospiraceae	Blautia	unknown species	0	0	0	0	0	0	0	0	0	0	0	0	0.0415973	0	0	0	0	0	0	0	0.0138658	0	0	0	0.0970605	0	0	0.277316	0.0693289	0	0	0	0	0	0	0	0	0
Cluster_1283	Bacteria	Firmicutes	Clostridia	Lachnospirales	Lachnospiraceae	Blautia	unknown species	0	0	0	0	0.0554631	0	0.0138658	0.0138658	0	0	0	0.249584	0	0	0.0277316	0.0415973	0.152524	0.0277316	0.0138658	0	0	0	0	0	0	0	0	0	0.0138658	0	0	0	0	0	0	0.0138658	0	0
Cluster_1278	Bacteria	Firmicutes	Clostridia	Lachnospirales	Lachnospiraceae	[Ruminococcus] torques group	unknown species	0	0	0	0.0415973	0	0.0554631	0	0.180255	0.0554631	0	0	0	0	0	0	0	0	0	0	0	0	0	0	0	0	0	0	0	0	0	0	0	0	0	0	0	0	0
Cluster_1281	Bacteria	Firmicutes	Clostridia	Lachnospirales	Lachnospiraceae	Sellimonas	Lachnoclostridium phocaeense	0.0970605	0	0.0831947	0	0.0138658	0.0277316	0.0415973	0	0	0.0277316	0.0277316	0.0138658	0.0554631	0.0415973	0	0	0	0	0.0138658	0.0415973	0.0415973	0.0138658	0	0	0.0138658	0	0.0970605	0.0138658	0	0	0	0	0	0	0	0	0	0
Cluster_1321	Bacteria	Firmicutes	Clostridia	Lachnospirales	Lachnospiraceae	[Ruminococcus] torques group	Clostridium sp.	0	0	0	0	0	0	0	0	0	0	0	0	0	0	0.0138658	0.0138658	0.0138658	0	0	0	0	0	0.0138658	0	0	0	0.0138658	0	0	0	0.152524	0.0277316	0.110926	0.0693289	0.152524	0.0831947	0.124792	0.0554631
Cluster_1337	Bacteria	Firmicutes	Clostridia	Lachnospirales	Lachnospiraceae	Lachnoclostridium	unknown species	0.124792	0	0.0138658	0.0277316	0	0	0.0277316	0	0.0138658	0.0138658	0	0	0	0	0	0	0	0	0	0	0	0	0	0	0	0	0	0.0277316	0	0	0	0	0	0	0	0	0	0
Cluster_1347	Bacteria	Firmicutes	Clostridia	Lachnospirales	Lachnospiraceae	Anaerostipes	Multi-affiliation	0	0	0	0	0	0	0	0	0	0	0	0	0	0	0	0	0	0	0	0.0138658	0	0	0.0138658	0	0	0.0138658	0	0	0	0	0.0831947	0	0	0	0	0.0554631	0.166389	0
Cluster_1338	Bacteria	Firmicutes	Clostridia	Lachnospirales	Lachnospiraceae	Blautia	unknown species	0	0	0	0	0	0	0	0	0	0	0	0	0	0	0	0	0	0	0	0	0	0	0	0	0	0	0	0	0.0277316	0	0.0831947	0.110926	0.0277316	0.138658	0.0693289	0.0693289	0.0415973	0.138658
Cluster_1323	Bacteria	Firmicutes	Clostridia	Lachnospirales	Lachnospiraceae	[Ruminococcus] torques group	unknown species	0	0	0.138658	0	0	0	0	0	0	0	0	0	0	0	0	0	0	0.0138658	0	0	0.0277316	0.0138658	0	0	0.0415973	0	0	0.0138658	0	0	0	0	0	0	0	0	0	0
Cluster_1339	Bacteria	Firmicutes	Clostridia	Lachnospirales	Lachnospiraceae	Anaerostipes	Clostridiales bacterium VE202-09	0	0	0	0	0	0	0	0	0	0	0	0	0	0	0	0	0	0	0	0.0138658	0	0	0.0138658	0.0415973	0	0.291181	0.0277316	0	0	0	0.0138658	0	0	0	0.0138658	0	0.0693289	0.0277316
Cluster_1375	Bacteria	Firmicutes	Clostridia	Oscillospirales	Oscillospiraceae	Flavonifractor	Multi-affiliation	0	0.0554631	0	0	0.0277316	0	0	0	0.0970605	0	0	0	0	0	0	0	0	0	0	0.0415973	0	0	0.0277316	0.0277316	0	0.0138658	0.0554631	0	0.0138658	0	0	0	0	0	0	0	0	0
Cluster_1380	Bacteria	Firmicutes	Clostridia	Oscillospirales	Oscillospiraceae	Flavonifractor	Multi-affiliation	0	0.0277316	0	0	0	0.0138658	0.0415973	0.0693289	0.0277316	0	0	0	0.0138658	0	0	0	0	0	0	0	0.0277316	0.0138658	0.0277316	0	0	0.110926	0.0693289	0	0	0	0	0	0	0	0	0	0	0
Cluster_1329	Bacteria	Firmicutes	Bacilli	Lactobacillales	Lactobacillaceae	Limosilactobacillus	Multi-affiliation	0	0	0	0.0831947	0.0693289	0	0.0693289	0	0	0.0554631	0	0.0138658	0	0	0	0	0	0	0.0138658	0	0.0554631	0.180255	0	0.0138658	0	0	0	0.0554631	0	0	0	0	0.0277316	0.0277316	0	0.0693289	0	0
Cluster_1413	Bacteria	Firmicutes	Clostridia	Lachnospirales	Lachnospiraceae	[Ruminococcus] torques group	unknown species	0	0	0	0.0415973	0	0.0277316	0.0138658	0.0693289	0	0	0.0415973	0	0.0138658	0	0	0	0	0	0	0	0	0	0	0	0	0	0	0	0	0	0	0	0	0	0	0	0	0
Cluster_1392	Bacteria	Firmicutes	Clostridia	Lachnospirales	Lachnospiraceae	[Ruminococcus] torques group	unknown species	0.0415973	0.0277316	0.0138658	0.0554631	0.0554631	0	0.0138658	0.0138658	0.0138658	0	0	0.0138658	0	0	0	0	0.0138658	0	0	0	0.0277316	0.0693289	0	0	0.0415973	0	0	0.0277316	0	0	0	0	0	0	0	0	0	0
Cluster_1404	Bacteria	Firmicutes	Clostridia	Oscillospirales	Ruminococcaceae	Candidatus Soleaferrea	unknown species	0.0277316	0.0138658	0.0138658	0	0	0	0.110926	0.0138658	0	0.0277316	0	0.0138658	0	0	0	0.0138658	0.0138658	0.0138658	0	0	0	0	0	0	0	0	0	0	0	0	0	0	0	0	0	0	0	0
Cluster_1440	Bacteria	Firmicutes	Clostridia	Lachnospirales	Lachnospiraceae	Multi-affiliation	Multi-affiliation	0	0.0138658	0	0.0277316	0.0415973	0.0277316	0	0.0415973	0.0554631	0	0	0	0	0.0277316	0	0.0138658	0	0.0138658	0.0138658	0	0	0	0	0	0	0	0	0.0138658	0	0	0	0	0	0	0	0	0	0
[truncated: 1,605 more rows]
[truncated: 1 more columns]

## Sheet: Table S2
Table S2: Bacterial genera from the caecal microbial communities of broilers challenged by Campylobacter (C), Salmonella (S) or Campylobacter + Salmonella (C+S) compared to control broilers (NI) at 1, 2, 3, 4 and 5 weeks post-inoculation identified by linear discrimination analysis coupled to effect size (LefSE).
[truncated: 420 more rows]

[truncated: 4 more sheets: Table S3, Table S4, Table S5, Table S6]
